# Supplementary material for: Rhythmic astrocytic GABA production synchronizes neuronal circadian timekeeping in the suprachiasmatic nucleus
Source: EMBO J. 2024 Dec 2;44(2):356–81. doi: 10.1038/s44318-024-00324-w (PMC11731042; doi:10.1038/s44318-024-00324-w)
Supplement: Supplementary file 3 — Movie EV1 [file 44318_2024_324_MOESM3_ESM.zip]

Archive with 8 entries (7 files):
- MovieEV1_zip/
- __MACOSX/._MovieEV1_zip
- MovieEV1_zip/S1_TeLC_PER2_GABA.avi
- __MACOSX/MovieEV1_zip/._S1_TeLC_PER2_GABA.avi
- MovieEV1_zip/~$vieEV1_legend.docx
- __MACOSX/MovieEV1_zip/._~$vieEV1_legend.docx
- MovieEV1_zip/MovieEV1_legend.docx
- __MACOSX/MovieEV1_zip/._MovieEV1_legend.docx
