# Supplementary material for: Rhythmic astrocytic GABA production synchronizes neuronal circadian timekeeping in the suprachiasmatic nucleus
Source: EMBO J. 2024 Dec 2;44(2):356–81. doi: 10.1038/s44318-024-00324-w (PMC11731042; doi:10.1038/s44318-024-00324-w)
Supplement: Supplementary file 4 — Movie EV2 [file 44318_2024_324_MOESM4_ESM.zip]

Archive with 6 entries (5 files):
- MovieEV2_zip/
- __MACOSX/._MovieEV2_zip
- MovieEV2_zip/S2_Selegliline_Treatment_SynGABASnFR.avi
- __MACOSX/MovieEV2_zip/._S2_Selegliline_Treatment_SynGABASnFR.avi
- MovieEV2_zip/MovieEV2_legend.docx
- __MACOSX/MovieEV2_zip/._MovieEV2_legend.docx
