# Supplementary material for: Rhythmic astrocytic GABA production synchronizes neuronal circadian timekeeping in the suprachiasmatic nucleus
Source: EMBO J. 2024 Dec 2;44(2):356–81. doi: 10.1038/s44318-024-00324-w (PMC11731042; doi:10.1038/s44318-024-00324-w)
Supplement: Supplementary file 5 — Movie EV3 [file 44318_2024_324_MOESM5_ESM.zip]

Archive with 6 entries (5 files):
- MovieEV3_zip/
- __MACOSX/._MovieEV3_zip
- MovieEV3_zip/MovieEV3_legend.docx
- __MACOSX/MovieEV3_zip/._MovieEV3_legend.docx
- MovieEV3_zip/S3_A37_Treatment_SynGABASnFR_PER2LUC.avi
- __MACOSX/MovieEV3_zip/._S3_A37_Treatment_SynGABASnFR_PER2LUC.avi
