# Supplementary material for: Rhythmic astrocytic GABA production synchronizes neuronal circadian timekeeping in the suprachiasmatic nucleus
Source: EMBO J. 2024 Dec 2;44(2):356–81. doi: 10.1038/s44318-024-00324-w (PMC11731042; doi:10.1038/s44318-024-00324-w)
Supplement: Supplementary file 6 — Source Data Figure [file 44318_2024_324_MOESM6_ESM.zip]

Archive with 13 entries (13 files):
- Source data/Appendix_sourcedata.xlsx
- Source data/Fig1_sourcedata.xlsx
- Source data/Fig2_sourcedata.xlsx
- Source data/Fig3_sourcedata.xlsx
- Source data/Fig4_sourcedata.xlsx
- Source data/Fig5_sourcedata.xlsx
- Source data/Fig6_sourcedata.xlsx
- Source data/Fig7_sourcedata.xlsx
- Source data/FigEV1_sourcedata.xlsx
- Source data/FigEV2_sourcedata.xlsx
- Source data/FigEV3_sourcedata.xlsx
- Source data/FigEV4_sourcedata.xlsx
- Source data/FigEV5_sourcedata.xlsx
