# Supplementary material for: Rhythmic astrocytic GABA production synchronizes neuronal circadian timekeeping in the suprachiasmatic nucleus
Source: EMBO J. 2024 Dec 2;44(2):356–81. doi: 10.1038/s44318-024-00324-w (PMC11731042; doi:10.1038/s44318-024-00324-w)
Supplement: Supplementary file 6 — Source Data Figure [file 44318_2024_324_MOESM6_ESM.zip › Source data/Appendix_sourcedata.xlsx]

## Sheet: S1A
Representative time series of co-detected PER2::LUC and Syn-jRCaMP1a in SCN slices
Time (h)	Syn-jRCaMP1a	PER2::LUC
0	1069.7	4030.55
0.5	1083.64	3935.4
1	1110.17	3911.23
1.5	1116.15	3869.96
2	1134.33	3875.79
2.5	1154.55	3908.02
3	1165.58	3956.29
3.5	1196.67	4043.97
4	1210.97	4132.38
4.5	1224.02	4229.89
5	1233.68	4303.35
5.5	1254.47	4391.42
6	1267.18	4480.12
6.5	1278.48	4546.19
7	1303.41	4621.1
7.5	1312.27	4708.85
8	1320.58	4783.9
8.5	1321.81	4835.15
9	1338.23	4890.13
9.5	1341.96	4927.46
10	1345.08	4945.62
10.5	1358.56	4947.89
11	1355.22	4913.84
11.5	1366.95	4867.56
12	1371.18	4768.38
12.5	1372.79	4676.58
13	1378.8	4538.02
13.5	1384.86	4407.75
14	1396.37	4221.9
14.5	1401.07	4057.64
15	1405.68	3892.44
15.5	1426.89	3739.79
16	1423.9	3595.21
16.5	1444.98	3423.7
17	1462.02	3281.15
17.5	1469.45	3154.4
18	1481.2	3044.52
18.5	1489.33	2960.5
19	1507.78	2894.85
19.5	1524.12	2825.69
20	1548.01	2790.21
20.5	1550.05	2750.23
21	1574.31	2748.7
21.5	1605.09	2722.9
22	1617.8	2730.76
22.5	1629.43	2743.68
23	1666.82	2755.49
23.5	1675.62	2787.21
24	1703.23	2841.65
24.5	1711.31	2894.35
25	1740.74	2986.47
25.5	1753	3093.26
26	1767.8	3204.74
26.5	1778.63	3364.61
27	1790.1	3518.31
27.5	1809.32	3683.01
28	1814.5	3856.5
28.5	1824.2	4001.17
29	1845.48	4168.15
29.5	1837.34	4326.13
30	1853.51	4449.67
30.5	1845.35	4578.26
31	1860.38	4703.23
31.5	1858.49	4817.67
32	1868.13	4896.72
32.5	1861.14	4975.94
33	1855.56	5051.64
33.5	1855.41	5086.92
34	1848.3	5121.42
34.5	1857.7	5136.25
35	1832.71	5126.56
35.5	1823.29	5105.35
36	1829.99	5066.27
36.5	1817.94	4988.53
37	1823.46	4908.47
37.5	1819.31	4771.85
38	1809.08	4619.75
38.5	1811.4	4437.93
39	1806.1	4252.02
39.5	1813.25	4068.46
40	1808.25	3861.83
40.5	1817.56	3653.62
41	1815.51	3448.12
41.5	1828.42	3285.6
42	1829.36	3126.42
42.5	1843.66	3021.42
43	1844.38	2903.79
43.5	1848.74	2829.05
44	1856.5	2766.95
44.5	1872.79	2721.56
45	1891.3	2697.45
45.5	1891.62	2673.7
46	1912.29	2657.78
46.5	1919.48	2638.89
47	1930.13	2636.81
47.5	1955.54	2637.58
48	1986.36	2667.46
48.5	2007.13	2690.64
49	2028.97	2745.32
49.5	2034.33	2816.7
50	2043.22	2919.51
50.5	2059.16	3049.4
51	2080.71	3195.01
51.5	2080.54	3368.7
52	2093.97	3544.37
52.5	2111.87	3742.99
53	2114.91	3918.03
53.5	2103.42	4083.48
54	2114.73	4273.12
54.5	2113.54	4439.94
55	2110.92	4591.35
55.5	2105.05	4733.12
56	2102.21	4857.57
56.5	2100.83	4964.67
57	2087.89	5077.56
57.5	2084.5	5150.58
58	2066.56	5195.06
58.5	2056.47	5217.54
59	2054.07	5241.73
59.5	2039.41	5235.36
60	2025.47	5223.93
60.5	2012.1	5191.09
61	1996.48	5101.69
61.5	1986.26	5001.66
62	1979.38	4891.57
62.5	1981.65	4769.34
63	1959.03	4577.2
63.5	1961.51	4378.8
64	1962.73	4148.96
64.5	1955.36	3926.78
65	1972.45	3686.41
65.5	1971.22	3484.58
66	1976.36	3298.19
66.5	1980.14	3137.84
67	1996.61	3004.26
67.5	1990.51	2900.8
68	2004.8	2810.82
68.5	2012.26	2759.06
69	2018.11	2711.17
69.5	2034.15	2667.21
70	2047.64	2653.05
70.5	2064.01	2631.54
71	2074.03	2612.78
71.5	2099.99	2620.61
72	2113.68	2615.19
72.5	2139.09	2610.48
73	2154.69	2626
73.5	2193.39	2664.22
74	2200.03	2706.01
74.5	2221.66	2791.66
75	2241.9	2880.21
75.5	2260.57	3030.58
76	2265.99	3180.49
76.5	2285.05	3353.19
77	2283.25	3535.68
77.5	2297.42	3741.45
78	2296.5	3930.41
78.5	2298.21	4118.96
79	2293.16	4316.07
79.5	2289.4	4496.5
80	2276.41	4649.9
80.5	2280.8	4811.56
81	2271.32	4937.4
81.5	2258.38	5042.14
82	2247	5128.06
82.5	2225.26	5211.4
83	2213.8	5253.41
83.5	2194.08	5284.27
84	2182.65	5304.45
84.5	2164.76	5281.31
85	2148.53	5240.91
85.5	2122.78	5196.97
86	2100.76	5124.61
86.5	2091.57	5028.57
87	2081.71	4916.21
87.5	2064.29	4761.15
88	2069.55	4577.66
88.5	2052.39	4362.89
89	2060.1	4139.03
89.5	2058.13	3898.75
90	2058.16	3677.43
90.5	2061.35	3465.65
91	2062.49	3274.78
91.5	2074.32	3124.08
92	2080.56	3013.89
92.5	2080.76	2903.52
93	2085.03	2820.86
93.5	2089.78	2763.8
94	2103.6	2717.66
94.5	2106.2	2677.39
95	2112.52	2620.27
95.5	2136.95	2626.72
96	2153.63	2590.83
96.5	2178.84	2605.24
97	2189.09	2611.41
97.5	2213.37	2599.34
98	2243.76	2600.24
98.5	2273.37	2615.68
99	2293.53	2648.96
99.5	2323.21	2703.52
100	2337.2	2772.45
100.5	2368.88	2872.1
101	2366.89	3004.86
101.5	2390.85	3157.76
102	2386.26	3320.36
102.5	2395.91	3506.38
103	2403.69	3675.02
103.5	2390.97	3871.61
104	2394.94	4067.67
104.5	2381.82	4245.04
105	2374.72	4407.32
105.5	2365.37	4569.2
106	2354.86	4705.41
106.5	2348.23	4824.32
107	2331.97	4921.96
107.5	2311.15	5010.78
108	2276.41	5068.56
108.5	2261.41	5114.52
109	2242.09	5132.16
109.5	2214.62	5133.78
110	2194.68	5111.24
110.5	2163.78	5073.59
111	2156.67	5018.27
111.5	2125.19	4950.15
112	2117.48	4846.54
112.5	2106.15	4705.87
113	2087.51	4549.31
113.5	2088.32	4355.07
114	2094.37	4138.97
114.5	2089.62	3907.32
115	2094.56	3688.72
115.5	2090.87	3480.51
116	2095.9	3300.39
116.5	2102.1	3137.79
117	2119.1	3011.85
117.5	2128.2	2910.14
118	2128.72	2832.12
118.5	2136.09	2759.44
119	2144.85	2710.18
119.5	2160.47	2682.64
120	2175.03	2635.82
120.5	2199.19	2619.88
121	2212.3	2594.84
121.5	2239.05	2585.46
122	2263.1	2595.72
122.5	2287.43	2568.02
123	2326.24	2584.3
123.5	2361.64	2587.2
124	2389.14	2619.71
124.5	2420.23	2664.08
125	2442.91	2715.57
125.5	2465.58	2786.55
126	2479.64	2901.07
126.5	2499.22	3021.51
127	2508.97	3181.18
127.5	2509.91	3339.19
128	2519.57	3502.68
128.5	2510.35	3667.12
129	2506.74	3838.05
129.5	2502.12	4005.25
130	2487.65	4170.59
130.5	2467.18	4324.01
131	2468.98	4462.54
131.5	2452.85	4586.18
132	2429.64	4686.79
132.5	2409.12	4782.23
133	2387.43	4857.51
133.5	2364.5	4901.9
134	2340.71	4938.19
134.5	2314.51	4952.85
135	2273.6	4958.75
135.5	2248.68	4925.5
136	2225.15	4863.09
136.5	2195.09	4808.32
137	2206.5	4734.33
137.5	2175.79	4609.75
138	2174.53	4449.92
138.5	2172.37	4277.81
139	2151.83	4079.09
139.5	2156.98	3854.72
140	2162.76
141	2092.15	3559.86
141.5	2063.2	3241.42
142	2045.96	3094.89
142.5	2037.62	3088.88
143	2031.46	3092
143.5	2033.81	3071.5
144	2046.25	3011.9
144.5	2058.82	2924.56
145	2093.74	2848.87
145.5	2108.08	2759.39
146	2137.29	2690.18
146.5	2164.78	2647.95
147	2200.85	2629.35
147.5	2243.79	2586.63
148	2279.25	2612.3
148.5	2299.73	2601.85
149	2346.2	2621.09
149.5	2360.57	2649.9
150	2400.91	2691.97
150.5	2419.96	2754.37
151	2436.01	2849.35
151.5	2457.82	2939.2
152	2477.46	3057.3
152.5	2483.39	3170.08
153	2492.4	3305.41
153.5	2500.89	3444.86
154	2510.59	3577.36
154.5	2510.72	3718.46
155	2511.42	3873.48
155.5	2490.19	4014.49
156	2480.52	4148.47
156.5	2459.11	4268.92
157	2445.23	4385.45
157.5	2432.95	4475.56
158	2426.78	4560.66
158.5	2394.38	4634.56
159	2376.77	4669.88
159.5	2355.24	4726.56
160	2336.45	4722.71
160.5	2306.86	4711.82
161	2281.64	4688.59
161.5	2264.07	4644.41
162	2246.23	4581.25
162.5	2220.41	4493.14
163	2222.64	4383.59
163.5	2221.56	4254.17
164	2212.6	4084.93
164.5	2215.53	3922.7
165	2219.35	3732.47
165.5	2228.72	3554.97
166	2243.56	3380.96
166.5	2247.06	3234.28
167	2270.75	3098.39
167.5	2268.2	2985.25
168	2283.7	2905.41
168.5	2299.65	2818.18
169	2319.96	2745.78
169.5	2333.43	2707.27
170	2353.05	2674.23
170.5	2374.68	2628.97
171	2411.19	2613.75
171.5	2436.69	2593.16
172	2466.65	2573.61
172.5	2499.78	2560.99
173	2539.39	2550.59
173.5	2588.9	2543.77
174	2622.26	2561.9
174.5	2661.46	2568.75
175	2700.66	2604.78
175.5	2739.79	2643.6
176	2770.49	2703.31
176.5	2788.25	2797.92
177	2814.32	2883.7
177.5	2811.31	2992.08
178	2821.38	3137.55
178.5	2826.46	3295.95
179	2837.82	3417.7
179.5	2821.11	3566.5
180	2816.23	3728.72
180.5	2809.86	3879.72
181	2787.23	4009.89
181.5	2773.8	4146.41
182	2754.42	4269.98
182.5	2734.38	4376.78
183	2702.68	4461.04
183.5	2673.6	4555.26
184	2642.51	4609.67
184.5	2594.13	4657.91
185	2568.72	4683.02
185.5	2546.16	4702.13
186	2505.43	4689.71
186.5	2470.78	4671.95
187	2459.63	4630.44
187.5	2430.28	4577.09
188	2410.41	4486.18
188.5	2402.28	4372.26
189	2401.39	4224.08
189.5	2385.85	4072.19
190	2404.98	3887.86
190.5	2400.82	3698.26
191	2411.53	3535.37
191.5	2407.08	3365.7
192	2424.88	3221.96
192.5	2432.36	3077.08
193	2446.61	2998.85
193.5	2459.17	2899.23
194	2473.53	2823.27
194.5	2494.81	2760.66
195	2504.08	2709.64
195.5	2524.07	2657.22
196	2551.65	2649.89
196.5	2567.57	2620.8
197	2602.03	2595.52
197.5	2622.45	2575.82
198	2673.14	2574.66
198.5	2706	2559.23
199	2760.73	2561.9
199.5	2811.91	2559.74
200	2861.78	2569.04
200.5	2898.36	2591.26
201	2931.2	2628.64
201.5	2955.98	2666.45
202	2982.99	2748.28
202.5	3004.55	2830.18
203	3034.78	2937.3
203.5	3045.08	3074.82
204	3058.05	3216.69
204.5	3066.55	3368.4
205	3061.9	3510.93
205.5	3034.15	3638.89
206	3015.2	3773.31
206.5	2985.6	3901.36
207	2969.54	4031.8
207.5	2942.49	4136.49
208	2906.28	4238.49
208.5	2871.84	4322.79
209	2836.82	4376.99
209.5	2801.01	4437.21
210	2762.43	4478.31
210.5	2712.89	4508.26
211	2675.51	4529.42
211.5	2645.4	4501.09
212	2620.71	4490.62
212.5	2587.16	4444.98
213	2577.99	4378.07
213.5	2553.39	4302.86
214	2546.8	4209.38
214.5	2546.23	4066.84
215	2539.59	3915.14
215.5	2552.51	3761.82
216	2553.24	3585.66
216.5	2434.95	3497.68
217	2418.7	3259.66
217.5	2427.76	3290.18
218	2370.93	3117.42
218.5	2378.56	2911.31
219	2380.09	2818.94
219.5	2400.24	2741.76
220	2409.06	2699.71
220.5	2441.31	2665.23
221	2466.74	2627.76
221.5	2489.46	2596.91
222	2513.86	2577.41
222.5	2554.19	2558.52
223	2604.44	2546
223.5	2634.41	2534.98
224	2674.55	2533.65
224.5	2741.82	2529.71
225	2799.18	2534.32
225.5	2833.32	2545.77
226	2870.72	2562.31
226.5	2908.09	2604.16
227	2936.78	2648.52
227.5	2965.04	2703.77
228	2988.77	2795.33
228.5	3004.3	2896.91
229	3011.82	3002.82
229.5	3027.23	3131.82
230	3023.34	3255.78
230.5	3011.49	3384.03
231	3001.03	3511.68
231.5	2998.41	3657.5
232	2969.92	3774.14
232.5	2949.75	3884.69
233	2923.63	3987.08
233.5	2893.41	4086.59
234	2873.72	4156.05
234.5	2814.84	4210.91
235	2789.77	4247.94
235.5	2740.42	4261.39
236	2696.42	4282.62
236.5	2658.99	4276.45
237	2641.91	4259.63
237.5	2606.04	4229.78
238	2585.26	4185.44
238.5	2566.68	4104.39
239	2582.51	4018.57
239.5	2561.36	3913.97
240	2584.63	3790.9
240.5	2580.36	3661.83
241	2585.47	3521.19
241.5	2597	3358.63
242	2587.24	3246.82
242.5	2615.58	3122.44
243	2619.94	3026.57
243.5	2632.22	2939.42
244	2642.65	2857.2
244.5	2668.24	2793.04
245	2681.15	2744.05
245.5	2697.87	2696.85
246	2729.84	2658.9
246.5	2750.51	2618.47
247	2768.98	2601.53
247.5	2813.55	2578.35
248	2848.3	2560.88
248.5	2885.39	2512.86
249	2952.29	2544.4
249.5	2973.42	2521.75
250	3015.93	2526.79
250.5	3075.95	2520.26
251	3149.58	2527.47
251.5	3206.83	2551.58
252	3232.92	2572.42
252.5	3270.85	2602.95
253	3298	2656.41
253.5	3317.37	2727.98
254	3341.38	2814.3
254.5	3353.27	2903.3
255	3357.57	3027.72
255.5	3354.45	3151.87
256	3339.36	3264.89
256.5	3328.87	3396.7
257	3303.16	3516.58
257.5	3279.05	3635.89
258	3242.15	3762.58
258.5	3208.92	3841.56
259	3165.96	3927.56
259.5	3113.12	3967.35
260	3060.3	4002.82
260.5	3010.4	4066.42
261	2969.85	4081.2
261.5	2942.07	4088.73
262	2877.51	4059.53
262.5	2853.93	4039.56
263	2826.3	3986.52
263.5	2801.1	3948.4
264	2787.77	3906.44
264.5	2770.48	3810.17
265	2785	3744.66
265.5	2776.07	3659.68
266	2791.69	3546.02
266.5	2788.36	3427.62
267	2817.38	3321.58
267.5	2808.16	3202.97
268	2823.21	3093.8
268.5	2848.85	3013.25
269	2871.73	2938.13
269.5	2875.32	2861.33
270	2887.07	2797.96
270.5	2900.71	2751.26
271	2914.96	2703.62
271.5	2940.91	2661.03
272	2955.47	2634.7
272.5	2994.77	2611.84
273	3016.52	2563.83
273.5	3055.11	2564.58
274	3079.4	2543.29
274.5	3127.35	2543.38
275	3189.51	2531.24
275.5	3233.4	2523.03
276	3293.05	2522.33
276.5	3366.88	2524.21
277	3424.17	2527.5
277.5	3471.45	2553.96
278	3508.79	2563.93
278.5	3547.01	2612.5
279	3565.89	2648.63
279.5	3570.95	2697.8
280	3594.19	2805.71
280.5	3603.9	2910.28
281	3594.48	3030.83
281.5	3588.91	3132.53
282	3572.53	3261.92
282.5	3544.43	3381.81
283	3516.13	3496.36
283.5	3482.85	3605.5
284	3462.84	3712.02
284.5	3409.35	3801.99
285	3359.23	3888.94
285.5	3312.47	3944.53
286	3252.88	4006.52
286.5	3200.01	4037.05
287	3165.25	4042.33
287.5	3121.06	4056.96
288	3073.09	4043.67
288.5	3051.63	4027.76
289	3018.87	3977.34
289.5	3001.3	3924.77
290	2984.89	3847.54
290.5	2992.09	3754.02
291	2987.55	3649.69
291.5	2980.08	3540.58
292	3004.21	3420.69
292.5	2988.28	3293.61
293	3010.4	3192.82
293.5	3023.05	3084.11
294	3032.62	2997.58
294.5	3048.22	2919.83
295	3066.32	2854.27
295.5	3072.02	2796.97
296	3092.92	2752.08
296.5	3106.95	2707.49
297	3125.37	2682.4
297.5	3152.19	2643.57
298	3175.83	2604.39
298.5	3213.6	2592.76
299	3236.42	2568.49
299.5	3275.24	2539.38
300	3312.41	2538.81
300.5	3356.85	2538.9
301	3396.36	2519.09
301.5	3466.15	2519.76
302	3543.4	2518.77
302.5	3600.61	2530.93
303	3664.14	2540.76
303.5	3717.78	2550.28
304	3752.4	2585.76
304.5	3787.63	2622.62
305	3811.64	2688.37
305.5	3828.68	2765.31
306	3824.57	2866
306.5	3834.63	2970.68
307	3811.91	3080.63
307.5	3793.26	3174.69
308	3762.78	3305.26
308.5	3745.94	3438.73
309	3710.63	3527.88
309.5	3661.35	3630.93
310	3623.68	3726.85
310.5	3588.25	3810.9
311	3520.19	3875.59
311.5	3459.16	3930.74
312	3403.43	3962.4
312.5	3349.16	3980.87
313	3300.08	4006.39
313.5	3253.35	4004.7
314	3230.38	3992
314.5	3207.3	3965.03
315	3186.18	3928.2
315.5	3151.62	3863.99
316	3147.69	3741.87
316.5	3155.99	3705.11
317	3148.57	3593.57
317.5	3150.16	3486.95
318	3149.44	3379.72
318.5	3158.12	3260.5
319	3173.75	3177.42
319.5	3179.81	3075.69
320	3200.86	2984.4
320.5	3194.17	2924.91
321	3218.97	2855.95
321.5	3227.88	2798.1
322	3241.79	2757.02
322.5	3265.97	2700.63
323	3283.99	2667.9
323.5	3302.81	2638.57
324	3329.34	2610.72
324.5	3349.44	2584.32
325	3386.73	2564.69
325.5	3425.89	2544.57
326	3474.07	2537.13
326.5	3523.38	2523.55
327	3570.25	2527.87
327.5	3630.73	2511.38
328	3709.9	2517.19
328.5	3775.24	2528.79
329	3832.9	2534.55
329.5	3867.77	2547.8
330	3908.45	2588.67
330.5	3946.16	2621.51
331	3967.56	2674.41
331.5	3981.71	2744.6
332	3981.43	2840.75
332.5	3976.32	2924.6
333	3969.34	3046.91
333.5	3941.91	3153.02
334	3898.96	3269.41
334.5	3885.34	3378.4
335	3849.23	3488.64
335.5	3817.16	3601.84
336	3761.28	3699.41
336.5	3711.83	3783.35
337	3644.72	3839.8
337.5	3569.96	3897.51
338	3520.48	3941.6
338.5	3449.48	3969.02
339	3397.88	3974.09
339.5	3367.28	3978.28
340	3333.81	3967.56
340.5	3295.42	3909.39
341	3278.94	3871.8
341.5	3259.36	3840.09
342	3249.96	3776.57
342.5	3253.46	3682.11
343	3262.54	3580.79
343.5	3254.6	3475.66
344	3255.01	3369.71
344.5	3278.1	3264.01
345	3276.47	3166.07
345.5	3281.77	3089.95
346	3302.14	2981.27
346.5	3311.45	2928.38
347	3319.62	2861.31
347.5	3340.22	2808.07
348	3353.03	2760.1
348.5	3374.34	2701.28
349	3399.13	2668.53
349.5	3412.15	2643.09
350	3431.89	2617.58
350.5	3476.97	2597.59
351	3509.95	2568.14
351.5	3544.07	2563.46
352	3595.63	2543.59
352.5	3644.78	2508.93
353	3706.08	2522.69
353.5	3764.14	2534.15
354	3826.08	2506.12
354.5	3912.1	2515.91
355	3976.75	2526.73
355.5	4033.44	2537.77
356
356.5
357
357.5
358
358.5
360
360.5
361

## Sheet: S1B
Representative time series of co-detected Syn-jRCaMP1a and GfaABC1D-lck-GCaMP6f in SCN slices
Time (h)	Syn-jRCaMP1a	GfaABC1D-lck-GCaMP6f
0	1985.12	4901.1
0.5	1964.02	4879.91
1	1953.05	4908.35
1.5	1948.42	4887.24
2	1955.7	4876.68
2.5	1961.39	4838.96
3	1968.69	4858.47
3.5	1998	4868.01
4	2017.43	4880.67
4.5	2020.11	4865.75
5	2050.31	4881.67
5.5	2079.57	4860.05
6	2091.33	4850.13
6.5	2117.34	4841.69
7	2144.38	4860.09
7.5	2163.6	4849.46
8	2184.01	4851.62
8.5	2205.84	4880.55
9	2249.24	4863.5
9.5	2276.78	4879.36
10	2283.33	4875.51
10.5	2339.08	4897.72
11	2358.11	4920.49
11.5	2406.95	4932.15
12	2446.4	4955.42
12.5	2527.27	4949.23
13	2610.39	4986.65
13.5	2663.74	4992.26
14	2738.58	5007.94
14.5	2843.64	5004.79
15	2898.73	5016.45
15.5	2950.57	5018.62
16	2992.31	5004.5
16.5	3023.48	5028.59
17	3053.14	5020.62
17.5	3068.38	5000.3
18	3053.91	5017.18
18.5	3058.08	4984.19
19	3041.52	4988.22
19.5	3017.1	4993.93
20	2984.1	4993.27
20.5	2949.03	4988.63
21	2922.95	5001.62
21.5	2884.46	5013.67
22	2853.52	5059.51
22.5	2801.25	5047.6
23	2761.57	5036.5
23.5	2742.25	5078.95
24	2706.03	5078.64
24.5	2656.34	5105.48
25	2631.26	5103.73
25.5	2616.99	5097.96
26	2596.83	5078.31
26.5	2602.23	5096.45
27	2602.34	5080.68
27.5	2610.22	5100.24
28	2620.28	5094.32
28.5	2644.26	5114.15
29	2645.23	5145.62
29.5	2675.54	5112.31
30	2693.48	5237.63
30.5	2703.22	5311.81
31	2748.77	5352.53
31.5	2756.12	5358.08
32	2781.5	5359.55
32.5	2794.84	5379.23
33	2824.83	5390.53
33.5	2835.18	5370.08
34	2874.2	5382.21
34.5	2901.74	5384.45
35	2925.01	5375.28
35.5	2968.98	5390.03
36	3018.61	5382.59
36.5	3096.52	5392.7
37	3166.8	5403.45
37.5	3262.5	5405.75
38	3346.17	5402.32
38.5	3402.99	5361.02
39	3490.13	5359.99
39.5	3578.6	5333.94
40	3620.95	5349.75
40.5	3654.27	5337.62
41	3659.7	5383.35
41.5	3683.04	5375.48
42	3669.08	5366.49
42.5	3684.24	5341.93
43	3640.33	5365.66
43.5	3617.62	5378.51
44	3563.19	5377.82
44.5	3531.41	5374.63
45	3483.98	5355.28
45.5	3423.47	5361.97
46	3375.8	5346.85
46.5	3338.52	5330.07
47	3283.29	5363.11
47.5	3262.85	5353.91
48	3208.35	5367.33
48.5	3160.18	5426.93
49	3103.02	5407.05
49.5	3060.81	5383.7
50	3048.89	5385.88
50.5	3014.7	5390.34
51	3037.29	5400.13
51.5	3045.91	5405.63
52	3034.89	5420.21
52.5	3045.15	5435.9
53	3081.16	5462.74
53.5	3066.4	5478.17
54	3094.21	5423.32
54.5	3120.53	5477.49
55	3118.9	5437.64
55.5	3157.38	5484.48
56	3169.93	5462.41
56.5	3191.47	5500.12
57	3213.74	5497.84
57.5	3235.36	5522.95
58	3261.45	5502.79
58.5	3317.62	5519.22
59	3340.49	5536.57
59.5	3406.38	5553.06
60	3440.41	5549.89
60.5	3514.95	5546.37
61	3596.34	5558.01
61.5	3697.86	5571.69
62	3784.49	5527.86
62.5	3858.2	5538.74
63	3968.65	5521.4
63.5	4060.23	5494.1
64	4128.04	5501.79
64.5	4198.92	5494.9
65	4227.18	5512.64
65.5	4242.21	5505.96
66	4246.9	5531.55
66.5	4245.23	5503.34
67	4231.55	5514.32
67.5	4219.58	5516.34
68	4180.07	5507.34
68.5	4133.89	5511.77
69	4104.11	5511.25
69.5	4058.9	5511.83
70	3990.71	5543.24
70.5	3948.36	5554.1
71	3897.94	5541.6
71.5	3847.1	5565.19
72	3786.24	5604.27
72.5	3716.57	5589.68
73	3636.28	5574.78
73.5	3585.6	5628.23
74	3540.48	5631.05
74.5	3531.34	5603.38
75	3497.2	5644.9
75.5	3482.83	5628.15
76	3497.85	5605.65
76.5	3511.93	5595.48
77	3507.14	5619.62
77.5	3527.12	5630.01
78	3542.97	5636.78
78.5	3582.72	5598.65
79	3604.33	5629.98
79.5	3602.77	5624.79
80	3650.11	5641.71
80.5	3644.17	5658.86
81	3679.03	5629.97
81.5	3693.45	5653.06
82	3760.03	5623.69
82.5	3770.57	5638.76
83	3797.22	5632.78
83.5	3844.45	5653.51
84	3899	5652.44
84.5	3948.24	5632.5
85	4019.08	5641.54
85.5	4122.28	5644.7
86	4237.27	5627.25
86.5	4337.64	5640.24
87	4432.82	5642.92
87.5	4547.87	5635.13
88	4640.51	5609.87
88.5	4718.05	5625.87
89	4782.49	5598.98
89.5	4805.95	5609.15
90	4852.72	5590.38
90.5	4837.23	5613.23
91	4854.91	5608.94
91.5	4849.89	5612.07
92	4817.05	5640.28
92.5	4798.33	5647.91
93	4746.36	5641.47
93.5	4710.25	5632.21
94	4635.91	5646.48
94.5	4576.64	5638.15
95	4500.69	5672.21
95.5	4434.31	5677.82
96	4355.44	5693.41
96.5	4297.87	5698.3
97	4220.11	5730.33
97.5	4126.85	5748.6
98	4037.34	5719.86
98.5	3972.25	5724.59
99	3958.78	5729.93
99.5	3934.96	5725.46
100	3911.9	5736.21
100.5	3931.12	5726.18
101	3930.03	5731.23
101.5	3947.44	5747.41
102	3949.84	5720.57
102.5	3988.87	5751.72
103	4030.92	5719.45
103.5	4003.19	5729.16
104	4028.99	5733.67
104.5	4059.44	5759.45
105	4090.55	5760.67
105.5	4125.65	5734.73
106	4156.83	5742.92
106.5	4200.53	5754.94
107	4209.93	5743.83
107.5	4275.41	5750.11
108	4316.65	5766.93
108.5	4405.71	5782.72
109	4469.57	5755.49
109.5	4537.73	5763.82
110	4640.46	5775.63
110.5	4758.65	5769.85
111	4867.04	5738.59
111.5	4964.52	5729.66
112	5117.84	5709.35
112.5	5232.44	5692.45
113	5299.97	5672.89
113.5	5372.17	5692.15
114	5415.08	5701.9
114.5	5443.34	5689.08
115	5437.02	5698.54
115.5	5445.06	5712.57
116	5422.46	5713.57
116.5	5403.68	5736.19
117	5365.4	5726.59
117.5	5293.86	5724.53
118	5234.67	5735.56
118.5	5178.26	5748.66
119	5121.03	5725.52
119.5	5038.3	5777.42
120	4954.11	5779.86
120.5	4894.56	5791.41
121	4786.49	5817.56
121.5	4713.03	5843.31
122	4622.94	5833.24
122.5	4533.61	5837.95
123	4437.18	5848.32
123.5	4413.89	5845.17
124	4377.65	5838.48
124.5	4403.35	5845.32
125	4358.65	5827.07
125.5	4387.61	5871.14
126	4435.85	5849.04
126.5	4443.71	5846.09
127	4438	5840.1
127.5	4450.62	5857.22
128	4502.18	5864.17
128.5	4500.67	5865.47
129	4547.75	5837.89
129.5	4566	5846.2
130	4607.25	5861.64
130.5	4648.97	5875.51
131	4683.27	5844.74
131.5	4722.05	5860.01
132	4757.46	5843.36
132.5	4810.47	5863.07
133	4892.8	5852.51
133.5	4967.51	5867.21
134	5059.78	5866.73
134.5	5181.1	5866.4
135	5312.08	5867.94
135.5	5408.93	5861.09
136	5535.6	5834.92
136.5	5627.07	5823.82
137	5767.16	5840.53
137.5	5886.75	5833.77
138	5939.26	5832.49
138.5	5975.23	5799.69
139	6014.13	5814.91
139.5	6022.35	5815.06
140	5997.13	5843.49

## Sheet: S1C
Representative time series of co-detected Syn-jRCaMP1a and GfaABC1D-iGluSnFR in SCN slices
Time (h)	Syn-jRCaMP1a	GfaABC1D-iGluSnFR
0	2261.3	233.243
0.5	2161.58	24.4657
1	2034.98	-133.292
1.5	1946.88	-64.4091
2	1805.46	-9.48478
2.5	1635.57	16.3316
3	1402.75	-20.9193
3.5	1168.72	-66.8666
4	877.803	-49.7698
4.5	578.931	-30.328
5	272.237	14.0795
5.5	-27.8255	11.9533
6	-316.17	33.9942
6.5	-519.221	63.4229
7	-709.024	87.8501
7.5	-817.702	113.196
8	-920.709	94.7829
8.5	-978.359	132.73
9	-994.981	110.648
9.5	-1034.43	116.099
10	-1021.31	112.092
10.5	-1058.59	105.479
11	-1071.21	122.2
11.5	-1068.88	88.2961
12	-1059.64	76.1478
12.5	-1066.58	80.5459
13	-1076.3	94.1111
13.5	-1055.97	56.7341
14	-1055.14	63.3257
14.5	-1045.36	60.5865
15	-1024.29	75.8073
15.5	-996.391	94.6287
16	-999.446	67.3516
16.5	-940.586	86.3066
17	-944.469	58.6244
17.5	-933.101	57.8658
18	-896.098	51.2814
18.5	-840.138	56.602
19	-793.796	53.8583
19.5	-718.461	82.2911
20	-542.628	77.4809
20.5	-363.564	71.4786
21	-29.7667	3.3749
21.5	323.188	-10.8196
22	667.844	-59.064
22.5	970.264	-67.9678
23	1255.34	-207.46
23.5	1509.58	-220.9
24	1717.61	-259.968
24.5	1914.47	-259.041
25	2047.61	-279.791
25.5	2106.03	-281.995
26	2125.79	-270.664
26.5	2091.51	-268.506
27	1988.88	-290.111
27.5	1808.85	-283.729
28	1632.6	-240.487
28.5	1435.57	-215.577
29	1177.19	-198.776
29.5	913.006	-167.575
30	566.548	-134.002
30.5	175.816	-71.357
31	-220.176	-27.4091
31.5	-629.145	25.6523
32	-972.247	71.8081
32.5	-1241.13	100.069
33	-1454.79	123.475
33.5	-1587.93	141.588
34	-1692.13	157.039
34.5	-1728.21	156.377
35	-1841.48	123.513
35.5	-1852.07	113.75
36	-1852.42	100.746
36.5	-1907.78	90.4424
37	-1917.6	82.4007
37.5	-1905.82	56.2612
38	-1904.86	50.3646
38.5	-1889.58	7.54167
39	-1889.52	19.393
39.5	-1813.83	20.7295
40	-1817.49	32.5117
40.5	-1787.12	17.6003
41	-1749.08	26.9362
41.5	-1697.05	21.17
42	-1607.46	20.3525
42.5	-1559.41	53.8243
43	-1462.97	65.4661
43.5	-1335.12	56.0888
44	-1203.92	56.8829
44.5	-909.715	74.5793
45	-731.632	33.9985
45.5	-376.144	6.45147
46	72.0728	-63.6612
46.5	524.491	-86.9588
47	921.693	-156.991
47.5	1306.11	-191.716
48	1646.82	-198.544
48.5	1904.5	-223.784
49	2175.18	-223.246
49.5	2343.66	-217.918
50	2510.76	-211.79
50.5	2624.54	-226.481
51	2622.34	-264.061
51.5	2617.23	-264.708
52	2562.47	-253.953
52.5	2454.95	-243.993
53	2297.13	-226.03
53.5	2141.6	-233.301
54	1959.8	-193.907
54.5	1711.13	-192.046
55	1455	-151.787
55.5	1134.09	-105.731
56	755.213	-89.4362
56.5	341.54	-41.5619
57	-91.3417	-4.2974
57.5	-532.27	30.6379
58	-919.491	58.0447
58.5	-1206.72	101.524
59	-1422.65	116.976
59.5	-1632.32	136.092
60	-1755.72	142.812
60.5	-1831.21	163.527
61	-1860.96	139.098
61.5	-1871.01	154.896
62	-1858.25	162.851
62.5	-1872.83	163.204
63	-1859.34	160.956
63.5	-1854.91	146.007
64	-1827.13	141.698
64.5	-1795.21	138.85
65	-1740.36	148.754
65.5	-1731.9	110.16
66	-1645.48	124.189
66.5	-1589.78	101.522
67	-1532.81	109.859
67.5	-1442.13	101.981
68	-1333.99	78.2394
68.5	-1133.19	86.0141
69	-959.42	86.3062
69.5	-648.184	57.3663
70	-361.402	31.5051
70.5	96.7594	18.7433
71	578.253	-14.4482
71.5	1105.23	-48.6689
72	1602.39	-58.928
72.5	1948.42	-113.955
73	2320.54	-131.809
73.5	2634.77	-136.289
74	2928.84	-142.454
74.5	3178.47	-138.534
75	3387.98	-143.399
75.5	3543.75	-118.837
76	3645.63	-111.077
76.5	3645.93	-116.49
77	3574.05	-97.2435
77.5	3511.04	-100.348
78	3328.12	-96.7319
78.5	3140.85	-64.305
79	2938.15	-51.2366
79.5	2683.14	-51.6558
80	2388.69	-22.6819
80.5	2084.98	-2.01432
81	1636.79	44.5678
81.5	1171.15	62.7951
82	630.991	103.588
82.5	121.306	117.508
83	-459.168	139.885
83.5	-908.958	189.031
84	-1258.6	210.385
84.5	-1583.43	230.998
85	-1845.5	248.762
85.5	-1980.88	274.787
86	-2050.4	261.663
86.5	-2105.21	246.542
87	-2132.34	246.934
87.5	-2173.19	239.409
88	-2184.42	227.819
88.5	-2167.82	230.865
89	-2189.69	239.516
89.5	-2210.83	220.894
90	-2185.45	198.749
90.5	-2159.39	199.603
91	-2141.36	166.125
91.5	-2053.03	170.096
92	-1979.08	161.468
92.5	-1859.05	173.471
93	-1662.27	164.166
93.5	-1483.83	156.063
94	-1236.13	150.203
94.5	-937.732	120.797
95	-635.743	91.4753
95.5	-230.72	11.689
96	264.909	-47.0913
96.5	745.768	-79.815
97	1208.55	-120.831
97.5	1650.79	-136.149
98	2057.23	-134.179
98.5	2410.14	-155.849
99	2706.7	-188.318
99.5	2994.6	-192.437
100	3136.22	-217.473
100.5	3330.16	-192.198
101	3466.61	-206.629
101.5	3495.22	-200.127
102	3464.95	-185.119
102.5	3401.75	-173.877
103	3245.95	-132.399
103.5	3066.54	-144.004
104	2854.43	-131.931
104.5	2606.41	-119.15
105	2301.91	-94.4509
105.5	1988.36	-89.0418
106	1614.46	-64.5524
106.5	1090.64	-38.0921
107	516.578	4.47003
107.5	-69.2061	49.3046
108	-661.514	81.5822
108.5	-1180.77	121.394
109	-1677.37	149.35
109.5	-2103.9	169.071
110	-2494.8	147.279
110.5	-2649.05	173.393
111	-2744.36	172.255
111.5	-2815.75	159.284
112	-2858.06	154.143
112.5	-2915.2	148.931
113	-2909.78	142.63
113.5	-2907.3	159.51
114	-2944.99	120.911
114.5	-2916.37	108.755
115	-2833.38	117.822
115.5	-2815.52	118.343
116	-2769.54	119.748
116.5	-2681.21	125.189
117	-2570.71	107.046
117.5	-2486.87	103.899
118	-2320.03	103.291
118.5	-2056.07	104.68
119	-1723.11	83.9581
119.5	-1369.65	78.1259
120	-1142.92	30.174
120.5	-700.387	-25.6968
121	-193.434	-45.3758
121.5	328.644	-82.0023
122	826.808	-113.956
122.5	1314.81	-130.275
123	1737.27	-144.82
123.5	2135.67	-167.149
124	2503.31	-178.213
124.5	2761.68	-181.769
125	2996.42	-209.058
125.5	3183.3	-206.429
126	3356.31	-213.821
126.5	3431.57	-201.094
127	3456.51	-209.165
127.5	3319.12	-211.606
128	3190.59	-194.265
128.5	3019.73	-178.312
129	2791.15	-163.585
129.5	2521.15	-149.455
130	2222.52	-129.529
130.5	1903.73	-111.449
131	1488.87	-87.6921
131.5	963.522	-32.9586
132	422.112	-19.3775
132.5	-188.852	11.0318
133	-758.716	51.47
133.5	-1321.37	60.9879
134	-1934.24	105.246
134.5	-2362.79	131.996
135	-2714.29	110.287
135.5	-3006.26	115.471
136	-3104.74	112.528
136.5	-3201.64	104.839
137	-3229.43	107.794
137.5	-3264.93	97.5253
138	-3252.79	111.353
138.5	-3273.57	108.717
139	-3256.33	76.9481
139.5	-3220.3	75.6679
140	-3143.7	79.2967
140.5	-3028.72	83.4652
141	-2992.34	63.4441
141.5	-2918.1	72.7641
142	-2782.61	54.0459
142.5	-2609.7	57.8204
143	-2371.05	69.0581
143.5	-2100.35	38.9498
144	-1738.25	9.65616
144.5	-1375.49	14.508
145	-1096.9	-15.4441
145.5	-721.647	-50.6792
146	-251.571	-103.217
146.5	314.644	-147.456
147	862.819	-165.836
147.5	1399.37	-197.287
148	1908.18	-219.967
148.5	2354.49	-237.246
149	2766.33	-236.233
149.5	3126.27	-252.658
150	3391.96	-248.619
150.5	3630.94	-252.657
151	3836.47	-261.039
151.5	3950.37	-268.886
152	3958.31	-267.167
152.5	3934.76	-247.971
153	3836.15	-239.097
153.5	3685.6	-212.696
154	3461.18	-197.545
154.5	3238.92	-167.004
155	2955.9	-145.933
155.5	2608.4	-142.531
156	2208.79	-97.7864
156.5	1750.65	-82.4897
157	1255.55	-63.8095
157.5	661.844	-11.7654
158	72.4127	50.2935
158.5	-491.102	102.078
159	-1066.93	94.7785
159.5	-1579.35	126.426
160	-1959.46	152.391
160.5	-2187.54	151.084
161	-2337.59	126.427
161.5	-2400.12	137.589
162	-2425.48	144.822
162.5	-2441.75	118.656
163	-2417.25	124.522
163.5	-2400.26	136.34
164	-2342.77	126.432
164.5	-2267.12	123.998
165	-2178.93	132.559
165.5	-2051.87	151.735
166	-1915.36	133.957
166.5	-1817.27	133.776
167	-1597.92	144.683
167.5	-1354.99	145.949
168	-1074.23	140.053
168.5	-740.885	133.237
169	-282.385	135.072
169.5	83.2854	117.918
170	457.718	90.3659
170.5	828.046	57.8264
171	1388.38	-3.18972
171.5	2030.49	-23.4017
172	2641.94	-67.0789
172.5	3255.56	-79.2606
173	3812.82	-126.326
173.75
174.25
174.75
175.25
175.75
176.25
176.75
177.25
177.75
178.25
178.75
179.25
179.75
180.25
180.75
181.25
181.75
182.25
182.75
183.25
183.75
184.25
184.75
185.25
185.75
186.25
186.75
187.25
187.75
188.25
188.75
189.25
189.75
190.25
190.75
191.25
191.75
192.25
192.75
193.25
193.75
194.25
194.75
195.25
195.75
196.25
196.75
197.25
197.75
198.25
198.75
199.25
199.75
200.25
200.75
201.25
201.75
202.25
202.75
203.25
203.75
204.25
204.75
205.25
205.75
206.25
206.75
207.25
207.75
208.25
208.75
209.25
209.75
210.25
210.75
211.25
211.75
212.25
212.75
213.25
213.75
214.25
214.75
215.25
215.75
216.25
216.75
217.25
217.75
218.25
218.75
219.25
219.75
220.25
220.75
221.25
221.75
222.25
222.75
223.25
223.75
224.25
224.75
225.25
225.75
226.25
226.75
227.25
227.75
228.25
228.75
229.25
229.75
230.25
230.75
231.25
231.75
232.25
232.75
233.25
233.75
234.25
234.75
235.25
235.75
236.25
236.75
237.25
237.75
238.25
238.75
239.25
239.75
240.25
240.75
241.25
241.75
242.25
242.75
243.25
243.75
244.25
244.75
245.25
245.75
246.25
246.75
247.25
247.75
248.25
248.75
249.25
249.75
250.25
250.75
251.25
251.75
252.25
252.75
253.25
253.75
254.25
254.75
255.25
255.75
256.25
256.75
257.25
257.75
258.25
258.75
259.25
259.75
260.25
260.75
261.25
261.75
262.25
262.75
263.25
263.75
264.25
264.75
265.25
265.75
266.25
266.75
267.25
267.75
268.25
268.75
269.25
269.75
270.25
270.75
271.25
271.75
272.25
272.75
273.25
273.75
274.25
274.75
275.25
275.75
276.25
276.75
277.25
277.75
278.25
278.75
279.25
279.75
280.25
280.75
281.25
281.75
282.25
282.75
283.25
283.75
284.25
284.75
285.25
285.75
286.25
286.75
287.25
287.75
288.25
289.25
289.75
290.25
290.75
291.25
291.75
292.25
292.75
293.25
293.75
294.25
294.75
295.25
295.75
296.25
296.75
297.25
297.75
298.25
298.75
299.25
299.75
300.25
300.75
301.25
301.75
302.25
302.75
303.25
303.75
304.25
304.75
305.25
305.75
306.25
306.75
307.25
307.75
308.25
308.75
309.25
309.75
310.25
310.75
311.25
311.75
312.25
312.75
313.25
313.75
314.25
314.75
315.25
315.75
316.25
316.75
317.25
317.75
318.25
318.75
319.25
319.75
320.25
320.75
321.25
321.75
322.25
322.75
323.25
323.75
324.25
324.75
325.25
325.75
326.25
326.75
327.25
327.75
328.25
328.75
329.25
329.75
330.25
330.75
331.25
331.75
332.25
332.75
333.25
333.75
334.25
334.75
335.25
335.75
336.25
336.75
337.25
337.75
338.25
338.75
339.25
339.75
340.25
340.75
341.25
341.75
342.25
342.75
343.25
343.75
344.25
344.75
345.25
345.75
346.25
346.75
347.25
347.75
348.25
348.75
349.25
349.75
350.25
350.75
351.25
351.75
352.25
352.75
353.25

## Sheet: S1D
Representative time series of co-detected PER2::LUC and Syp::GCaMP6s in SCN slices
Time(h)	PER2::LUC	Syp::GCaMP6s
0	5881.87	17440.2
0.5	6100.11	17503.6
1	6234.57	17497.9
1.5	6338.29	17443.5
2	6393.15	17370.5
2.5	6427.26	17328.4
3	6389.95	17304.9
3.5	6322.62	17279.3
4	6181.19	17267.5
4.5	6014.12	17252.8
5	5835.01	17267.1
5.5	5631.64	17276.7
6	5444.13	17275.8
6.5	5209.41	17298.9
7	4995.41	17316.1
7.5	4747.63	17302.3
8	4496.97	17328.8
8.5	4250.92	17337.8
9	3982.21	17308.4
9.5	3760.03	17310.7
10	3571.92	17326.7
10.5	3350.69	17351.1
11	3210.53	17353.7
11.5	3033.52	17353.1
12	2936.71	17374
12.5	2847.55	17374
13	2795.03	17418.4
13.5	2761.59	17421.6
14	2702.37	17470.4
14.5	2690.41	17515.6
15	2662.37	17568.8
15.5	2656.9	17603.4
16	2647.43	17701
16.5	2644.41	17755.6
17	2647.11	17811.1
17.5	2670.17	17896.9
18	2693.11	17989.3
18.5	2716.96	18079.6
19	2745.38	18093.2
19.5	2813.49	18116.4
20	2870.8	18129.8
20.5	3025.08	18155
21	3225.76	18143
21.5	3522.02	18146
22	3874.35	18121.8
22.5	4291.66	18095.2
23	4722.73	18022.3
23.5	5127.28	17962.4
24	5521.12	17927.6
24.5	5836.89	17867.9
25	6124.57	17847.7
25.5	6344.67	17802.1
26	6495.82	17807.3
26.5	6543.51	17768.9
27	6557.53	17762.5
27.5	6523.48	17711.2
28	6451.09	17693.1
28.5	6335.84	17700.2
29	6138.5	17676.2
29.5	5951.88	17647.7
30	5723.49	17650.8
30.5	5530.37	17649.1
31	5301.04	17640.4
31.5	5065.02	17643.7
32	4786.28	17603.3
32.5	4508.04	17563.3
33	4240.35	17516.5
33.5	3943.07	17559.2
34	3711.37	17583.4
34.5	3471.07	17599.8
35	3294.55	17606.2
35.5	3132.17	17628.7
36	3016.12	17636.8
36.5	2935.71	17645.9
37	2850.11	17661.3
37.5	2828.61	17712.3
38	2769.37	17694.4
38.5	2721.77	17729.5
39	2704.64	17782.5
39.5	2698.5	17863.9
40	2684.69	17901.2
40.5	2663.37	17978.3
41	2680.73	18056.9
41.5	2673.89	18119.9
42	2686.16	18222.8
42.5	2698.19	18343
43	2713.57	18455.3
43.5	2736.44	18510.3
44	2753.07	18548.9
44.5	2815.55	18571.9
45	2883.59	18562.7
45.5	3027.46	18589.8
46	3171.97	18571.3
46.5	3394.94	18550.4
47	3683	18543.9
47.5	4017.28	18467.8
48	4377.35	18429.5
48.5	4765.97	18395.2
49	5104.12	18380.8
49.5	5404.54	18332.1
50	5704.4	18298.1
50.5	5883.78	18250.2
51	6001.01	18226.2
51.5	6118.62	18210.3
52	6141.15	18191.9
52.5	6102.62	18165.2
53	6053.74	18148.8
53.5	5908.38	18131.2
54	5760.6	18114.3
54.5	5590.82	18084.6
55	5404.58	18067.3
55.5	5179.45	18064.2
56	4966.44	18032.2
56.5	4742.3	18017.9
57	4477.53	18013.8
57.5	4204.32	18000.4
58	3964.24	18019.8
58.5	3692.36	17984.2
59	3480.76	17987.2
59.5	3286.43	17995.2
60	3145.89	18000.7
60.5	3027.11	18025
61	2935.42	18015.4
61.5	2894.27	18029.3
62	2817.89	18052.7
62.5	2784.97	18073.3
63	2752.48	18082
63.5	2726.66	18132.7
64	2724.3	18184
64.5	2697.25	18217.1
65	2710.5	18259.4
65.5	2701.11	18355.5
66	2689.24	18437
66.5	2693.11	18546.3
67	2714.91	18614.5
67.5	2715.89	18768.9
68	2755.45	18852.9
68.5	2785.86	18934.3
69	2824.71	18969.1
69.5	2873.07	18973.9
70	2962.6	18997.7
70.5	3102.17	18979.5
71	3282.28	18983.7
71.5	3537.93	18958.8
72	3793.43	18937.5
72.5	4103.06	18877.7
73	4440.95	18836.3
73.5	4741.37	18790.9
74	5036.63	18758.3
74.5	5266.97	18712.7
75	5479.53	18684.3
75.5	5637.49	18650.6
76	5716.94	18635.2
76.5	5778.87	18588.2
77	5780.97	18582.2
77.5	5744.95	18540.8
78	5647.31	18553
78.5	5536.83	18528.6
79	5390.78	18530
79.5	5225.4	18499.7
80	5027.49	18468.7
80.5	4828.39	18452.7
81	4591.26	18407.9
81.5	4355.21	18422
82	4121.85	18398.7
82.5	3877.85	18392.9
83	3640.48	18390.7
83.5	3422.6	18377.3
84	3246.21	18387.9
84.5	3119.91	18412.8
85	3007.65	18387.6
85.5	2933.05	18405.2
86	2869.21	18447.3
86.5	2805.81	18447.2
87	2775.75	18496
87.5	2744.97	18522.8
88	2754.04	18542.3
88.5	2736.07	18607.1
89	2697.5	18506.7
89.5	2708.16	18599.8
90	2719.32	18693.4
90.5	2708.05	18795.6
91	2718.48	18889
91.5	2717.39	19035.3
92	2718.39	19172.1
92.5	2724.42	19263.5
93	2772.56	19351
93.5	2790.22	19367.1
94	2837	19407.1
94.5	2921.2	19409.9
95	3040.32	19393
95.5	3207.43	19395.2
96	3423.64	19400.3
96.5	3672.46	19346.7
97	3949.03	19341.1
97.5	4222.6	19313.5
98	4520.62	19241.4
98.5	4765.18	19240
99	4989.79	19163.1
99.5	5211.04	19168
100	5359.85	19131.7
100.5	5475.95	19100
101	5518.23	19068
101.5	5548.08	19058.3
102	5547	18994.1
102.5	5485.75	18992.5
103	5390.24	18988.1
103.5	5280.81	18938.5
104	5100.78	18924.2
104.5	4924.26	18886.8
105	4766.16	18868.2
105.5	4542.42	18813.9
106	4310.62	18776.9
106.5	4063.07	18758
107	3833.53	18762.1
107.5	3602.67	18757
108	3407.87	18761.5
108.5	3236.71	18743.4
109	3109.06	18776
109.5	2997.91	18766.7
110	2947	18768.3
110.5	2890.47	18792
111	2825.13	18814.6
111.5	2782.96	18818.6
112	2757.22	18845
112.5	2729.72	18912
113	2720.77	18962.9
113.5	2723.98	19008.1
114	2715.62	19083.1
114.5	2711.89	19123.7
115	2694.49	19223
115.5	2715.55	19343.1
116	2713.68	19421.4
116.5	2722.58	19541.7
117	2739.11	19628.7
117.5	2744.1	19677.9
118	2779.62	19728.2
118.5	2803.2	19763.7
119	2891.15	19748.1
119.5	2957.43	19765.7
120	3098.97	19766.4
120.5	3270.21	19764.6
121	3514.74	19710.3
121.5	3746.25	19675.3
122	4026.8	19659.4
122.5	4311.7	19603.2
123	4590.28	19602.1
123.5	4812	19519.3
124	5007.02	19497.2
124.5	5169.77	19467.7
125	5288.55	19411.1
125.5	5369.36	19379.8
126	5398.43	19347.5
126.5	5436.98	19342.6
127	5387.98	19355.8
127.5	5290.4	19319.5
128	5192.5	19323.6
128.5	5055.88	19271.2
129	4869.95	19229.2
129.5	4689.61	19190
130	4468.47	19152.6
130.5	4247.04	19148.1
131	4006.32	19117
131.5	3770.71	19128.1
132	3548.83	19099.4
132.5	3347.14	19105.7
133	3202.57	19111.6
133.5	3079.29	19101.9
134	2986.46	19113.7
134.5	2912.09	19125.5
135	2862.24	19153.4
135.5	2817.46	19163.5
136	2775.61	19176.8
136.5	2769.74	19211.6
137	2730.44	19227.4
137.5	2719.44	19278.5
138	2709.21	19348.7
138.5	2697.64	19398.1
139	2693.56	19477.6
139.5	2701.29	19554.9
140	2694.47	19651.1
140.5	2693.82	19803

## Sheet: S1E
Representative time series of co-detected Syn-jRCaMP1a and Syn-GABASnFR in SCN slices
Time (h)	Syn-RCaMP	Syn-GABASnFR
0	4325.68	2405.64
0.5	4320.28	2408.51
1	4326.97	2406.77
1.5	4322.59	2407.49
2	4330.99	2408.09
2.5	4336.85	2408.76
3	4349.81	2408.19
3.5	4357.06	2407.2
4	4368.64	2409.44
4.5	4381.38	2405.89
5	4396.43	2405.38
5.5	4410.98	2403.87
6	4426.03	2406.36
6.5	4436.21	2407.89
7	4457.51	2407.13
7.5	4471.15	2404.4
8	4497.37	2404.45
8.5	4519.25	2403.62
9	4553.14	2400.6
9.5	4598.11	2396.18
10	4651.8	2391.28
10.5	4703.63	2391.9
11	4749.56	2389.33
11.5	4786.74	2390.45
12	4827.54	2384.94
12.5	4869.09	2386.92
13	4902.08	2382.24
13.5	4930.73	2381.62
14	4964.94	2377.63
14.5	4978.91	2380.64
15	4984.23	2376.43
15.5	4980.85	2374.5
16	4968.56	2374.42
16.5	4944.97	2373.6
17	4917.48	2372.4
17.5	4873.13	2374.47
18	4838.37	2376.68
18.5	4792.87	2372.84
19	4747.23	2377.96
19.5	4686.5	2383.41
20	4628.73	2383.92
20.5	4565.96	2385.5
21	4507.96	2388.53
21.5	4458.5	2392.84
22	4413.05	2388.14
22.5	4390.14	2392.79
23	4369.34	2392.37
23.5	4359.74	2392.97
24	4357.86	2393.26
24.5	4354.34	2390.45
25	4354.76	2391.56
25.5	4360.83	2388.39
26	4374.49	2390.01
26.5	4376.06	2390.04
27	4394.36	2389.8
27.5	4407.55	2391.42
28	4411.06	2390.94
28.5	4418.46	2393.3
29	4426.72	2394.08
29.5	4435.22	2392.81
30	4449.89	2392.22
30.5	4462.26	2391.96
31	4473.24	2390.45
31.5	4494.11	2388.93
32	4521.06	2387.84
32.5	4563.21	2385.34
33	4612.93	2384.52
33.5	4663.81	2382.94
34	4712.7	2381.7
34.5	4760.25	2377.11
35	4808.87	2376.54
35.5	4854.63	2377.39
36	4896.34	2372.63
36.5	4937.02	2372.11
37	4974.94	2369.77
37.5	4999.46	2369.65
38	5023.1	2365.35
38.5	5034.35	2366.51
39	5035.92	2364.46
39.5	5021.81	2364.7
40	4998	2364.55
40.5	4969.79	2360.36
41	4924.17	2361.74
41.5	4881.3	2364.2
42	4833.53	2364.02
42.5	4772.25	2366.22
43	4716.82	2371.72
43.5	4649.06	2375.91
44	4586.18	2375.17
44.5	4519.66	2378.82
45	4470.62	2380.08
45.5	4422.12	2381.76
46	4388.26	2382.55
46.5	4374.92	2381.47
47	4368.33	2383.36
47.5	4362.78	2381.63
48	4358.24	2383.04
48.5	4361.23	2383.19
49	4361.25	2383.55
49.5	4370.67	2380.52
50	4382.28	2382.19
50.5	4393.48	2382.81
51	4407.54	2379
51.5	4405.9	2380.67
52	4420.11	2378.3
52.5	4438.69	2378.69
53	4452.07	2379.57
53.5	4466.78	2381.56
54	4490.32	2381.05
54.5	4508.1	2380.28
55	4520.84	2378.8
55.5	4562.37	2377.16
56	4603.61	2376.22
56.5	4647.66	2372.96
57	4697.96	2371.93
57.5	4757.15	2369.99
58	4797.2	2364.83
58.5	4838.85	2364.87
59	4895.32	2362.45
59.5	4928.57	2362.96
60	4956.58	2358.6
60.5	5000.38	2356.98
61	5032.95	2355.32
61.5	5041.98	2356.14
62	5052.63	2355.09
62.5	5043.2	2355.97
63	5026.02	2354.13
63.5	5005.48	2353.71
64	4961.15	2354.88
64.5	4925.8	2353.49
65	4875.82	2351.71
65.5	4824.9	2355.49
66	4763.64	2355.89
66.5	4704.49	2364.44
67	4638.73	2364.78
67.5	4587.17	2364.57
68	4517.96	2368.98
68.5	4462.55	2368.64
69	4427.39	2373.09
69.5	4400.16	2368.43
70	4383.64	2370.34
70.5	4372.98	2368.16
71	4378.75	2372.07
71.5	4376.45	2372.93
72	4384.55	2370.77
72.5	4399.41	2369.98
73	4403.05	2374.12
73.5	4419.2	2376.31
74	4427.56	2370.06
74.5	4437.67	2370.44
75	4448.31	2370.85
75.5	4467.43	2371.45
76	4482.91	2375.98
76.5	4496.59	2370.75
77	4507.15	2372.63
77.5	4532.66	2370.63
78	4547.81	2371.61
78.5	4569.49	2372.41
79	4595.45	2368.53
79.5	4628.02	2366.61
80	4678.48	2365.83
80.5	4714.7	2360.93
81	4761.46	2359.8
81.5	4806.75	2358.85
82	4846.11	2358.28
82.5	4887.75	2355.48
83	4935.63	2356.83
83.5	4967.27	2352.08
84	5000.99	2356.61
84.5	5027.31	2356.09
85	5035.85	2350.82
85.5	5053.58	2348.48
86	5048.82	2349.18
86.5	5037.67	2350.39
87	5022.39	2347.02
87.5	4997.22	2350.44
88	4952.24	2350.16
88.5	4916.31	2351.12
89	4860.08	2352.45
89.5	4808.46	2353.46
90	4749.51	2355.85
90.5	4696.44	2354.48
91	4626.56	2360.09
91.5	4569.32	2363.94
92	4520.85	2366.88
92.5	4480.33	2365.25
93	4455.07	2364.43
93.5	4443.32	2369.43
94	4433.61	2364.92
94.5	4433.14	2371.64
95	4440.05	2366.16
95.5	4440.19	2364.75
96	4456.14	2365.76
96.5	4455.21	2365.05
97	4465.34	2363.97
97.5	4472.1	2365.9
98	4482.06	2365.21
98.5	4497.05	2366.32
99	4508.8	2367.48
99.5	4519.29	2367.89
100	4531.77	2364.35
100.5	4544.15	2362.99
101	4569.85	2366.09
101.5	4591.31	2362.88
102	4602.79	2365.02
102.5	4633.74	2363.99
103	4670.37	2359.81
103.5	4712.33	2357.01
104	4757.6	2354.71
104.5	4798.14	2355.79
105	4846.21	2350.25
105.5	4878.84	2350.97
106	4920.35	2350.89
106.5	4963.79	2344.17
107	5000.64	2346.88
107.5	5032.29	2344
108	5059.18	2341.84
108.5	5082.9	2343.66
109	5090.69	2340.26
109.5	5104.48	2340.76
110	5096.34	2341.73
110.5	5078.76	2342.16
111	5050.42	2339.7
111.5	5015.8	2341.7
112	4970.23	2341.7
112.5	4919.02	2345.53
113	4863	2348.57
113.5	4800.59	2347.59
114	4736.49	2350.45
114.5	4676.9	2351.55
115	4616.98	2355.66
115.5	4575.49	2355.84
116	4521.27	2356.81
116.5	4501.99	2356.75
117	4481.9	2359.27
117.5	4470.37	2356.9
118	4464.89	2356.61
118.5	4479	2361.15
119	4492.96	2360.39
119.5	4488.31	2358.2
120	4476.24	2357.57
120.5	4480.59	2355.07
121	4494.95	2359.47
121.5	4505.32	2357.03
122	4508.73	2359.33
122.5	4531.92	2357.53
123	4541.94	2358.4
123.5	4562.12	2356.88
124	4567.28	2353.86
124.5	4598.76	2358.56
125	4624.14	2357.33
125.5	4650.43	2354.94
126	4688.68	2352.3
126.5	4720.82	2350.51
127	4768.91	2348.09
127.5	4815.15	2350.07
128	4845.14	2347.57
128.5	4889.48	2346.56
129	4930.2	2344.26
129.5	4974.47	2343.56
130	5018.44	2343.15
130.5	5053.52	2340.35
131	5079.18	2339.23
131.5	5100.62	2336.88
132	5125.74	2336.62
132.5	5143.98	2337.47
133	5147.5	2336.88
133.5	5143	2333.93
134	5123.48	2338.18
134.5	5094.46	2335.1
135	5057.22	2336.94
135.5	5008.73	2340.78
136	4956.96	2338.77
136.5	4903.75	2339.28
137	4841.47	2340.98
137.5	4779.8	2343.94
138	4715.98	2345.58
138.5	4658.15	2346.54
139	4608.26	2349.68
139.5	4562.94	2348.94
140	4537.85	2351.21
140.5	4521.75	2349.1
141	4511.99	2351.77
141.5	4514.47	2352.39
142	4506.43	2349.99
142.5	4510.95	2352.5
143	4519.35	2353.06
143.5	4536.37	2350.63
144	4544.43	2351.48
144.5	4554.36	2351.19
145	4565.92	2349.69
145.5	4578.91	2346.99
146	4593.01	2350.19
146.5	4616.79	2349.15
147	4628.83	2350.51
147.5	4650.21	2351.67
148	4674.18	2350.74
148.5	4688.14	2350.9
149	4722.95	2348.73
149.5	4756.34	2348.23
150	4787.61	2345.15
150.5	4824.97	2346.27
151	4866.32	2342.45
151.5	4902.93	2341.48
152	4947.05	2333.94
152.5	4991.14	2338.16
153	5029.52	2335.62
153.5	5065.94	2336.15
154	5104.95	2335
154.5	5133.92	2329.29
155	5152.3	2331.61
155.5	5172	2330.73
156	5188.41	2331.99
156.5	5187.57	2328.57
157	5175.66	2329.87
157.5	5151.64	2330.61
158	5118.12	2332.37
158.5	5084.64	2329.56
159	5041.34	2334.36
159.5	4982.26	2333.59
160	4930.64	2337.61
160.5	4873.14	2339.35
161	4810.97	2337.61
161.5	4747.02	2344.49
162	4689.07	2344.17
162.5	4629.1	2347.22
163	4611.8	2346.95
163.5	4575.12	2348.55
164	4567.92	2351.04
164.5	4553.49	2345.93
165	4547.22	2347.96
165.5	4554.18	2348.41
166	4563.8	2349.54
166.5	4563.84	2345.01
167	4571.73	2347.7
167.5	4593.26	2347.91
168	4599.58	2347.5
168.5	4615.17	2346.98
169	4629.84	2343.29
169.5	4649.26	2346.45
170	4671.1	2344.89
170.5	4677.21	2341.1
171	4702.87	2346.03
171.5	4725.22	2345.77
172	4745.35	2345.48
172.5	4781.23	2343.62
173	4798.84	2341.94
173.5	4840.81	2342.65
174	4873.71	2338.86
174.5	4918.82	2338.57
175	4957.1	2335
175.5	4993.69	2333.72
176	5040.2	2333.16
176.5	5067.23	2332.22
177	5110.86	2332.32
177.5	5139.02	2331.18
178	5169.02	2329.97
178.5	5199.23	2326.11
179	5210.16	2326.54
179.5	5223.08	2323.89
180	5218.84	2326.67
180.5	5206.83	2326.09
181	5193.86	2326.35
181.5	5163.02	2326.68
182	5125.66	2325.53
182.5	5070.57	2324.51
183	5027.87	2328.51
183.5	4968.73	2332.83
184	4911.81	2334.13
184.5	4856.93	2336.68
185	4793.17	2337.62
185.5	4733.2	2342.32
186	4690.56	2339.94
186.5	4659.45	2339.9
187	4629.61	2341.1
187.5	4616.39	2341.91
188	4610.54	2341.68
188.5	4614.42	2343.25
189	4620.65	2345.85
189.5	4624.28	2342.64
190	4631.56	2344.45
190.5	4645.35	2343.38
191	4671.16	2341.66
191.5	4676.55	2346.35
192	4692.18	2342.29
192.5	4701.56	2343.06
193	4732.8	2346.3
193.5	4730.32	2341
194	4755.96	2342.81
194.5	4773.35	2341.33
195	4799.54	2342.3
195.5	4814.35	2340.33
196	4840.5	2338.48
196.5	4868.71	2341.88
197	4889.87	2340.68
197.5	4932.2	2337.59
198	4971.47	2336.03
198.5	5011.39	2333.99
199	5036.22	2331.36
199.5	5073.06	2328.2
200	5113.64	2327.8
200.5	5156.8	2329.08
201	5183.24	2323.04
201.5	5214.08	2327.29
202	5241.88	2323.58
202.5	5254.47	2323.86
203	5269.76	2321.25
203.5	5262.4	2319.28
204	5254.6	2318.79
204.5	5235.6	2320.48
205	5201.93	2323.04
205.5	5158.21	2322.43
206	5121.04	2325.11
206.5	5069.98	2325.21
207	5026.17	2327.45
207.5	4968.82	2327.88
208	4906.12	2328.74
208.5	4850.74	2334.4
209	4809.29	2336.09
209.5	4769.62	2335.8
210	4734.84	2339.66
210.5	4708.2	2338.65
211	4700.89	2339.75
211.5	4698.79	2340.68
212	4693.27	2339.14
212.5	4694.93	2340.6
213	4698.94	2339.11
213.5	4704.91	2339.89
214	4704.28	2338.42
214.5	4718.36	2340.64
215	4734.77	2337.81
215.5	4749.43	2340.53
216	4764.76	2340.34
216.5	4777.44	2338.33
217	4792.78	2339.6
217.5	4808.86	2338.05
218	4830.25	2338.47
218.5	4850.53	2340.4
219	4866.75	2337.57
219.5	4885.95	2341.02
220	4908.76	2336.25
220.5	4939.19	2332.8
221	4968.81	2331.59
221.5	5001.64	2331.92
222	5036.69	2330.24
222.5	5080.1	2328.84
223	5107.81	2326.69
223.5	5133.46	2326.39
224	5170.54	2323.66
224.5	5204.91	2324.15
225	5236.28	2322.43
225.5	5255.12	2323.11
226	5275.83	2320.04
226.5	5282.26	2319.53
227	5284.19	2319.82
227.5	5282.9	2319.93
228	5268.77	2317.78
228.5	5249.27	2322.24
229	5218.9	2321.18
229.5	5182.19	2320.51
230	5141.97	2323.86
230.5	5092.58	2328.53
231	5043.96	2330.11
231.5	4980.86	2331.74
232	4927.65	2330.09
232.5	4874.95	2332.9
233	4836.24	2335.3
233.5	4803.03	2337.75
234	4785.75	2334.54
234.5	4765.87	2339.16
235	4761.55	2336.85
235.5	4755.27	2338.01
236	4746.52	2335.57
236.5	4752.86	2335.71
237	4747.18	2336.37
237.5	4762.19	2336.01
238	4762.98	2336.86
238.5	4775.49	2339.19
239	4777.77	2338.14

## Sheet: S1G
Circular variance of cluster phases of co-detected Syn-jRCaMP1a and PER2::LUC
	Syn-jRCaMP1a	PER2::LUC			Paired t test
	0.0167266	0.0226746			P value	0.0583
	0.00864275	0.0108201			P value summary	ns
	0.0168662	0.0522456			Significantly different (P < 0.05)?	No
	0.0797194	0.0308565			One- or two-tailed P value?	Two-tailed
	0.0035669	0.00993739			t, df	t=2.076, df=13
	0.123936	0.00973155			Number of pairs	14
	0.0225468	0.0172718
	0.097	0.0299221			How big is the difference?
	0.117	0.0380857			Mean of differences (B - A)	-0.02323
	0.026596	0.005459			SD of differences	0.04188
	0.007181	0.008284			SEM of differences	0.01119
	0.040904	0.026277			95% confidence interval	-0.04741 to 0.0009443
	0.055855	0.012503			R squared (partial eta squared)	0.249
	0.005534	0.022728
					How effective was the pairing?
					Correlation coefficient (r)	0.2308
					P value (one tailed)	0.2137
					P value summary	ns
					Was the pairing significantly effective?	No

## Sheet: S2A
RAE of PER2::LUC rhythms before and after transduction with Syn-mCherry or Syn-TeLC-mCherry
	Syn-mCherry					Syn-TeLC-mCherry
Baseline	0.05	0.04	0.075074	0.056981	0.115769	0.05	0.05	0.079851	0.083565	0.080908
Day 1-6	0.05	0.04	0.063481	0.076301	0.082715	0.07	0.07	0.075526	0.069942	0.151462
>7d after	0.03	0.05	0.059015	0.113099	0.065183	0.06	0.04	0.105988	0.043952	0.200857
Two-way RM ANOVA	Matching: Stacked
Assume sphericity?	No
Alpha	0.05
Source of Variation	% of total variation	P value	P value summary	Significant?	Geisser-Greenhouse's epsilon
Time x Column Factor	2.731	0.5059	ns	No
Time	1.112	0.6352	ns	No	0.5755
Column Factor	6.339	0.3814	ns	No
Subject	59.11	0.0105	*	Yes
ANOVA table	SS	DF	MS	F (DFn, DFd)	P value
Time x Column Factor	0.001004	2	0.000502	F (2, 16) = 0.7113	P=0.5059
Time	0.0004087	2	0.0002044	F (1.151, 9.207) = 0.2896	P=0.6352
Column Factor	0.002331	1	0.002331	F (1, 8) = 0.8580	P=0.3814
Subject	0.02173	8	0.002717	F (8, 16) = 3.849	P=0.0105
Residual	0.01129	16	0.0007057
Difference between column means
Mean of PER2::Luc ctrl	0.06451
Mean of PER2::Luc TeLC	0.08214
Difference between means	-0.01763
SE of difference	0.01903
95% CI of difference	-0.06152 to 0.02626
Data summary
Number of columns (Column Factor)	2
Number of rows (Time)	3
Number of subjects (Subject)	10
Number of missing values	0
Number of families	1
Number of comparisons per family	3
Alpha	0.05
Šídák's multiple comparisons test	Mean Diff.	95.00% CI of diff.	Below threshold?	Summary	Adjusted P Value
PER2::Luc ctrl - PER2::Luc TeLC
Baseline	-0.0013	-0.05065 to 0.04805	No	ns	0.9997
Day 1-6	-0.02489	-0.08407 to 0.03430	No	ns	0.5169
>7d after	-0.0267	-0.1376 to 0.08425	No	ns	0.8356
Test details	Mean 1	Mean 2	Mean Diff.	SE of diff.	N1	N2	t	DF
PER2::Luc ctrl - PER2::Luc TeLC
Baseline	0.06756	0.06886	-0.0013	0.01542	5	5	0.08432	6.411
Day 1-6	0.0625	0.08739	-0.02489	0.01791	5	5	1.389	5.848
>7d after	0.06346	0.09016	-0.0267	0.03306	5	5	0.8077	5.607

## Sheet: S2B
RAE of Syn-GABASnFR rhythms before and after transduction with Syn-mCherry or Syn-TeLC-mCherry
	Syn-mCherry								Syn-TeLC-mCherry
Baseline	0.09	0.07	0.301498	0.134121	0.35462	0.084784	0.281051	0.072271	0.06	0.04	0.291458	0.062892	0.37483	0.202041	0.120073	0.245552
Day 1-6	0.06	0.05	0.203872	0.160576	0.121559	0.115086	0.146753	0.116989	0.08	0.08	0.133877	0.097295	0.179107	0.182032	0.123613	0.171862
>7d after	0.05	0.06	0.084732	0.104173	0.137263	0.052251	0.206172	0.093785	0.11	0.08	0.238747	0.121451	0.192103	0.194081	0.21135	0.199438
Two-way RM ANOVA	Matching: Stacked
Assume sphericity?	No
Alpha	0.05
Source of Variation	% of total variation	P value	P value summary	Significant?	Geisser-Greenhouse's epsilon
Time x treatment	3.558	0.187	ns	No
Time	6.658	0.0708	ns	No	0.7041
treatment	2.686	0.4385	ns	No
Subject	59.13	0.0006	***	Yes
ANOVA table	SS	DF	MS	F (DFn, DFd)	P value
Time x treatment	0.01131	2	0.005656	F (2, 28) = 1.781	P=0.1870
Time	0.02117	2	0.01059	F (1.408, 19.72) = 3.333	P=0.0708
treatment	0.00854	1	0.00854	F (1, 14) = 0.6358	P=0.4385
Subject	0.188	14	0.01343	F (14, 28) = 4.229	P=0.0006
Residual	0.08893	28	0.003176
Difference between column means
Mean of Syn-GABASnFR ctrl	0.1313
Mean of Syn-GABASnFR TeLC	0.158
Difference between means	-0.02668
SE of difference	0.03346
95% CI of difference	-0.09843 to 0.04508
Data summary
Number of columns (treatment)	2
Number of rows (Time)	3
Number of subjects (Subject)	16
Number of missing values	0
Number of families	1
Number of comparisons per family	3
Alpha	0.05
Šídák's multiple comparisons test	Mean Diff.	95.00% CI of diff.	Below threshold?	Summary	Adjusted P Value
Syn-GABASnFR ctrl - Syn-GABASnFR TeLC
Baseline	-0.001063	-0.1647 to 0.1626	No	ns	>0.9999
Day 1-6	-0.009119	-0.07296 to 0.05473	No	ns	0.974
>7d after	-0.06985	-0.1438 to 0.004149	No	ns	0.0668
Test details	Mean 1	Mean 2	Mean Diff.	SE of diff.	N1
Syn-GABASnFR ctrl - Syn-GABASnFR TeLC
Baseline	0.1735	0.1746	-0.001063	0.06041	8
Day 1-6	0.1219	0.131	-0.009119	0.02349	8
>7d after	0.09855	0.1684	-0.06985	0.02729	8
