# Supplementary material for: Rhythmic astrocytic GABA production synchronizes neuronal circadian timekeeping in the suprachiasmatic nucleus
Source: EMBO J. 2024 Dec 2;44(2):356–81. doi: 10.1038/s44318-024-00324-w (PMC11731042; doi:10.1038/s44318-024-00324-w)
Supplement: Supplementary file 6 — Source Data Figure [file 44318_2024_324_MOESM6_ESM.zip › Source data/Fig1_sourcedata.xlsx]

## Sheet: Fig 1A and C
Cluster time series of Syn-jRCaMP1a and GfaABC1D-lck-GCaMP6f
Time (h)	Syn-jRCaMP1a cluster 1	Syn-jRCaMP1a cluster 2	Syn-jRCaMP1a cluster 3	Syn-jRCaMP1a cluster 4	Syn-jRCaMP1a cluster 5	GfaABC1D-lck-GCaMP6f cluster 1	GfaABC1D-lck-GCaMP6f cluster 2	GfaABC1D-lck-GCaMP6f cluster 3	GfaABC1D-lck-GCaMP6f cluster 4	GfaABC1D-lck-GCaMP6f cluster 5
0	0.174772	0.0136454	0.170691	0.226662	0.130512	-0.317898	-0.282601	-0.320229	-0.301996	-0.299878
0.5	0.191567	0.0857568	0.197479	0.254296	0.175602	-0.338226	-0.292817	-0.337822	-0.31538	-0.307582
1	0.192022	0.111611	0.212445	0.269001	0.205128	-0.320355	-0.277024	-0.32389	-0.289484	-0.286869
1.5	0.206707	0.129408	0.23798	0.281901	0.239643	-0.305659	-0.2697	-0.3092	-0.271813	-0.272097
2	0.192217	0.104392	0.226212	0.263267	0.237384	-0.302746	-0.272256	-0.307318	-0.270534	-0.269451
2.5	0.190607	0.114398	0.224364	0.251099	0.24609	-0.254207	-0.230939	-0.260319	-0.224104	-0.234922
3	0.180423	0.0945787	0.223485	0.232676	0.23614	-0.264945	-0.228865	-0.276151	-0.237586	-0.242939
3.5	0.176442	0.134762	0.220956	0.220479	0.235035	-0.213164	-0.180395	-0.219511	-0.179025	-0.190739
4	0.153088	0.0707439	0.197833	0.175366	0.209044	-0.206673	-0.184395	-0.21667	-0.190455	-0.198547
4.5	0.143248	0.0991605	0.18509	0.148647	0.194662	-0.171071	-0.153627	-0.186647	-0.165489	-0.171272
5	0.123007	0.0559838	0.163236	0.103133	0.164698	-0.157892	-0.141166	-0.172473	-0.144991	-0.154005
5.5	0.118407	0.0886522	0.147331	0.082173	0.149882	-0.101456	-0.0898388	-0.116645	-0.0916683	-0.105522
6	0.079034	0.0310851	0.107892	0.0210877	0.0993886	-0.0633408	-0.0493508	-0.0764587	-0.0538966	-0.0699532
6.5	0.0542884	-0.00714147	0.0750717	-0.0309639	0.0584785	-0.00349446	-0.00117695	-0.0190848	-0.00666739	-0.018392
7	0.0244934	0.0505049	0.0385117	-0.0620131	0.0174989	0.0465713	0.0397026	0.0314518	0.044187	0.0280937
7.5	-0.0119229	-0.00348033	-0.00623075	-0.119551	-0.045187	0.0801734	0.081092	0.0711509	0.0780479	0.0692786
8	-0.0705589	-0.0691935	-0.0634705	-0.176428	-0.112517	0.114115	0.104995	0.104398	0.091107	0.0857331
8.5	-0.119809	-0.0764734	-0.119533	-0.212434	-0.161647	0.205216	0.183111	0.200538	0.187665	0.168985
9	-0.184402	-0.110007	-0.186537	-0.261307	-0.219678	0.267912	0.230936	0.262373	0.240653	0.220918
9.5	-0.221126	-0.106726	-0.23221	-0.275851	-0.254975	0.317663	0.275811	0.314693	0.283749	0.269128
10	-0.259419	-0.148427	-0.271216	-0.287145	-0.272021	0.328876	0.283035	0.330566	0.293689	0.2839
10.5	-0.311537	-0.188589	-0.310501	-0.308376	-0.296293	0.367759	0.329855	0.375542	0.334657	0.330299
11	-0.332703	-0.158359	-0.326504	-0.312471	-0.308565	0.35677	0.320437	0.366145	0.331486	0.324467
11.5	-0.366005	-0.254427	-0.361097	-0.337138	-0.326871	0.346679	0.314594	0.355235	0.315333	0.313249
12	-0.372124	-0.227989	-0.373248	-0.333798	-0.328893	0.380527	0.344595	0.398272	0.360075	0.355871
12.5	-0.383571	-0.238513	-0.386069	-0.32898	-0.3305	0.382163	0.341479	0.405457	0.363738	0.3691
13	-0.379092	-0.202463	-0.38807	-0.3216	-0.332123	0.359377	0.317202	0.377919	0.333822	0.342739
13.5	-0.387674	-0.23547	-0.39442	-0.334356	-0.331225	0.338854	0.296483	0.353182	0.315038	0.313128
14	-0.385638	-0.266003	-0.394416	-0.328426	-0.341633	0.364519	0.331384	0.380499	0.349941	0.358616
14.5	-0.372003	-0.218324	-0.38983	-0.315793	-0.337471	0.339113	0.301649	0.350168	0.319854	0.319969
15	-0.366438	-0.262337	-0.385909	-0.315509	-0.338589	0.378374	0.333131	0.400522	0.363676	0.391737
15.5	-0.35757	-0.240495	-0.380712	-0.314306	-0.339522	0.336203	0.296587	0.348578	0.318237	0.316116
16	-0.335166	-0.216743	-0.364004	-0.292681	-0.326623	0.313655	0.263763	0.322148	0.303746	0.298789
16.5	-0.314362	-0.214826	-0.347568	-0.284471	-0.32262	0.314591	0.259208	0.327101	0.31037	0.298406
17	-0.285443	-0.168438	-0.333383	-0.271534	-0.313803	0.28801	0.238024	0.301057	0.274445	0.267655
17.5	-0.24217	-0.0898017	-0.300423	-0.236698	-0.292236	0.27788	0.236684	0.285615	0.267839	0.260121
18	-0.194386	-0.0203018	-0.261376	-0.195048	-0.26173	0.24816	0.191464	0.256268	0.233255	0.221022
18.5	-0.139349	-0.016193	-0.234656	-0.178162	-0.248782	0.266677	0.217482	0.274462	0.243698	0.235759
19	-0.0508905	0.0184426	-0.192785	-0.1289	-0.222099	0.23448	0.174346	0.239058	0.21308	0.205257
19.5	0.0276009	0.0824827	-0.150798	-0.089107	-0.201881	0.1965	0.152249	0.201448	0.18633	0.175473
20	0.0866818	0.0675545	-0.117116	-0.0540276	-0.182418	0.164477	0.126962	0.172354	0.148555	0.140049
20.5	0.137747	0.115278	-0.0703192	-0.00404634	-0.148062	0.0984554	0.0619088	0.101763	0.0903002	0.0838374
21	0.192248	0.0883806	-0.0138644	0.0416941	-0.0960414	-0.0163107	-0.0404573	-0.0128815	-0.0166752	-0.00937736
21.5	0.250792	0.114152	0.0527902	0.0996483	-0.0287556	-0.0923863	-0.0929887	-0.0911469	-0.0834131	-0.0783278
22	0.276548	0.0796032	0.119151	0.150824	0.0294073	-0.212489	-0.19945	-0.211959	-0.207471	-0.204366
22.5	0.309191	0.116302	0.181265	0.208448	0.0959667	-0.268428	-0.246408	-0.264918	-0.259942	-0.242133
23	0.334199	0.133061	0.245604	0.27059	0.164695	-0.329446	-0.285749	-0.329411	-0.312418	-0.29262
23.5	0.338531	0.123513	0.281396	0.309918	0.21253	-0.377792	-0.324565	-0.37682	-0.358589	-0.331443
24	0.3618	0.170696	0.344564	0.371626	0.290352	-0.431663	-0.360989	-0.422824	-0.396731	-0.364531
24.5	0.384721	0.252489	0.384119	0.417956	0.351822	-0.482197	-0.414333	-0.471173	-0.454695	-0.408539
25	0.369818	0.189481	0.402379	0.427294	0.377476	-0.462104	-0.380828	-0.453234	-0.435274	-0.39305
25.5	0.382054	0.202091	0.431623	0.449667	0.425861	-0.454365	-0.384802	-0.443867	-0.423048	-0.385574
26	0.390712	0.289945	0.454701	0.478186	0.468737	-0.431271	-0.359498	-0.429807	-0.400526	-0.372874
26.5	0.374133	0.240422	0.459086	0.466339	0.47788	-0.428234	-0.36152	-0.430493	-0.400498	-0.373593
27	0.37136	0.25033	0.459168	0.455727	0.489112	-0.443099	-0.377266	-0.444965	-0.41666	-0.382557
27.5	0.364995	0.247466	0.463249	0.447165	0.494592	-0.363346	-0.295121	-0.36415	-0.331251	-0.307531
28	0.347525	0.245814	0.452094	0.427939	0.490869	-0.359865	-0.293087	-0.361156	-0.332523	-0.310799
28.5	0.339603	0.237153	0.441739	0.400592	0.487598	-0.341872	-0.290571	-0.350572	-0.319286	-0.303636
29	0.327728	0.226322	0.430936	0.376309	0.467319	-0.335076	-0.279617	-0.344462	-0.313278	-0.292046
29.5	0.312789	0.233483	0.413154	0.344264	0.452422	-0.313895	-0.25965	-0.32346	-0.288309	-0.279097
30	0.292409	0.235679	0.38929	0.309121	0.424017	-0.324612	-0.273076	-0.334937	-0.306481	-0.288007
30.5	0.273594	0.187583	0.368996	0.259645	0.390834	-0.293914	-0.249661	-0.303338	-0.284225	-0.270887
31	0.24336	0.155418	0.332939	0.209739	0.344227	-0.218487	-0.176972	-0.226633	-0.205059	-0.191889
31.5	0.218206	0.169418	0.302229	0.168032	0.309099	-0.166522	-0.132563	-0.174333	-0.164237	-0.151821
32	0.179687	0.134201	0.255902	0.107145	0.250332	-0.161231	-0.137297	-0.170041	-0.159855	-0.151474
32.5	0.130224	0.123332	0.19877	0.0539719	0.18302	-0.124149	-0.10744	-0.134508	-0.127087	-0.122388
33	0.0788463	0.0593163	0.149797	-0.00476059	0.127167	-0.0147538	-0.0146815	-0.0253713	-0.0277802	-0.0266129
33.5	0.0203152	0.0244167	0.0873664	-0.056787	0.0625993	0.0500831	0.0457647	0.0408158	0.0322995	0.0277917
34	-0.0485453	-0.0105829	0.0184875	-0.10033	-0.000917267	0.10252	0.087134	0.0958497	0.0792859	0.0731244
34.5	-0.120862	-0.0612596	-0.0442952	-0.139803	-0.0542326	0.166693	0.149466	0.165069	0.143117	0.136729
35	-0.175475	-0.0920686	-0.0945065	-0.164757	-0.0826009	0.176102	0.158608	0.173124	0.146672	0.139872
35.5	-0.239824	-0.130238	-0.159737	-0.199002	-0.123825	0.179857	0.158821	0.17335	0.15538	0.142377
36	-0.268122	-0.113468	-0.186326	-0.205701	-0.135931	0.215592	0.187805	0.213892	0.188867	0.182954
36.5	-0.300236	-0.128175	-0.219256	-0.222405	-0.153817	0.225503	0.201142	0.227061	0.199644	0.19389
37	-0.334071	-0.21079	-0.246371	-0.24407	-0.185452	0.228067	0.194344	0.228707	0.199911	0.189759
37.5	-0.32282	-0.194664	-0.243754	-0.23298	-0.17603	0.216561	0.188139	0.216158	0.194089	0.1807
38	-0.338756	-0.208804	-0.261647	-0.239638	-0.193503	0.200046	0.179936	0.202694	0.185386	0.175776
38.5	-0.353539	-0.262646	-0.278051	-0.254396	-0.209717	0.199105	0.169694	0.197008	0.17455	0.164026
39	-0.350296	-0.247749	-0.27765	-0.254097	-0.215819	0.201101	0.17932	0.201639	0.182534	0.173466
39.5	-0.336997	-0.22777	-0.276248	-0.244537	-0.21387	0.195647	0.170009	0.197259	0.178306	0.169542
40	-0.329745	-0.209002	-0.280844	-0.239972	-0.217596	0.19357	0.160533	0.191631	0.173933	0.165532
40.5	-0.327269	-0.231307	-0.275396	-0.239453	-0.227537	0.15933	0.136763	0.161361	0.144314	0.131935
41	-0.300226	-0.169936	-0.258534	-0.216693	-0.211279	0.174261	0.145647	0.17608	0.158324	0.146999
41.5	-0.280914	-0.180439	-0.246019	-0.208724	-0.207044	0.146058	0.121852	0.149009	0.137301	0.11932
42	-0.243127	-0.0796611	-0.221656	-0.173476	-0.189165	0.134334	0.115717	0.13568	0.120998	0.111669
42.5	-0.217406	-0.0966705	-0.205304	-0.160464	-0.182671	0.114108	0.0931792	0.11503	0.105753	0.0929605
43	-0.143581	0.010009	-0.159811	-0.110165	-0.151928	0.13843	0.110205	0.135256	0.123582	0.111152
43.5	-0.0861473	0.0633478	-0.127304	-0.081047	-0.134242	0.0984653	0.073729	0.0993036	0.0918959	0.0796914
44	-0.00895301	0.00313211	-0.0895252	-0.0541779	-0.117089	0.0795509	0.0568202	0.0804215	0.0773581	0.0667276
44.5	0.0627048	0.0658244	-0.0514441	-0.015801	-0.100238	0.0295812	0.0105266	0.0277551	0.0308057	0.0176132
45	0.125356	0.0514218	-0.012669	0.0209471	-0.086982	0.00927373	0.00353402	0.00709989	0.0207827	0.0116847
45.5	0.196131	0.0719807	0.0353057	0.0800921	-0.0354298	-0.0752533	-0.0709063	-0.0743843	-0.0545579	-0.0597167
46	0.238663	0.0621759	0.0969261	0.1318	0.00959324	-0.101783	-0.084247	-0.103707	-0.0689029	-0.0799522
46.5	0.298114	0.0462901	0.157047	0.183918	0.0725688	-0.176114	-0.149729	-0.175249	-0.135693	-0.138629
47	0.348306	0.0867649	0.229744	0.250728	0.149855	-0.247001	-0.206994	-0.248968	-0.193418	-0.194105
47.5	0.383256	0.136498	0.304219	0.325247	0.230538	-0.278803	-0.242239	-0.278033	-0.220686	-0.22324

## Sheet: Fig 1B and E
Cluster time series of Syn-jRCaMP1a and GfaABC1D-iGluSnFR
Time (h)	Syn-jRCaMP1a cluster 1	Syn-jRCaMP1a cluster 2	Syn-jRCaMP1a cluster 3	Syn-jRCaMP1a cluster 4	Syn-jRCaMP1a cluster 5	GfaABC-iGluSnFR cluster 1	GfaABC-iGluSnFR cluster 2	GfaABC-iGluSnFR cluster 3	GfaABC-iGluSnFR cluster 4	GfaABC-iGluSnFR cluster 5
0	0.241705	0.290803	0.177985	0.182213	0.304463	-0.184719	-0.320947	-0.26361	-0.277638	-0.325777
0.5	0.238246	0.271598	0.173934	0.181888	0.276871	-0.205597	-0.335048	-0.258914	-0.279646	-0.325051
1	0.224147	0.250531	0.160667	0.172859	0.251764	-0.189471	-0.317241	-0.222038	-0.266548	-0.323783
1.5	0.211394	0.224393	0.140581	0.160944	0.209469	-0.170217	-0.298072	-0.319472	-0.221411	-0.220156
2	0.194153	0.204606	0.148861	0.147977	0.191463	-0.122523	-0.229043	-0.154672	-0.190162	-0.224728
2.5	0.17698	0.179477	0.138752	0.138395	0.160108	-0.108868	-0.181197	-0.150373	-0.162116	-0.165297
3	0.155079	0.15315	0.116221	0.123544	0.128544	-0.0747131	-0.131953	-0.0768964	-0.112304	-0.134154
3.5	0.136127	0.122184	0.0972014	0.110208	0.085397	-0.0275897	-0.0337586	-0.00286747	-0.0469842	-0.0485922
4	0.109121	0.0815154	0.0809823	0.0841904	0.0431864	0.00418684	-0.00931041	0.0102927	-0.0124388	-0.0125154
4.5	0.0814906	0.041122	0.0520252	0.0637579	-0.00302778	0.0173617	0.0162925	-0.00745625	0.0294518	0.0527626
5	0.0486265	0.00356564	0.0345628	0.0446769	-0.0398738	0.0515467	0.0630433	0.0672174	0.0514533	0.0697861
5.5	0.0065746	-0.0445149	0.00465748	0.00886837	-0.0792826	0.0630875	0.103055	0.124506	0.0868385	0.0929011
6	-0.0395584	-0.0891228	-0.0256054	-0.018342	-0.118336	0.095561	0.144522	0.180423	0.117424	0.100401
6.5	-0.0767199	-0.134286	-0.055284	-0.0455878	-0.166303	0.120714	0.188738	0.191963	0.162534	0.174973
7	-0.113214	-0.175804	-0.0931628	-0.0697019	-0.204567	0.138276	0.206297	0.172652	0.200861	0.231177
7.5	-0.147715	-0.206897	-0.110319	-0.094636	-0.225001	0.160839	0.238059	0.230658	0.214333	0.235849
8	-0.18338	-0.239541	-0.152789	-0.121134	-0.249241	0.177278	0.265518	0.257185	0.23332	0.262784
8.5	-0.211367	-0.258095	-0.17983	-0.146453	-0.266183	0.186072	0.284843	0.199209	0.272187	0.336202
9	-0.231859	-0.273016	-0.189543	-0.162876	-0.267332	0.180805	0.288656	0.252581	0.269778	0.31117
9.5	-0.248544	-0.283687	-0.19356	-0.181048	-0.271871	0.181346	0.271362	0.23928	0.243628	0.261573
10	-0.260845	-0.290975	-0.218815	-0.194507	-0.280826	0.163901	0.237327	0.126266	0.237603	0.307531
10.5	-0.268723	-0.288824	-0.213713	-0.195227	-0.27236	0.111525	0.189161	0.12092	0.183131	0.220717
11	-0.28888	-0.296097	-0.219754	-0.212448	-0.265118	0.117887	0.201241	0.165634	0.173444	0.185117
11.5	-0.294766	-0.291689	-0.221844	-0.229658	-0.261986	0.0686445	0.12907	0.0729497	0.119233	0.130166
12	-0.294322	-0.288589	-0.240373	-0.239956	-0.258047	0.0756671	0.116717	0.0297439	0.130818	0.175854
12.5	-0.287687	-0.279462	-0.216795	-0.237672	-0.243895	0.0363428	0.0835223	0.0308779	0.0765956	0.102185
13	-0.288805	-0.273477	-0.225424	-0.253384	-0.233457	0.0469701	0.0903488	0.0326497	0.0731769	0.0889098
13.5	-0.270517	-0.257339	-0.194729	-0.240032	-0.209507	0.0498492	0.096879	0.0569337	0.0860012	0.0926607
14	-0.264689	-0.241249	-0.197334	-0.249745	-0.189991	0.105871	0.169075	0.103452	0.139048	0.15746
14.5	-0.253007	-0.227908	-0.182614	-0.256255	-0.173831	0.00423692	0.0384454	-0.031989	0.0225857	0.0360947
15	-0.230271	-0.2033	-0.182997	-0.238552	-0.14812	0.0583072	0.109507	-0.000349948	0.103604	0.159852
15.5	-0.215741	-0.174239	-0.153513	-0.233305	-0.116351	0.0663821	0.136647	0.0402447	0.116823	0.166261
16	-0.205364	-0.15444	-0.133494	-0.236408	-0.0834609	0.010115	0.0608045	0.0366167	0.0362358	0.0357397
16.5	-0.185381	-0.126501	-0.141041	-0.228763	-0.0568095	-0.0580238	-0.0528072	-0.116741	-0.0385575	-0.0344949
17	-0.1571	-0.0917031	-0.114052	-0.202832	-0.00305862	-0.0740127	-0.0702391	-0.0818016	-0.0664217	-0.0912927
17.5	-0.121461	-0.0471373	-0.0915513	-0.183053	0.0459423	-0.105296	-0.126769	-0.190061	-0.101782	-0.0922552
18	-0.087663	-0.00940701	-0.0573769	-0.149534	0.0932106	-0.0794773	-0.0908176	-0.0649415	-0.102377	-0.145957
18.5	-0.0605741	0.0225096	-0.0345977	-0.143154	0.119309	-0.10996	-0.142199	-0.146865	-0.130096	-0.15696
19	-0.042651	0.0458873	-0.0408067	-0.139377	0.143166	-0.129575	-0.181096	-0.171143	-0.166751	-0.201517
19.5	-0.0083129	0.092801	-0.0188759	-0.112542	0.191848	-0.150155	-0.204472	-0.150218	-0.19654	-0.256299
20	0.042083	0.148859	0.0118056	-0.0655958	0.24536	-0.13218	-0.189179	-0.0901686	-0.191118	-0.259463
20.5	0.0932552	0.20056	0.0498032	-0.00685541	0.29405	-0.140828	-0.175012	-0.0581873	-0.189702	-0.276832
21	0.141902	0.260735	0.0829549	0.0318287	0.329819	-0.148603	-0.202837	-0.11863	-0.195518	-0.262852
21.5	0.21233	0.324704	0.150956	0.114955	0.366011	-0.169044	-0.260139	-0.22628	-0.224245	-0.260018
22	0.26895	0.377391	0.193597	0.177026	0.410703	-0.181412	-0.259138	-0.153687	-0.24439	-0.310573
22.5	0.328477	0.417029	0.255143	0.24681	0.422108	-0.19658	-0.289013	-0.248588	-0.245264	-0.286644
23	0.37774	0.444405	0.29505	0.322429	0.446299	-0.179447	-0.26503	-0.21332	-0.241025	-0.283678
23.5	0.400274	0.460126	0.327497	0.355926	0.451436	-0.186428	-0.275878	-0.231669	-0.244467	-0.280539
24	0.424469	0.464983	0.335472	0.388004	0.437844	-0.1603	-0.263718	-0.240385	-0.215127	-0.237409
24.5	0.436715	0.461926	0.332006	0.409522	0.436372	-0.140364	-0.236899	-0.126979	-0.220094	-0.281173
25	0.433057	0.452679	0.352486	0.420263	0.405857	-0.14422	-0.228085	-0.171276	-0.201792	-0.233796
25.5	0.425349	0.429507	0.340658	0.423011	0.387204	-0.142283	-0.218841	-0.104709	-0.208617	-0.26239
26	0.409349	0.409372	0.338644	0.408973	0.349434	-0.112205	-0.157563	-0.0757546	-0.153373	-0.195969
26.5	0.405455	0.384574	0.340903	0.410497	0.316144	-0.0781951	-0.102015	-0.0220714	-0.106598	-0.139225
27	0.389873	0.356492	0.334559	0.392355	0.269198	-0.0703992	-0.115396	-0.105673	-0.096886	-0.0900282
27.5	0.369631	0.33044	0.323193	0.375728	0.233956	-0.0355271	-0.0836613	-0.0829189	-0.061133	-0.0467019
28	0.336145	0.293694	0.275015	0.356525	0.201463	0.0103454	0.0244565	0.0821232	-0.0167611	-0.0358694
28.5	0.314021	0.25638	0.278037	0.335786	0.149526	0.0031826	0.00140737	0.0155975	-0.00355216	0.0062081
29	0.277004	0.208063	0.244389	0.300663	0.0952019	0.017063	0.0125496	0.00648654	0.00680587	0.035403
29.5	0.237706	0.158098	0.214882	0.269575	0.0374386	0.0592331	0.0693609	0.0717572	0.0555057	0.0771393
30	0.19935	0.108732	0.159482	0.24229	-0.0067698	0.0875393	0.114732	0.162766	0.0749989	0.0820681
30.5	0.152029	0.044634	0.133719	0.203432	-0.0700586	0.133046	0.195799	0.190025	0.155572	0.184564
31	0.0977943	-0.0131203	0.0878951	0.157579	-0.131233	0.145275	0.197667	0.174474	0.169238	0.212679
31.5	0.0521222	-0.0659967	0.0487756	0.128288	-0.185032	0.175186	0.231677	0.197942	0.209712	0.27689
32	-0.00901657	-0.122408	-0.00334044	0.0810031	-0.227268	0.190416	0.268254	0.257065	0.226034	0.27512
32.5	-0.0509254	-0.167061	-0.0376267	0.0516925	-0.256228	0.233087	0.32105	0.316574	0.25711	0.30188
33	-0.106972	-0.218039	-0.0726454	0.00100682	-0.303015	0.250324	0.333703	0.253777	0.301529	0.387522
33.5	-0.154937	-0.257757	-0.128088	-0.0417657	-0.328005	0.277323	0.36087	0.324425	0.310853	0.378159
34	-0.184672	-0.283422	-0.136735	-0.0751295	-0.351444	0.167319	0.21722	0.105641	0.218151	0.300462
34.5	-0.215405	-0.304998	-0.178939	-0.112007	-0.358713	0.146937	0.184131	0.109224	0.160741	0.212597
35	-0.242651	-0.315963	-0.208573	-0.126843	-0.355194	0.126079	0.173516	0.146627	0.135046	0.152254
35.5	-0.264732	-0.325467	-0.213186	-0.147032	-0.354727	0.101439	0.134488	0.0922994	0.114033	0.145867
36	-0.272107	-0.326587	-0.211997	-0.169762	-0.355501	0.148127	0.179301	0.124588	0.158553	0.20645
36.5	-0.28016	-0.327898	-0.230113	-0.172263	-0.348765	0.154715	0.236485	0.178501	0.184268	0.217708
37	-0.288106	-0.324153	-0.240897	-0.199108	-0.329548	0.120785	0.173713	0.160125	0.129024	0.133177
37.5	-0.293507	-0.32105	-0.261105	-0.213846	-0.325692	0.131727	0.192238	0.185255	0.13498	0.135434
38	-0.296333	-0.3203	-0.24004	-0.228576	-0.318844	0.0918741	0.109075	0.092224	0.0791054	0.077228
38.5	-0.287393	-0.310949	-0.230527	-0.23092	-0.307863	0.0315162	0.0552873	0.0180788	0.0372273	0.0315715
39	-0.269829	-0.287715	-0.205244	-0.227374	-0.2845	0.0471362	0.0641956	0.00890935	0.0601529	0.0667787
39.5	-0.264996	-0.278466	-0.215996	-0.228638	-0.258509	0.0117248	0.0148252	0.0221665	0.00312256	-0.0209566
40	-0.250007	-0.259057	-0.192213	-0.234418	-0.236535	-0.0300298	-0.0501455	-0.054587	-0.0403763	-0.0621847
40.5	-0.232268	-0.227986	-0.157775	-0.226883	-0.202517	-0.0212503	-0.0230009	-0.0214757	-0.0131727	-0.0259112
41	-0.208562	-0.198301	-0.148364	-0.21831	-0.166931	-0.00641249	-0.0105323	-0.0301458	-0.00670597	-0.0300123
41.5	-0.176992	-0.163298	-0.108207	-0.19401	-0.131724	0.0186248	0.0293335	-0.0228777	0.0460317	0.0608746
42	-0.144442	-0.121978	-0.107713	-0.174588	-0.0599964	0.0164031	0.0610211	0.088118	0.0406589	-0.000258807
42.5	-0.102811	-0.0732101	-0.0330987	-0.136438	-0.00755002	-0.0121265	-0.00167271	-0.0382442	0.0150443	0.029047
43	-0.0675217	-0.0335309	-0.039189	-0.114872	0.0480455	-0.0206251	-0.0145686	0.00331797	-0.0131881	-0.021884
43.5	-0.0282856	0.00674623	0.0215064	-0.0836664	0.0742048	-0.0243387	-0.0309598	-0.0854251	0.00511685	0.0323168
44	0.0113909	0.0576153	-0.0249913	-0.0506535	0.153999	-0.043253	-0.0409655	0.0600469	-0.0595267	-0.130163
44.5	0.0334541	0.0833262	0.0164958	-0.0480029	0.165729	-0.0654103	-0.0691229	-0.0309037	-0.0555993	-0.0978303
45	0.0677492	0.128647	0.0388387	-0.0289358	0.19675	-0.129112	-0.168047	-0.133379	-0.134506	-0.156341
45.5	0.121822	0.196317	0.0643589	0.0177147	0.251091	-0.147546	-0.193498	-0.178111	-0.156107	-0.162093
46	0.181166	0.261511	0.102318	0.0796741	0.315452	-0.131269	-0.195276	-0.168693	-0.151316	-0.157424
46.5	0.253099	0.333985	0.146947	0.14567	0.368493	-0.162502	-0.243466	-0.191978	-0.187165	-0.213688
47	0.322887	0.396817	0.218936	0.214278	0.404954	-0.180107	-0.271174	-0.258191	-0.196533	-0.198359
47.5	0.391458	0.453519	0.283641	0.290652	0.441112	-0.207002	-0.325679	-0.295672	-0.223094	-0.22843

## Sheet: Fig 1D
Paired circular variance of cluster phases of Syn-jRCaMP1a and GfaABC1D-lck-GCaMP6f
Syn-jRCaMP1a	GfaABC1D-lck-GCaMP6f
0.0167266	0.0182421
0.00864275	0.00319328
0.0035669	0.00636441
0.0668215	0.00388468
0.109314	0.00863811
0.121158	0.00434169
0.0225468	0.00215841
0.14883	0.000692
0.04286	0.015976
0.041437	0.000138
0.02696	0.001779
0.005607	0.0055
Paired t test
P value	0.0105
P value summary	*
Significantly different (P < 0.05)?	Yes
One- or two-tailed P value?	Two-tailed
t, df	t=3.078, df=11
Number of pairs	12
How big is the difference?
Mean of differences (B - A)	-0.0453
SD of differences	0.05098
SEM of differences	0.01472
95% confidence interval	-0.07769 to -0.01291
R squared (partial eta squared)	0.4628
How effective was the pairing?
Correlation coefficient (r)	-0.1986
P value (one tailed)	0.268
P value summary	ns
Was the pairing significantly effective?	No

## Sheet: Fig 1F
Paired circular variance of cluster phases of Syn-jRCaMP1a and GfaABC1D-iGluSnFR
Syn-jRCaMP1a	GfaABC1D-iGluSnFR
0.015335	0.000703
0.012412	0.009346
0.031063	0.007826
0.01376	0.009544
0.0168662	0.0107497
0.0797194	0.00558369
0.0105791	0.00254931
0.0286625	0.00246429
Paired t test
P value	0.0477
P value summary	*
Significantly different (P < 0.05)?	Yes
One- or two-tailed P value?	Two-tailed
t, df	t=2.397, df=7
Number of pairs	8
How big is the difference?
Mean of differences (B - A)	-0.01995
SD of differences	0.02354
SEM of differences	0.008324
95% confidence interval	-0.03964 to -0.0002705
R squared (partial eta squared)	0.4508
How effective was the pairing?
Correlation coefficient (r)	-0.07344
P value (one tailed)	0.4314
P value summary	ns
Was the pairing significantly effective?	No
