# Supplementary material for: Rhythmic astrocytic GABA production synchronizes neuronal circadian timekeeping in the suprachiasmatic nucleus
Source: EMBO J. 2024 Dec 2;44(2):356–81. doi: 10.1038/s44318-024-00324-w (PMC11731042; doi:10.1038/s44318-024-00324-w)
Supplement: Supplementary file 6 — Source Data Figure [file 44318_2024_324_MOESM6_ESM.zip › Source data/Fig2_sourcedata.xlsx]

## Sheet: Fig 2A left
Period
Slice number	PER2::Luc	Syn-jRCaMP1a	Syn-GABASnFR	Syp::GCaMP6s
1	25.38	25.41	26.56
2	24.63	25.33	25.19
3	24.53	26.16	27.15
4	24.95	24.64	25.02
5	24.12	24.12	24.75
6	24.4	24.57	24.2
7	24.61	24.44	24.06
8	24.3	24.63	24.14
9	24.9	24.56	24.32
10	25.01	24.81	24.69
11	24.93	24.97	24.51
12	23.85	24.15	24.53
13	23.67	24.34	23.78
14	25.65	26.1	26.06
15	25.55	25.61	24.21
16	23.73	24.25	24.13
17	24.55	24.42	24.47
18	24.3	24.27	24.34
19	24.17		24.1
20	24.39		24.37
21	24.45		24.23
22		23.49	23.47
23		23.56	23.73
24		24.69	26.82
25		24.1	24.17
26		24.82	24.52
27		24.55	24.39
28		24.93	24.89
29	26.01			25.66
30	25.63			25.69
31	25.37			24.79
32	25.37			24.69
33	24.77			24.94
34				26.61
35				26.14
Mixed-effects model (REML)	Matching: Across row
Assume sphericity?	Yes
Alpha	0.05
Fixed effect (type III)	P value	P value summary	Statistically significant (P < 0.05)?	F (DFn, DFd)
Treatment (between columns)	0.6388	ns	No	F (3, 48) = 0.5680
Random effects	SD	Variance
Individual (between rows)	0.6019	0.3623
Residual	0.486	0.2362
Was the matching effective?
Chi-square, df	19.11, 1
P value	<0.0001
P value summary	****
Is there significant matching (P < 0.05)?	Yes
Data summary
Number of treatments (columns)	4
Number of subjects (rows)	35
Number of missing values	54
Tukey's multiple comparisons test	Predicted (LS) mean diff.	95.00% CI of diff.	Below threshold?	Summary	Adjusted P Value
PER2::Luc vs. Syn-jRCaMP1a	-0.02385	-0.4126 to 0.3649	No	ns	0.9984	A-B
PER2::Luc vs. Syn-GABASnFR	-0.04804	-0.4208 to 0.3247	No	ns	0.986	A-C
PER2::Luc vs. Syp::GCaMP6s	-0.3313	-1.015 to 0.3523	No	ns	0.5739	A-D
Syn-jRCaMP1a vs. Syn-GABASnFR	-0.02419	-0.3840 to 0.3356	No	ns	0.9979	B-C
Syn-jRCaMP1a vs. Syp::GCaMP6s	-0.3074	-1.045 to 0.4304	No	ns	0.6858	B-D
Syn-GABASnFR vs. Syp::GCaMP6s	-0.2832	-1.013 to 0.4470	No	ns	0.7315	C-D
Test details	Predicted (LS) mean 1	Predicted (LS) mean 2	Predicted (LS) mean diff.	SE of diff.	n1	n2	q	DF
PER2::Luc vs. Syn-jRCaMP1a	24.73	24.76	-0.02385	0.1461	26	25	0.2309	48
PER2::Luc vs. Syn-GABASnFR	24.73	24.78	-0.04804	0.1401	26	28	0.485	48
PER2::Luc vs. Syp::GCaMP6s	24.73	25.06	-0.3313	0.2569	26	7	1.824	48
Syn-jRCaMP1a vs. Syn-GABASnFR	24.76	24.78	-0.02419	0.1352	25	28	0.2531	48
Syn-jRCaMP1a vs. Syp::GCaMP6s	24.76	25.06	-0.3074	0.2772	25	7	1.568	48
Syn-GABASnFR vs. Syp::GCaMP6s	24.78	25.06	-0.2832	0.2744	28	7	1.46	48
Compact letter display
Syp::GCaMP6s	A
PER2::Luc	A
Syn-jRCaMP1a	A
Syn-GABASnFR	A

## Sheet: Fig 2A right
Relative amplitude error
Slice number	PER2::Luc	Syn-jRCaMP1a	Syn-GABASnFR	Syp::GCaMP6s
1	0.07	0.07	0.18
2	0.19	0.06	0.14
3	0.19	0.11	0.33
4	0.07	0.04	0.06
5	0.08	0.08	0.09
6	0.16	0.03	0.08
7	0.04	0.08	0.08
8	0.04	0.08	0.06
9	0.06	0.05	0.07
10	0.06	0.06	0.05
11	0.06	0.06	0.06
12	0.072944	0.077022	0.075783
13	0.045695	0.075834	0.135015
14	0.051375	0.096455	0.069702
15	0.088294	0.106022	0.209164
16	0.084288	0.101888	0.059856
17	0.055004	0.097836	0.054835
18	0.06	0.04	0.06
19	0.05		0.06
20	0.05		0.07
21	0.05		0.08
22		0.11	0.08
23		0.09	0.07
24		0.04	0.13
25		0.12	0.08
26		0.06	0.05
27		0.04	0.05
28		0.05	0.06
29	0.081431			0.105627
30	0.056929			0.055688
31	0.08			0.07
32	0.11			0.05
33	0.04			0.06
34				0.0608
35				0.067355
Mixed-effects model (REML)	Matching: Across row
Assume sphericity?	Yes
Alpha	0.05
Fixed effect (type III)	P value	P value summary	Statistically significant (P < 0.05)?	F (DFn, DFd)
Treatment (between columns)	0.1679	ns	No	F (3, 48) = 1.757
Random effects	SD	Variance
Individual (between rows)	0.02395	0.0005735
Residual	0.03706	0.001373
Was the matching effective?
Chi-square, df	6.881, 1
P value	0.0087
P value summary	**
Is there significant matching (P < 0.05)?	Yes
Data summary
Number of treatments (columns)	4
Number of subjects (rows)	35
Number of missing values	54
Tukey's multiple comparisons test	Predicted (LS) mean diff.	95.00% CI of diff.	Below threshold?	Summary	Adjusted P Value
PER2::Luc vs. Syn-jRCaMP1a	0.004105	-0.02458 to 0.03279	No	ns	0.981	A-B
PER2::Luc vs. Syn-GABASnFR	-0.01688	-0.04454 to 0.01078	No	ns	0.3751	A-C
PER2::Luc vs. Syp::GCaMP6s	0.008081	-0.03840 to 0.05456	No	ns	0.9668	A-D
Syn-jRCaMP1a vs. Syn-GABASnFR	-0.02098	-0.04830 to 0.006329	No	ns	0.1863	B-C
Syn-jRCaMP1a vs. Syp::GCaMP6s	0.003975	-0.04457 to 0.05252	No	ns	0.9963	B-D
Syn-GABASnFR vs. Syp::GCaMP6s	0.02496	-0.02304 to 0.07296	No	ns	0.5154	C-D
Test details	Predicted (LS) mean 1	Predicted (LS) mean 2	Predicted (LS) mean diff.	SE of diff.	n1	n2	q	DF
PER2::Luc vs. Syn-jRCaMP1a	0.07565	0.07155	0.004105	0.01078	26	25	0.5386	48
PER2::Luc vs. Syn-GABASnFR	0.07565	0.09253	-0.01688	0.01039	26	28	2.297	48
PER2::Luc vs. Syp::GCaMP6s	0.07565	0.06757	0.008081	0.01747	26	7	0.6543	48
Syn-jRCaMP1a vs. Syn-GABASnFR	0.07155	0.09253	-0.02098	0.01026	25	28	2.892	48
Syn-jRCaMP1a vs. Syp::GCaMP6s	0.07155	0.06757	0.003975	0.01824	25	7	0.3082	48
Syn-GABASnFR vs. Syp::GCaMP6s	0.09253	0.06757	0.02496	0.01804	28	7	1.957	48
Compact letter display
Syn-GABASnFR	A
PER2::Luc	A
Syn-jRCaMP1a	A
Syp::GCaMP6s	A

## Sheet: Fig 2B
Circadian phase relative to PER2::LUC at CT12
Syp::GCaMP6s	Syn-GABASnFR
6.12	19.98
5.37	21.39
5.27	19.81
5.33	16.44
5.59	18.28
	17.39
	14.66
	14.42
	21.26
	19.57
	21.67
	20.22
	21.07
	22.25
	20.78
	20.54
	16.3
	19.75
	19.51
	19.35
	19.82
	19.38

## Sheet: Fig 2D top
Mean and SEM of time series of PER2::LUC and Syp::GCaMP6s clusters
Time (CT)	Mean PER2::LUC	SEM PER2::LUC	Mean Syp::GCaMP6s	SEM Syp::GCaMP6s
0	0.00240735	0.00446286	0.38664	0.127856
0.5	0.0198116	0.0281461	0.47525	0.137978
1	0.0108066	0.0124335	0.533326	0.132528
1.5	0.0137962	0.0132694	0.644372	0.134825
2	0.0177322	0.0179525	0.774792	0.128909
2.5	0.0236283	0.0275265	0.886174	0.10785
3	0.0341986	0.0323711	0.930398	0.0870836
3.5	0.0395037	0.0436682	0.946484	0.053074
4	0.0650711	0.05401	0.956767	0.0446644
4.5	0.0811223	0.0597827	0.913091	0.0647541
5	0.121814	0.0691554	0.920704	0.108377
5.5	0.177165	0.0877519	0.878985	0.137024
6	0.237235	0.0962696	0.834785	0.151402
6.5	0.319327	0.10568	0.815369	0.155503
7	0.418351	0.112919	0.700576	0.189603
7.5	0.520142	0.114086	0.640366	0.200316
8	0.623578	0.109348	0.596206	0.188941
8.5	0.721342	0.105582	0.580177	0.176233
9	0.804027	0.0905172	0.5142	0.18678
9.5	0.891966	0.0698459	0.471002	0.171369
10	0.932594	0.0489381	0.406574	0.176565
10.5	0.951458	0.0378066	0.374456	0.16295
11	0.973209	0.0329843	0.352	0.151271
11.5	0.988674	0.0142535	0.329309	0.129582
12	0.957602	0.0429267	0.290156	0.126224
12.5	0.9399	0.0625126	0.27263	0.109322
13	0.893843	0.0803956	0.247455	0.0989163
13.5	0.850418	0.0802359	0.222687	0.0806946
14	0.798388	0.0882077	0.182258	0.0686537
14.5	0.746745	0.0914613	0.154261	0.0559273
15	0.674114	0.110687	0.150444	0.0339734
15.5	0.617005	0.107094	0.100467	0.0369401
16	0.565655	0.108814	0.0765817	0.0325259
16.5	0.480785	0.101803	0.0687646	0.0188317
17	0.411994	0.101332	0.0455473	0.0172319
17.5	0.351535	0.0935009	0.0690589	0.0104029
18	0.275287	0.079098	0.0103852	0.011807
18.5	0.22083	0.0692361	0.00777178	0.00871907
19	0.168786	0.0534265	0.0117552	0.0066639
19.5	0.13719	0.0507237	0.0152599	0.0166491
20	0.105507	0.0403694	0.0387418	0.0235511
20.5	0.0742619	0.0320497	0.0151043	0.0206115
21	0.0717162	0.0452882	0.0253977	0.0281695
21.5	0.0447821	0.0244365	0.0520421	0.041463
22	0.0372512	0.0202086	0.0692714	0.0454105
22.5	0.0252367	0.0161144	0.0679575	0.0417495
23	0.0193721	0.0116059	0.130219	0.0734517
23.5	0.0191909	0.00732005	0.184455	0.0887864
24	0.0169375	0.0133263	0.215869	0.0984418

## Sheet: Fig 2D bottom
Mean and SEM of time series of PER2::LUC and Syn-GABASnFR clusters
Time (CT)	Mean PER2::LUC	SEM PER2::LUC	Mean Syn-GABASnFR	SEM Syn-GABASnFR
0	0.0141152	0.0109221	0.938208	0.0248198
0.5	0.00843645	0.00551032	0.956948	0.0267883
1	0.00621133	0.00331666	0.925248	0.0259568
1.5	0.00559198	0.00460755	0.918791	0.02443
2	0.00635963	0.00680802	0.901963	0.0250957
2.5	0.0064413	0.0118235	0.807405	0.0262178
3	0.00965669	0.019052	0.670986	0.0211356
3.5	0.0258231	0.0273036	0.573678	0.0158279
4	0.0449156	0.0389699	0.457527	0.0180524
4.5	0.0776988	0.0593971	0.390236	0.00653313
5	0.134734	0.0751408	0.311344	0.00150291
5.5	0.192726	0.0937395	0.268462	0.0158844
6	0.273734	0.115376	0.183391	0.00535028
6.5	0.362312	0.131021	0.125707	0.00611075
7	0.453399	0.139833	0.061224	0.00252743
7.5	0.548706	0.143994	0.0169773	0.00512385
8	0.632471	0.133516	0.00262395	0.00247723
8.5	0.707743	0.124641	7.25685e-05	0.000108224
9	0.780308	0.103872	0.012941	0.00430756
9.5	0.845103	0.0881861	0.0391917	0.0117351
10	0.891063	0.0723398	0.016621	0.0124858
10.5	0.929868	0.0505518	0.0683416	0.00186863
11	0.947041	0.0473076	0.119243	0.00217602
11.5	0.962312	0.0380585	0.18119	0.00523014
12	0.983074	0.0346576	0.258333	0.0102077
12.5	0.949048	0.057737	0.379596	0.00460186
13	0.917808	0.0762902	0.519436	0.0130122
13.5	0.891921	0.0739816	0.600502	0.00397404
14	0.856145	0.0785393	0.724031	0.00907415
14.5	0.820079	0.0830458	0.801236	0.00504986
15	0.782988	0.0828031	0.850389	0.0102991
15.5	0.742803	0.0939156	0.905722	0.0100431
16	0.692819	0.101612	0.919919	0.0112602
16.5	0.628875	0.104796	0.946195	0.00772444
17	0.552375	0.107998	0.968134	0.0082531
17.5	0.384689	0.0994612	0.998924	0.00240538
18	0.309576	0.0842946	0.9308	0.0204454
18.5	0.244196	0.0724146	0.96602	0.00533259
19	0.193452	0.061474	0.959334	0.0139701
19.5	0.148559	0.0501203	0.964073	0.0140546
20	0.115202	0.0393727	0.934668	0.0233358
20.5	0.0954717	0.0368178	0.968507	0.0170171
21	0.0783359	0.0296993	0.953109	0.0197063
21.5	0.0591488	0.0246846	0.974966	0.0168583
22	0.0417593	0.0207355	0.957956	0.0197437
22.5	0.037911	0.0168166	0.960835	0.018337
23	0.0314298	0.0190662	0.93327	0.0205105
23.5	0.0264073	0.0123283	0.941975	0.0188473
24	0.0316792	0.0227833	0.947812	0.0144772

## Sheet: Fig 2E and F
Circular variance of cluster phases
	PER2::LUC	Syp::GCaMP6s			Syn-GABASnFR	PER2::LUC
	0.017909	0.028918			0.00154517	0.00973155
	0.018475	0.090285			0.015	0.0299221
	0.005769	0.033459			0.015	0.0380857
	0.08625	0.04859			0.001889	0.005459
	0.0436	0.04081			0.011905	0.008284
					0.036167	0.026277
					0.001678	0.012503
					0.033873	0.022728
					0.006324	0.005234
					0.002534	0.002958
					0.000269	0.010664
					0.001293	0.005172
					0.023636	0.006655
					0.003656	0.037049
					0.007086	0.049358
					0.004124	0.042689
					0.000723	0.018971
					0.009698	0.113833
					0.001733	0.050676
					7.21e-05	0.011399
					0.00072	0.011176
					0.000983	0.0206
	Paired t test				Paired t test
	P value	0.4801			P value	0.0079
	P value summary	ns			P value summary	**
	Significantly different (P < 0.05)?	No			Significantly different (P < 0.05)?	Yes
	One- or two-tailed P value?	Two-tailed			One- or two-tailed P value?	Two-tailed
	t, df	t=0.7779, df=4			t, df	t=2.936, df=21
	Number of pairs	5			Number of pairs	22
	How big is the difference?				How big is the difference?
	Mean of differences (B - A)	0.01401			Mean of differences (C - B)	0.01634
	SD of differences	0.04028			SD of differences	0.0261
	SEM of differences	0.01801			SEM of differences	0.005565
	95% confidence interval	-0.03600 to 0.06402			95% confidence interval	0.004768 to 0.02792
	R squared (partial eta squared)	0.1314			R squared (partial eta squared)	0.2911
	How effective was the pairing?				How effective was the pairing?
	Correlation coefficient (r)	0.006995			Correlation coefficient (r)	0.1036
	P value (one tailed)	0.4955			P value (one tailed)	0.3232
	P value summary	ns			P value summary	ns
	Was the pairing significantly effective?	No			Was the pairing significantly effective?	No

## Sheet: Fig 2G
Circular variance of cluster phases
Slice number	Syn-jRCaMP1a	PER2::LUC	GfaABC1D-lck-GCaMP6f	GfaABC1D-GluSnFr	Syp::GCaMP6s	Syn-GABASnFR
1	0.0167266	0.0226746	0.0182421
2	0.00864275	0.0108201	0.00319328
3	0.0168662	0.0522456		0.0107497
4	0.0797194	0.0308565		0.00558369
5	0.028054					0.0005
6	0.092808					0.030107
7	0.021928					0.003604
8	0.024191					0.0362816
9	0.0781421					0.0512985
10	0.006558					0.003575
11	0.0035669	0.00993739	0.00636441
12	0.0668215		0.00388468
13	0.109314		0.00863811
14		0.08625			0.04859
15		0.0436			0.04081
16	0.123936	0.00973155				0.00154517
17					0.066461
18					0.064916
19	0.121158		0.00434169
20	0.0105791	0.0212491		0.00254931
21	0.0286625			0.00246429
22	0.0225468	0.0172718	0.00215841
23	0.097	0.0299221				0.015
24	0.117	0.0380857				0.015
25	0.007					2.3e-05
26	0.005					0.000192
27	0.026596	0.005459				0.001889
28	0.007181	0.008284				0.011905
29	0.040904	0.026277				0.036167
30	0.055855	0.012503				0.001678
31	0.005534	0.022728				0.033873
32		0.017909			0.028918
33		0.018475			0.090285
34		0.005769			0.033459
35	0.048196	0.005234				0.006324
36	0.032381	0.002958				0.002534
37	0.004949	0.010664				0.000269
38	0.003683	0.005172				0.001293
39	0.14883		0.000692
40	0.04286	0.007269	0.015976
41	0.041437	0.019119	0.000138
42	0.015335	0.012358		0.000703
43	0.02696	0.01489	0.001779
44	0.005607	0.017264	0.0055
45	0.012412	0.015682		0.009346
46	0.031063	0.022308		0.007826
47	0.01376	0.020576		0.009544
48	0.069003	0.006655				0.023636
49	0.012055	0.037049				0.003656
50	0.047438	0.049358				0.007086
51	0.014055	0.042689				0.004124
52	0.016597	0.018971				0.000723
53	0.033029	0.113833				0.009698
54		0.050676				0.001733
55		0.011399				7.21e-05
56		0.011176				0.00072
57		0.0206				0.000983
Mixed-effects model (REML)	Matching: Across row
Assume sphericity?	Yes
Alpha	0.05
Fixed effect (type III)	P value	P value summary	Statistically significant (P < 0.05)?
Treatment (between columns)	<0.0001	****	Yes
Random effects	SD	Variance
Individual (between rows)	0.007966	6.346e-05
Residual	0.02495	0.0006227
Was the matching effective?
Chi-square, df	0.7567, 1
P value	0.3844
P value summary	ns
Is there significant matching (P < 0.05)?	No
Data summary
Number of treatments (columns)	6
Number of subjects (rows)	57
Number of missing values	197
Number of families	1
Number of comparisons per family	15
Alpha	0.05
Tukey's multiple comparisons test	Predicted (LS) mean diff.	95.00% CI of diff.	Below threshold?	Summary	Adjusted P Value
Syn-jRCaMP1a vs. PER2::LUC	0.01555	-0.0001556 to 0.03126	No	ns	0.0539
Syn-jRCaMP1a vs. GfaABC1D-lck-GCaMP6f	0.03473	0.01054 to 0.05892	Yes	***	0.001
Syn-jRCaMP1a vs. GfaABC1D-GluSnFr	0.03281	0.004094 to 0.06153	Yes	*	0.0157
Syn-jRCaMP1a vs. Syp::GCaMP6s	-0.01259	-0.04350 to 0.01831	No	ns	0.841
Syn-jRCaMP1a vs. Syn-GABASnFR	0.02981	0.01249 to 0.04713	Yes	****	<0.0001
PER2::LUC vs. GfaABC1D-lck-GCaMP6f	0.01918	-0.005378 to 0.04373	No	ns	0.2147
PER2::LUC vs. GfaABC1D-GluSnFr	0.01726	-0.01168 to 0.04620	No	ns	0.5099
PER2::LUC vs. Syp::GCaMP6s	-0.02815	-0.05897 to 0.002675	No	ns	0.0937
PER2::LUC vs. Syn-GABASnFR	0.01426	-0.003439 to 0.03195	No	ns	0.1862
GfaABC1D-lck-GCaMP6f vs. GfaABC1D-GluSnFr	-0.001918	-0.03655 to 0.03272	No	ns	>0.9999
GfaABC1D-lck-GCaMP6f vs. Syp::GCaMP6s	-0.04732	-0.08352 to -0.01112	Yes	**	0.0035
GfaABC1D-lck-GCaMP6f vs. Syn-GABASnFR	-0.00492	-0.03085 to 0.02101	No	ns	0.9936
GfaABC1D-GluSnFr vs. Syp::GCaMP6s	-0.04541	-0.08477 to -0.006043	Yes	*	0.0143
GfaABC1D-GluSnFr vs. Syn-GABASnFR	-0.003002	-0.03319 to 0.02719	No	ns	0.9997
Syp::GCaMP6s vs. Syn-GABASnFR	0.0424	0.01043 to 0.07437	Yes	**	0.0029
Test details	Predicted (LS) mean 1	Predicted (LS) mean 2	Predicted (LS) mean diff.	SE of diff.	n1
Syn-jRCaMP1a vs. PER2::LUC	0.04007	0.02452	0.01555	0.005384	46
Syn-jRCaMP1a vs. GfaABC1D-lck-GCaMP6f	0.04007	0.00534	0.03473	0.008293	46
Syn-jRCaMP1a vs. GfaABC1D-GluSnFr	0.04007	0.007258	0.03281	0.009844	46
Syn-jRCaMP1a vs. Syp::GCaMP6s	0.04007	0.05266	-0.01259	0.01059	46
Syn-jRCaMP1a vs. Syn-GABASnFR	0.04007	0.01026	0.02981	0.005937	46
PER2::LUC vs. GfaABC1D-lck-GCaMP6f	0.02452	0.00534	0.01918	0.008417	42
PER2::LUC vs. GfaABC1D-GluSnFr	0.02452	0.007258	0.01726	0.009919	42
PER2::LUC vs. Syp::GCaMP6s	0.02452	0.05266	-0.02815	0.01056	42
PER2::LUC vs. Syn-GABASnFR	0.02452	0.01026	0.01426	0.006066	42
GfaABC1D-lck-GCaMP6f vs. GfaABC1D-GluSnFr	0.00534	0.007258	-0.001918	0.01187	12
GfaABC1D-lck-GCaMP6f vs. Syp::GCaMP6s	0.00534	0.05266	-0.04732	0.01241	12
GfaABC1D-lck-GCaMP6f vs. Syn-GABASnFR	0.00534	0.01026	-0.00492	0.008888	12
GfaABC1D-GluSnFr vs. Syp::GCaMP6s	0.007258	0.05266	-0.04541	0.01349	8
GfaABC1D-GluSnFr vs. Syn-GABASnFR	0.007258	0.01026	-0.003002	0.01035	8
Syp::GCaMP6s vs. Syn-GABASnFR	0.05266	0.01026	0.0424	0.01096	7
Compact letter display
Syp::GCaMP6s	A
Syn-jRCaMP1a	A
PER2::LUC	A B
Syn-GABASnFR	B
GfaABC1D-GluSnFr	B
GfaABC1D-lck-GCaMP6f	B

## Sheet: Fig 2H
Direction of phase wave in degrees
PER2::LUC	Syn-jRCaMP1a	Syp::GCaMP6s	GfaABC1D-lck-GCaMP6f	GfaABC1D-iGluSnFR	Syn-GABASnFR
244.782	206.877	201.715	169.891	215.191	152.906
178.319	315.165	221.786	303.08	21.2491	123.728
178.855	181.427	135.897	15.3466	344.368	197.404
233.948	245.205	141.569	153.709	123.508	343.043
148.501	153.829	230.953	353.54	289.262	252.732
189.995	195.47	165.768	346.054	181.428	131.336
140.345	196.023		157.327	132.1	210.937
162.405	171.26		283.133	102.797	129.441
168.246	217.211		24.1684		2.83813
158.476	117.502		239.886		174.038
220.111	215.251		301.043		62.6711
217.491	194.781		122.083		34.5359
251.174	193.16				340.779
130.853	147.816				37.2996
179.419	192.283				228.692
132.122	171.909				359.406
302.925	306.607				216.711
250.183	227.612				80.5136
214.806	229.551				159.479
155.732	247.94				234.353
184.672	167.138				177.081
216.581	217.495				144.067
159.677	155.35				193.729
219.863	347.167				246.57
191.551	155.216				148.446
147.381	217.379				162.33
175.833	238.743
178.141	282.487
217.789	210.429
212.581	294.306
148.415	163.71
258.676	334.632
209.745	190.346
124.492	185.882
187.639	183.055
220.011	205.603
232.345	111.899
241.942	182.951
	192.215
	160.929
	240.68
	49.3614
	238.897
Rayleigh test of uniformity
Reporter	Angle pval	Angle z
Syn-jRCaMP1a	6.44841e-09	17.0108
Syp::GCaMP6s	0.0150758	3.81109
PER2::LUC	1.91475e-12	22.547
Syn-GABASnFR	0.0870105	2.43136
GfaABC1D-iGluSnFR	0.763051	0.285047
GfaABC1D-lck-GCaMP6f	0.752988	0.293851
