# Supplementary material for: Rhythmic astrocytic GABA production synchronizes neuronal circadian timekeeping in the suprachiasmatic nucleus
Source: EMBO J. 2024 Dec 2;44(2):356–81. doi: 10.1038/s44318-024-00324-w (PMC11731042; doi:10.1038/s44318-024-00324-w)
Supplement: Supplementary file 6 — Source Data Figure [file 44318_2024_324_MOESM6_ESM.zip › Source data/Fig3_sourcedata.xlsx]

## Sheet: Fig 3C
VAMP2 antibody fluorescence
Syn-mCherry	Syn-TeLC-mCherry
3627.3	1822.64
3568.15	2312.81
3431.85	2172.86
Unpaired t test
P value	0.0008
P value summary	***
Significantly different (P < 0.05)?	Yes
One- or two-tailed P value?	Two-tailed
t, df	t=9.179, df=4
How big is the difference?
Mean of column A	3542
Mean of column B	2103
Difference between means (B - A) ± SEM	-1440 ± 156.8
95% confidence interval	-1875 to -1004
R squared (eta squared)	0.9547
F test to compare variances
F, DFn, Dfd	6.345, 2, 2
P value	0.2723
P value summary	ns
Significantly different (P < 0.05)?	No
Data analyzed
Sample size, column A	3
Sample size, column B	3

## Sheet: Fig 3D
Time series before and after treatment with Syn-mCherry or Syn-TeLC-mCherry
	Syn-mCherry treated		Syn-TeLC-mCherry treated
Time(h)	PER2::LUC	Syn-GABASnFR	PER2::LUC	Syn-GABASnFR
0	-1223.58	2100.94	2220.04	1363.5
0.5	-1765.16	2058.96	1690.57	1305.54
1	-2197.93	2005.94	1074.2	1286.04
1.5	-2485.41	2003.4	363.846	1225.56
2	-2694.59	1977.51	-370.208	1098.24
2.5	-2833.07	1890.84	-1027.28	1087.4
3	-2928.48	1878.08	-1588.12	975.078
3.5	-3005.05	1858.91	-2038.94	926.262
4	-3067.12	1789.58	-2424.45	887.836
4.5	-3081.81	1809.81	-2724.56	925.749
5	-3122.55	1775.1	-2922.57	942.013
5.5	-3160.1	1674.15	-3089.69	973.397
6	-3176.4	1626.39	-3210.19	1029.06
6.5	-3186.34	1610.6	-3327.61	1126.53
7	-3188.94	1479.22	-3404.82	1176.2
7.5	-3178.36	1415.43	-3427.47	1218.15
8	-3174.33	1078.35	-3519.2	1250.59
8.5	-3148.14	620.958	-3559.36	1257.25
9	-3091.56	232.604	-3571.49	1236.74
9.5	-2874.33	-75.6806	-3590.62	1117
10	-2489.17	-353.595	-3608.32	975.742
10.5	-1992.79	-627.84	-3587.34	617.705
11	-1405.31	-840.454	-3552.64	177.759
11.5	-738.366	-1011.02	-3443.19	-114.017
12	2.44524	-1236.43	-3147.96	-424.683
12.5	756.897	-1370.4	-2667.93	-668.369
13	1522.02	-1516.38	-2050.83	-923.595
13.5	2208.42	-1596.54	-1344.61	-1153.57
14	2866.83	-1611.84	-534.499	-1354.03
14.5	3399.5	-1643.64	285.334	-1535.28
15	3957.31	-1606.31	1109.47	-1621.49
15.5	4373.74	-1520.08	1889.28	-1677.73
16	4707.68	-1419.96	2562.6	-1747.43
16.5	4928.56	-1185.88	3222.16	-1749.42
17	5013.77	-1022.6	3685.17	-1674.97
17.5	4971.03	-770.993	4163.1	-1660.73
18	4873.97	-446.948	4513.74	-1520.05
18.5	4692.32	-176.882	4825.24	-1360.57
19	4445.35	16.3031	5020.38	-1139.6
19.5	4218.3	246.929	5069.51	-737.796
20	3968.95	371.664	5039.45	-448.812
20.5	3673.18	436.23	4904.43	-171.018
21	3342.11	447.935	4743.25	44.5158
21.5	2883.38	521.84	4576.45	250.57
22	2348.57	537.266	4396.33	468.803
22.5	1650.01	512.041	4220.29	546.207
23	908.486	604.187	3998.93	637.561
23.5	162.083	578.392	3796.47	755.695
24	-525.448	548.498	3557.56	720.069
24.5	-1077.4	518.333	3235.52	754.703
25	-1563.45	576.679	2892.14	722.236
25.5	-1931.1	526.234	2454.76	771.74
26	-2228.43	536.51	1952.79	780.174
26.5	-2440.54	577.675	1268.33	734.408
27	-2589.49	573.251	665.871	759.912
27.5	-2715.15	575.216	-16.6289	722.226
28	-2818.26	573.751	-655.152	800.029
28.5	-2880.14	587.307	-1219.69	749.613
29	-2931.21	540.482	-1697.17	717.387
29.5	-2985.9	543.528	-2097.83	756.141
30	-3021.11	559.293	-2423.05	706.265
30.5	-3047	483.739	-2657.26	735.239
31	-3063.31	451.894	-2842.79	728.152
31.5	-3064.25	397.69	-2981.87	783.926
32	-3066.55	157.485	-3112.44	689.79
32.5	-3063.05	-236.379	-3233.36	682.474
33	-3010.3	-540.424	-3260.88	656.238
33.5	-2902.79	-851.588	-3327.48	670.042
34	-2703.86	-1081.38	-3351.24	578.515
34.5	-2356.8	-1315.38	-3392.17	506.059
35	-1911.5	-1482.27	-3380.63	232.133
35.5	-1323.78	-1699.77	-3368.36	-56.753
36	-644.14	-1868.57	-3301.1	-293.709
36.5	106.454	-2036.46	-3146.22	-553.075
37	911.88	-2156.09	-2913.34	-760.492
37.5	1710.29	-2208.61	-2540.6	-1012.83
38	2457.5	-2222.3	-2059.89	-1240.6
38.5	3185.19	-2193.79	-1445	-1461.05
39	3785.86	-2136.1	-799.837	-1538.41
39.5	4306.2	-2131.43	-75.4055	-1697.28
40	4773.48	-2007.17	677.763	-1834.62
40.5	5097.03	-1859.93	1410.87	-1882.07
41	5354.68	-1669.98	2040.28	-1890.82
41.5	5509.92	-1427.98	2690.87	-1915.54
42	5463.76	-1103.89	3168.1	-1840.46
42.5	5334.26	-729.74	3653.31	-1807.92
43	5128.78	-453.715	4001.51	-1730.65
43.5	4849.22	-125.989	4342.24	-1644.74
44	4597.3	118.056	4546.59	-1386.65
44.5	4259.45	270.092	4706.09	-1261.03
45	4022.63	427.527	4725.31	-1004.25
45.5	3665.29	484.703	4664.81	-701.736
46	3170.98	543.508	4577.3	-371.393
46.5	2553.57	594.504	4415.56	-203.689
47	1048.05	692.479	3818.51	255.455
47.5	261.95	545.844	3584.19	290.029
48	-376.835	604.12	3358.93	442.593
48.5	-936.688	593.375	3107.36	513.217
49	-1391.55	602.591	2800.19	597.06
49.5	-1764.91	559.576	2408.58	601.594
50	-2034.08	623.772	1927.51	618.668
50.5	-2231.59	603.407	1339.09	598.822
51	-2433.81	638.303	680.216	660.376
51.5	-2573.14	603.688	50.3169	668.4
52	-2681.6	604.424	-562.062	647.203
52.5	-2771.3	565.839	-1087.82	687.687
53	-2837.95	576.155	-1518.33	666.271
53.5	-2884.32	589.42	-1916.68	673.525
54	-2921.13	560.415	-2216.17	686.479
54.5	-2960.09	539.751	-2483.76	668.603
55	-2954.7	537.666	-2650.02	674.066
55.5	-2997.55	457.832	-2830.96	695
56	-2978.67	301.797	-2937.32	683.024
56.5	-2965.38	-40.1773	-3034.45	675.718
57.5	-2848.76	-620.106	-3140.7	695.736
58	-2706.14	-870.251	-3197.19	625.939
58.5	-2446.05	-1096.64	-3228.79	547.343
59	-2122.82	-1277.49	-3230.94	397.927
59.5	-1660.06	-1462.8	-3235.79	206.431
60	-1134.59	-1643.51	-3203.17	-29.8653
60.5	-517.956	-1768.43	-3177.18	-307.641
61	166.623	-1864.68	-3019.9	-643.108
61.5	878.864	-1946.49	-2824.37	-802.324
62	1585.95	-1999.9	-2530.54	-997.68
62.5	2261.01	-2023.65	-2189.47	-1196.95
63	2856.67	-1949.66	-1727.46	-1376.02
63.5	3391.8	-1921.08	-1200.74	-1552.68
64	3822.38	-1780.26	-625.436	-1667.63
64.5	4169.42	-1683.86	-10.9543	-1770.06
65	4408.45	-1506.17	611.229	-1806.54
65.5	4619.12	-1269.94	1217.83	-1877
66	4695.02	-1029.61	1739.35	-1876.67
66.5	4665.59	-693.048	2269.12	-1875.49
67	4555.87	-363.513	2681.82	-1827.23
67.5	4427.77	-21.1471	3077.24	-1717.62
68	4227.27	321.648	3358.39	-1597.58
68.5	3950.99	541.954	3598.02	-1448.38
69	3744.57	699.659	3757.74	-1259.24
69.5	3421.81	834.875	3841.1	-977.812
70	3015.91	888.64	3861.89	-716.519
70.5	2467.34	941.786	3760.38	-478.025
71	1759.45	913.651	3691.1	-203.531
71.5	1026.26	959.677	3497.8	96.7829
72	271.899	937.442	3380.03	244.407
72.5	-410.203	949.707	3155.77	351.731
73	-1010.78	894.593	2890.07	546.454
73.5	-1462.57	940.158	2601.36	576.078
74	-1812.55	1008.48	2234.8	639.942
74.5	-2087.59	961.269	1777.25	682.456
75	-2295.67	973.255	1194.36	686.67
75.5	-2441.42	970.54	588.747	764.964
76	-2554.22	920.576	-43.3147	749.567
76.5	-2648.18	981.101	-626.475	785.911
77	-2720.47	990.587	-1129.59	802.465
77.5	-2782.07	962.862	-1574.09	677.569
78	-2831.43	856.928	-1911.64	774.163
78.5	-2865	880.523	-2176.41	722.887
79	-2883.88	870.408	-2397.55	684.49
79.5	-2897.42	811.824	-2572.12	726.354
80	-2912.31	801.439	-2718.66	792.668
80.5	-2747.26	560.905	-2793	801.552
81	-2897.77	259.84	-2891.15	818.736
81.5	-2887.32	-57.2342	-2968.36	862.43
82	-2824.67	-286.249	-3036.46	786.483
82.5	-2699.95	-611.663	-3051.23	809.497
83	-2523.71	-822.628	-3098.81	710.811
83.5	-2247.76	-1059.07	-3109.63	703.005
84	-1865.63	-1249.29	-3094.74	375.459
84.5	-1423.97	-1335.12	-3076.43	112.243
85	-244.808	-1677.01	-2949.47	-110.304
85.5	-280.393	-1642.52	-2919.07	-344.73
86	300.009	-1736.38	-2768.33	-565.326
86.5	959.27	-1798.86	-2548.03	-713.012
87	1546.51	-1808.47	-2273.58	-993.278
87.5	2103.88	-1806.35	-1888	-1168.43
88	2655.87	-1794.88	-1464.59	-1292.11
88.5	3130.17	-1665.86	-969.665	-1433.05
89	3507.49	-1607.94	-475.353	-1564.8
89.5	3802.08	-1384.22	42.3798	-1541.24
90	4003.13	-1151.39	571.03	-1529.81
90.5	4101.33	-925.146	1126.65	-1614.46
91	4143.29	-576.12	1584.51	-1539.17
91.5	4097.38	-162.435	1953.51	-1462.06
92	3983.75	165.78	2389.5	-1343.89
92.5	3785.71	587.936	2720.42	-1255.18
93	3573	790.871	2971.49	-1144.36
93.5	3325.4	983.237	3195.64	-915.639
94	3020.94	1134.02	3322.69	-665.575
94.5	2573.36	1189.76	3336.23	-346.051
95	2049.24	1256.21	3318.35	-28.977
95.5	1352.29	1260.13	3264.22	114.607
96	627.801	1264.9	3137.87	430.741
96.5	-62.4239	1248.45	2979.79	663.834
97	-667.563	1258.33	2799.19	897.238
97.5	-1165	1288.1	2593.76	1068.27
98	-1602.44	1271.48	2334.08	1099.75
98.5	-1908.14	1278.13	2001.41	1139.99
99	-2136.49	1288.34	1502.12	1169.35
99.5	-2317.46	1307.49	959.758	1243.34
100	-2437.42	1256.31	326.626	1184.51
100.5	-2546.2	1298.19	-256.265	1205.55
101	-2626.35	1250.23	-793.287	1252
101.5	-2693.71	1209.62	-1266.8	1285.52
102	-2742.33	1198.65	-1641.92	1287.04
102.5	-2785.29	1212.45	-1948.74	1191.5
103	-2819.41	1147.39	-2172.13	1188.3
103.5	-2886.72	1114.8	-2656.92	1312.42
104	-2884.58	893.302	-2730.4	1213.33
104.5	-2867.39	543.577	-2821.8	1178.52
105	-2850.98	199.052	-2866.99	1198.64
105.5	-2784.19	-118.042	-2921.53	1172.09
106	-2684.9	-368.077	-2928.7	1167.17
106.5	-2527.09	-607.261	-2964.57	1083.16
107	-2006.88	-670.061	-2372.31	384.782
107.5	-1516.96	-1194.66	-1901.85	-90.6189
108	-450.149	-1489.26	-1219.31	-579.739
108.5	630.896	-1719.66	-637.148	-936.8
109	1521.61	-1884.18	-270.599	-1198.15
109.5	2212.63	-1940.66	57.5773	-1455.57
110	2676.54	-1913.37	376.473	-1647.84
110.5	3042.03	-1983.79	739.969	-1902.99
111	3330.3	-1900.84	1134.18	-2075.93
111.5	3548	-1800.29	1609.55	-2157.28
112	3743.01	-1617.45	2079.45	-2261.31
112.5	3890.46	-1416.26	2585.66	-2307.7
113	4026.19	-1085.2	3086.78	-2387.56
113.5	4013.21	-812.936	3528.75	-2385.03
114	3974.83	-405.32	3955.87	-2352.74
115	3648.33	389.722	4502.84	-2107.01
115.5	3426.56	672.927	4566.4	-1993.73
116	3132.78	897.863	4580.97	-1730.93
116.5	2772.65	1014.53	4532.31	-1458.82
117	2223.46	1122.75	4433.05	-1119.16
117.5	1510.36	1130.95	4238.08	-894.959
118	652.283	1179.1	3966.62	-635.29
118.5	-166.085	1119.62	3619.41	-465
119	-927.822	1131.62	3219.53	-272.301
119.5	-1548.09	1082.55	2677.98	-107.971
120	-2030.63	1034.22	2046.86	41.558
120.5	-2381.22	1102.71	1321.99	214.947
121	-2639.11	1082.37	586.985	307.007
121.5	-2819.7	1024.04	-104.512	401.976
122	-2950.99	996.763	-695.999	571.706
122.5	-3032.17	952.958	-1174.03	552.425
123	-3126.98	917.194	-1529.62	626.035
123.5	-3175.77	765.83	-1821.22	663.594
124	-3236.16	781.106	-2014.83	610.224
124.5	-3222.82	678.392	-2174.12	551.623
125	-3271.17	688.267	-2295.58	540.743
125.5	-3292.91	574.893	-2294.96	607.462
126	-3305.88	520.789	-2444.74	593.932
126.5	-3316.68	471.125	-2487.67	554.701
127	-3327.65	334.03	-2531.66	494.631
127.5	-3315.2	158.586	-2575.16	468.72
128	-3301.81	-202.558	-2568.64	517.59
128.5	-3252.8	-523.252	-2590.6	450.209
129	-3157.68	-777.366	-2595.34	422.029
129.5	-3058.52	-912.521	-2559.9	357.708
130	-2796.91	-1048.91	-2552.58	179.518
130.5	-2476.23	-1225.1	-2494.45	-3.46301
131	-2060.64	-1373.75	-2435.62	-82.6135
131.5	-1543.33	-1568.04	-2319.13	-289.994
132	-959.096	-1718.36	-2223.75	-392.785
132.5	-272.896	-1932.3	-2025.44	-540.195
133	308.654	-2049.77	-1893.21	-669.846
133.5	888.635	-2115.75	-1666.98	-726.986
134	1503.82	-2185.05	-1393.87	-784.477
134.5	2080.62	-2183.26	-1104.28	-825.997
135	2580.26	-2133.28	-773.751	-861.708
135.5	3057.61	-2092.97	-437.709	-810.088
136	3478.73	-1916.15	-85.3358	-770.709
136.5	3777.62	-1714.52	281.067	-675.439
137	4007.55	-1409.89	694.977	-644.63
137.5	4107.6	-1057.06	1083.23	-493.15
138	4105.84	-584.202	1437.36	-275.031
138.5	4069.86	-165.017	1783.38	-145.571
139	3921.61	340.419	2067.42	41.0881
139.5	3711.01	810.805	2267.2	162.818
140	3462.54	1069.44	2424.27	361.957
140.5	3162.3	1222.69	2482.1	524.967
141	2712.38	1389.24	2441.86	679.106
141.5	2041.28	1466.92	2304.79	788.805
142	1291.13	1537.77	2116.15	956.215
142.5	497.576	1526	1781.15	1080.54
143	-257.875	1590.39	1369.38	1202.03
143.5	-914.51	1556.05	872.516	1185.33
144	-1476.56	1510.79	341.021	1302.98
144.5	-1892.6	1496.06	-166.566	1252.81
145	-2181.3	1523.63	-668.423	1315.49
145.5	-2410.19	1541.16	-1112.01	1323.14
146	-2582.78	1579.52	-1466.63	1395.84
146.5	-2693.47	1519.49	-1774.7	1352.03
147	-2760.03	1574.2	-1989.81	1324.62
147.5	-2822.26	1509.37	-2168.12	1349.1
148	-2885.52	1514.25	-2283.3	1424.2
148.5	-2924.3	1446.02	-2390.89	1296.37
149	-2947.91	1504.29	-2463.97	1362.95
149.5	-2962.14	1485.08	-2502.15	1376.15
150	-2982.37	1407.9	-2554.37	1292.86
150.5	-2973.54	1317.64	-2568.83	1267.93
151	-2984.51	1332.29	-2597.47	1240.9
151.5	-2977.7	1136.52	-2595.82	1108.81
152	-2963.82	856.96	-2626.16	1052.67
152.5	-2925.12	425.885	-2613.56	1147.42
153	-2899.06	10.2212	-2609.67	961.293
153.5	-2800.77	-356.873	-2597.76	628.433
154	-2663.16	-703.717	-2566.45	422.392
154.5	-2428.95	-981.621	-2525.53	319.662
155	-2097.45	-1176.73	-2421.02	223.911
155.5	-1711.9	-1448.5	-2338.21	-10.0792
156	-1228.94	-1657.13	-2227.45	-263.32
156.5	-671.015	-1808.31	-2061.59	-360.08
157	-102.294	-1911.52	-1874.31	-470.951
157.5	524.645	-2042.96	-1648.69	-624.551
158	1199.41	-2025.85	-1341.26	-657.482
158.5	1694.38	-2111.02	-1046.27	-796.342
159	2637.9	-1901	-356.171	-844.473
159.5	2984.94	-1845.04	63.9433	-817.123
160	3342.66	-1690.09	486.044	-852.274
160.5	3633.75	-1468.98	941.821	-713.844
161	3858.16	-1096.77	1390.47	-610.595
161.5	3966.05	-765.651	1798.47	-530.596
162	3971.51	-236.695	2158.58	-468.156
162.5	3873.58	201.781	2463.87	-256.487
163	3729.71	647.757	2716.37	-89.8371
163.5	3531.19	1021.33	2897.17	71.7224
164	3276.97	1262.58	3012.65	235.432
164.5	2942.61	1380.03	3083.46	407.581
165	2416.91	1499.01	3111.7	565.141
165.5	1757.4	1544.96	3071.38	736.26
166	1038.09	1544.61	2958.92	885.95
166.5	305.453	1564.27	2817.52	921.099
167	-366.264	1645.94	2637.82	1142.03
167.5	-944.426	1590.86	2320.41	1138.22
168	-1409.52	1572.54	1998.62	1266.29
168.5	-1749.26	1577.98	1599.32	1320.21
169	-2007.01	1561.75	1136.64	1298.72
169.5	-2195.39	1572.94	646.622	1405.79
170	-2315.85	1583.9	139.801	1457.14
170.5	-2414.38	1597.44	-351.693	1435.02
171.5	-2528.1	1558.86	-1172.58	1587.38
172	-2587.76	1520.05	-1481.86	1475.39
172.5	-2614.67	1515.41	-1752.26	1523.47
173	-2635.09	1478.09	-1971.08	1445.2
173.5	-2649.99	1361.66	-2153.5	1417.84
174	-2661.53	1350.76	-2260.85	1341.08
174.5	-2678.76	1274.34	-2370.41	1341.65
175	-2655.32	1199.83	-2443.68	1234.73
175.5	-2658.22	1049.44	-2497.78	1189.07
176	-2659.71	699.917	-2527.53	1019.08
176.5	-2619.77	202.373	-2527.81	966.879
177	-2571.88	-186.381	-2541.57	795.708
177.5	-2468.18	-532.915	-2538.76	577.598
178	-2327.09	-879.17	-2519.48	424.317
178.5	-2087.33	-1157.16	-2462.01	214.917
179	-1773.75	-1450.59	-2360.46	-143.844
179.5	-1360.09	-1624.81	-2233.01	-275.454
180	-896.088	-1707.95	-2077.08	-391.645
180.5	-354.994	-1839.96	-1918.87	-551.615
181	205.076	-1943.25	-1658.26	-775.676
181.5	794.536	-2096.74	-1415.12	-886.556
182	1345.54	-2093.32	-1112.17	-922.137
182.5	1891.58	-2101.76	-758.645	-1103.88
183	2394.49	-2048.63	-409.84	-1187.11
183.5	2865.31	-1935.62	-30.3147	-1171.41
184	3262.91	-1768.77	345.802	-1258.17
184.5	3574.07	-1577.1	748.608	-1112.64
185	3845.94	-1294.54	1095.49	-1179.69
185.5	4015.71	-974.873	1479.75	-1008.88
186	4079.98	-506.727	1789.88	-955.791
186.5	4071.06	-33.1814	2085.89	-785.762
187	3974.47	475.304	2382.94	-599.182
187.5	3831.41	918.29	2628.93	-448.973
188	3640.94	1291.45	2751.29	-324.293
188.5	3341.14	1428.69	2909.63	-77.4838
189	2904.78	1612.54	3016.85	78.3856
189.5	2345.78	1655.18	3067.29	345.425
190	1681.43	1738.8	3036.36	537.875
190.5	941.827	1690.5	3015.08	716.154
191	266.518	1728.02	2922.77	968.734
191.5	-342.521	1644.61	2817.81	976.953
192	-862.776	1748.72	2631.77	1042.88
192.5	-1253.51	1727.31	2431.24	1096.32
193	-1554.87	1629.29	2246.9	1336.2
193.5	-1782.86	1752.89	1955.42	1298.89
194	-1941.37	1690.48	1656.28	1310.96
194.5	-2053.82	1701.52	1276.18	1390.98
195	-2142.19	1633.73	884.087	1417.3
195.5	-2194.84	1578.14	490.289	1435.82
196	-2263.51	1621.3	95.0601	1429.8
196.5	-2294.17	1609.33	-298.946	1393.95
197	-2316.07	1511.58	-645.769	1393.12
197.5	-2292.7	1464.91	-1054.75	1376.02
198	-2359.27	1408.66	-1244.64	1307.59
198.5	-2354.11	1330.77	-1499.33	1212.93
199	-2373.5	1180.99	-1741.95	1123.47
199.5	-2363.22	1118.51	-1903.91	1158.05
200	-2348.64	855.505	-2058.96	995.664
200.5	-2332.96	498.031	-2171.82	862.914
201	-2292.9	30.6463	-2256.08	800.473
201.5	-2259.03	-382.308	-2312.45	630.643
202	-2156.31	-773.502	-2331.97	540.652
202.5	-1992.99	-1060.71	-2343.9	263.911
203	-1753.89	-1309.59	-2316.79	51.671
203.5	-1451.26	-1560.85	-2249.59	-30.5696
204	-1045.51	-1740.26	-2168.82	-192.89
204.5	-581.825	-1916.29	-2046.18	-511.871
205	-64.4919	-2147.89	-1902.51	-798.271
205.5	478.969	-2227.68	-1734.52	-940.152
206	1064.82	-2328.07	-1520.89	-1134.67
206.5	1607.79	-2290.43	-1268.62	-1288.29
207	2116.89	-2339.16	-1020.85	-1347.14
207.5	2630.26	-2303.12	-731.334	-1556.43
208	3059.96	-2149.27	-438.881	-1676.81
208.5	3421.2	-1950	-82.8092	-1715.04
209	3698.58	-1795.01	229.133	-1597.21
209.5	3913.37	-1480.6	568.919	-1718.65
210	4077.28	-1062.05	886.005	-1748.08
210.5	4109.65	-590.654	1170.43	-1588.32
211	4078.3	-117.848	1471.28	-1463.86
211.5	3971.67	341.958	1730.3	-1244.6
212	3822.37	820.904	1928.47	-1283.57
212.5	3627.89	1065.51	2155.91	-1063.44
213	3307.69	1191.16	2312.11	-989.29
213.5	2847.49	1261.84	2444.31	-689.6
214	2262.67	1344.56	2551.18	-546.711
214.5	1564.55	1287.44	2597.97	-329.681
215	882.766	1260.05	2588.15	-87.7416
215.5	-793.843	1396.39	2243.31	509.358
216	-1116.58	1299.15	2154.5	553.907
216.5	-1389.56	1324.51	2035.3	644.077
217	-1554.87	1292.53	1863.76	756.196
217.5	-1680.21	1312.02	1673.67	761.646
218	-1787.53	1235.29	1447.76	825.815
218.5	-1850.71	1226.83	1248.52	1011.56
219	-1908.95	1218.25	908.531	815.494
219.5	-1962.09	1159.58	617.265	840.104
220	-2001.76	1116.14	323.714	920.753
220.5	-2029.81	1033.43	6.91879	922.623
221	-2040.26	989.098	-296.058	1036.35
221.5	-2062.81	973.103	-600.403	923.972
222	-2070.21	831.409	-861.622	792.291
222.5	-2048.04	774.825	-1135.35	778.041
223	-2052.72	627.071	-1354.15	745.69
223.5	-2039.09	424.307	-1545.12	676.029
224	-2025.51	47.4023	-1710.67	590.289
224.5	-2001.07	-433.112	-1840.67	464.488
225	-1939.32	-903.686	-1917.61	470.888
225.5	-1808.04	-1257.53	-2005.81	286.627
226	-1669.4	-1549.39	-2026	209.297
226.5	-1441.94	-1735.95	-2048.22	67.3063
227	-1133.53	-2008.31	-2033.7	-214.714
227.5	-735.279	-2191.05	-1979.86	-403.285
228	-290.123	-2371.02	-1914.37	-553.375
229	750.48	-2623.83	-1715.4	-970.016
229.5	1293.39	-2739.69	-1571.73	-1179.23
230	1843.76	-2763.78	-1390.5	-1383.66
230.5	2372.33	-2713.83	-1207.81	-1568.03
231	2794.57	-2612.81	-986.201	-1562
231.5	3194.77	-2544.86	-743.238	-1820.17
232	3545.35	-2283.5	-483.365	-1899.86
232.5	3825.4	-2058.26	-202.023	-1859.44
233	3982.61	-1660.71	70.9206	-1938.22
233.5	4087	-1270.02	362.107	-1874.43
234	4140.9	-761.462	627.562	-1896.57
234.5	4072.53	-176.986	894.087	-1818.64
235	3973.97	303.82	1138.25	-1798.88
235.5	3833.89	553.865	1364.57	-1684.14
236	3649.28	779.651	1544.84	-1635.82
236.5	3285.91	905.877	1725.14	-1417.63
237	2780.92	945.593	1863.87	-1251.95
237.5	2162.48	988.558	1961.8	-1075.25
238	1510.61	1012.33	2059.92	-852.436
238.5	865.341	950.17	2090.31	-576.886
239	270.831	942.046	2090.57	-539.937
239.5	-227.422	965.062	2066.29	-274.297
240	-616.401	984.647	2012.29	-102.878
240.5	-904.949	944.183	1970.11	33.1216
241	-1127.73	944.109	1813.14	155.991
241.5	-1291.28	907.435	1699.16	289.161
242	-1422.16	910.1	1554.97	354.96
242.5	-1502.93	882.766	1390.38	428.22
243	-1577.18	809.312	1176.45	486.589
243.5	-1633.46	817.528	957.612	524.958
244	-1670.7	742.474	711.52	407.378
244.5	-1704.5	746.099	449.094	564.557
245	-1721.26	625.295	216.197	539.867
245.5	-1727.84	549.291	-12.1787	560.806
246	-1732.91	539.387	-210.222	429.316
246.5	-1749.24	491.443	-452.586	563.685
247	-1745.23	296.888	-686.029	447.385
247.5	-1746.48	246.504	-867.08	372.434
248	-1731.17	-23.0401	-1061.05	415.134
248.5	-1721.47	-436.264	-1243.74	331.493
249	-1675.09	-938.499	-1392.86	147.023
249.5	-1605.6	-1300.76	-1504.64	49.7122
250	-1510.22	-1673.44	-1622.53	146.982
250.5	-1331.3	-1978.5	-1685.72	-32.7588
251	-1094.7	-2280.71	-1752.45	-253.269
251.5	-691.32	-1265.34	-969.008	-106.305
252	-176.776	-1634.99	-788.209	-384.14
252.5	503.278	-1919.46	-553.114	-545.725
253	1249.76	-2030.86	-377.56	-937.42
253.5	1896.86	-2109.09	-277.316	-1095.51
254	2478.21	-2067.79	-210.596	-1328.2
254.5	2923.01	-1982.21	-162.466	-1481.16
255	3245.28	-1753.79	-93.4615	-1664.63
255.5	3518.41	-1593.02	11.7931	-1744.56
256	3689.1	-1359.97	136.106	-1970.48
256.5	3842.04	-1036.09	287.785	-2020.79
257	3867.14	-535.942	470.396	-2054.39
257.5	3804.44	-82.4675	649.317	-2154.55
258	3662.2	454.847	824.522	-2169.4
258.5	3529.29	910.282	1008.13	-2147.68
259	3316.41	1193.22	1185.6	-1979.18
259.5	3025.68	1387.34	1351.12	-1868.07
260	2533.03	1552.81	1476.78	-1614.6
260.5	1869.62	1621.12	1548.27	-1309.07
261	1107.46	1620.82	1688.3	-889.744
261.5	294.436	1540.55	1727.58	-729.869
262	-441.138	1623.46	1760.99	-473.304
262.5	-1059.82	1588.44	1737.79	-250.749
263	-1517.93	1723.46	1685.44	-6.60471
263.5	-1875.79	1608.53	1523.34	253.84
264	-2072.23	1671.99	1380.72	266.845
264.5	-2240.31	1666.29	1193.32	463.21
265	-2373.36	1629.49	968.99	490.004
265.5	-2439.16	1587.07	722.436	629.559
266	-2505.96	1644.91	473.103	583.144
266.5	-2553.15	1572.13	206.435	685.979
267	-2585.61	1568.73	-25.7487	734.164
267.5	-2602.86	1579.54	-264.945	899.358
268	-2627.05	1535.06	-497.226	829.493
268.5	-2653.72	1504.61	-696.094	944.008
269	-2641.13	1354.55	-868.964	832.173
269.5	-2660.55	1304.33	-1047.99	1001.76
270	-2659.88	1277.87	-1204.87	871.572
270.5	-2153.31	1193.27	-1237.39	876.317
271	-2715.21	764.675	-1515.11	918.322
271.5	-2665.9	316.05	-1595.29	792.437
272	-2607.04	-216.195	-1676	605.291
272.5	-2520.23	-686.751	-1722.83	537.666
273	-2378.05	-1121.04	-1733.33	458.901
273.5	-2121.41	-1313.78	-1749.58	401.146
274	-1785.33	-1579.31	-1739.05	304.781
274.5	-1355.9	-1736.11	-1712.45	295.505
275	-854.428	-1907.15	-1672.78	110.25
275.5	-338.46	-2013.23	-1590.3	10.7049
276	224.755	-2134.85	-1524.02	-150.66
276.5	797.905	-2200.78	-1423.95	-59.0055
277	1314.96	-2176.04	-1305.8	-402.101
277.5	1824.78	-2149.51	-1193.52	-452.706
278	2267.84	-2104.23	-1034.01	-409.051
278.5	2687.41	-1958.11	-858.842	-536.606
279	3038.34	-1750.51	-673.431	-641.622
279.5	3293.34	-1575.38	-474.904	-713.637
280	3482.72	-1223.81	-281.285	-711.952
280.5	3601.35	-902.432	-21.7511	-819.477
281	3604.47	-498.887	206.829	-876.852
281.5	3526.38	-23.6624	429.799	-734.378
282	3368.26	356.013	677.401	-693.133
282.5	3207.62	759.897	897.745	-651.648
283	2989.99	1020.79	1054.95	-614.963
283.5	2636.44	1122.15	1225.04	-484.859
284	2130.99	1119.1	1386.77	-339.384
284.5	1494.09	1224.06	1502.28	-163.659
285.5	82.1614	1236.46	1704.32	187.091
286	-533.079	1200.66	1738.8	365.125
286.5	-1057.06	1129.1	1733.03	441.48
287	-1467.28	1159.81	1705.6	634.995
287.5	-1766.85	1126.07	1629.69	706.07
288	-1969.78	1088.13	1562.16	862.305
288.5	-2105.18	1129	1414.65	1087.31
289	-2213.51	1121.67	1253.26	1035.1
289.5	-2299.07	1051.46	1096.93	1203.02
290	-2353.88	1091.81	874.773	1290.12
290.5	-2400.78	1037.42	675.19	1301.56
291	-2444.42	1031.04	445.157	1253.11
291.5	-2440.01	972.466	172.794	1416.82
292	-2473.92	845.69	-88.2459	1363.79
292.5	-2506.22	742.565	-324.844	1255.48
293	-2518.17	651.49	-562.725	1280.29
293.5	-2510.11	455.955	-738.763	1297.11
294	-2533.16	448.27	-917.101	1185.77
294.5	-2516.66	255.995	-1041.31	1179.67
295	-2504.87	150.83	-1233.74	1187.51
295.5	-2461.97	-134.645	-1365.42	1133.95
296	-2479.87	-573.85	-1486.22	1116.01
296.5	-2430	-1100.21	-1563.94	1084.9
297	-2342.38	-1523.64	-1630.95	1109.34
297.5	-2172.19	-1776.39	-1673.21	948.605
298	-1931.74	-2022.04	-1697.66	778.83
298.5	-1613.19	-2224.12	-1697.65	728.725
299	-1197.63	-2397.16	-1706.38	640.47
299.5	-703.776	-2496.1	-1650.84	568.135
300	-168.816	-2652.83	-1619.55	518.039
300.5	404.32	-2744.73	-1547.79	351.474
301	971.202	-2746.41	-1458.47	140.839
301.5	1519.69	-2722.09	-1355.22	78.0538
302	2008.93	-2633.7	-1241.66	-192.301
302.5	2450.42	-2558.26	-1137.24	-245.207
303	2844.85	-2344.68	-956.613	-405.382
303.5	3163.85	-2172.73	-790.597	-610.787
304	3401.42	-1962.08	-606.221	-602.742
304.5	3549.45	-1537.48	-400.743	-689.918
305	3632.76	-1106.35	-182.049	-760.483
305.5	3629.16	-516.917	43.7027	-685.598
306	3486.61	41.1876	255.152	-751.503
306.5	3334.09	471.763	491.296	-629.298
307	3179.93	762.677	683.883	-670.504
307.5	2944.63	974.122	893.329	-643.549
308	2554.27	1087.13	1083.06	-537.374
308.5	2046.99	1200.5	1265.67	-342.239
309	1400.76	1271.45	1396.13	-340.484
309.5	712.35	1251.08	1531.92	-58.0197
310	50.1343	1279.71	1633.39	26.1851
310.5	-522.679	1331.22	1685.49	167.69
311	-1026.31	1306.93	1696.34	299.785
311.5	-1379.15	1376.04	1698.9	329.909
312	-1611.17	1338.33	1687.77	555.694
312.5	-1833.14	1353.2	1649.27	673.739
313	-1973.92	1351.1	1521.5	907.354
313.5	-2070.58	1357.16	1425.71	989.749
314	-2154.95	1405.86	1303.13	1041.18
314.5	-2220.31	1373.33	1154.11	1178.6
315	-2247.8	1331.74	957.258	1226.82
315.5	-2294.48	1326.1	762.275	1233.09
316	-2312.97	1288.29	578.596	1258.98
316.5	-2332.29	1307.63	361.918	1233.54
317	-2344.19	1291.06	114.947	1223.9
317.5	-2362.21	1075.18	-85.8865	1054.75
318	-2350.48	989.045	-294.782	1095.89
318.5	-2355.53	899.12	-508.767	1052.09
319	-2363.91	703.895	-688.731	1040.76
319.5	-2351.57	553.6	-866.703	1027.98
320	-2313.56	168.115	-1016.47	959.151
320.5	-2297.87	-335.18	-1157.84	773.796
321	-2220.42	-789.065	-1262.05	806.3
321.5	-2109.51	-1052.62	-1351.13	739.515
322	-1913.32	-1315.51	-1417.33	664.52
322.5	-1649.23	-1568.19	-1467.03	740.735
323	-1292.41	-1757.53	-1512.28	692.77
323.5	-878.046	-1876.85	-1498.02	430.744
324	-386.182	-2071.64	-1517.54	338.289
324.5	161.493	-2126.35	-1487.89	251.494
325	698.907	-2201.62	-1450.7	70.2287
325.5	1215.86	-2252.05	-1367.34	-138.517
326	1733.85	-2184.89	-1280.61	-258.772
326.5	2192.81	-2091.01	-1196.68	-267.237
327	2605.37	-1971.5	-1074.54	-594.352
327.5	3399.82	-1219.71	-707.316	-924.077
328	3425.32	-950.757	-516.663	-1104.41
328.5	3458.35	-547.532	-325.616	-1141.84
329	3431.54	-32.8371	-112.885	-1031.44
329.5	3326.89	486.398	81.4293	-1181.04
330	3166.67	898.303	305.928	-1131.35
330.5	2999.18	1218.64	477.087	-1141.71
331	2730.25	1409.88	715.086	-1073.17
331.5	2319	1542.29	857.847	-918.299
332	1782.68	1635.28	1015.7	-783.294
332.5	1163.05	1599.41	1154.73	-823.06
333	524.454	1573.7	1277.99	-663.725
333.5	-88.0651	1615.16	1388.39	-398.65
334	-600.431	1621.65	1470.95	-250.995
334.5	-1010.26	1657.71	1524.09	-274.36
335	-1355.18	1585.77	1535.51	-109.436
335.5	-1573.35	1577.77	1557.3	-3.58081
336	-1739.69	1668.79	1544.5	252.084
336.5	-1891.14	1635.27	1502.87	310.229
337	-1968.37	1653.23	1431.33	497.354
337.5	-2043.15	1663.79	1337.41	631.998
338	-2096.97	1689.73	1239.43	736.843
338.5	-2142.92	1625.77	1121.3	786.318
339	-2164.76	1586.45	993.017	824.163
339.5	-2181.45	1527.3	825.201	808.347
340	-2209.29	1497.33	663.113	756.512
340.5	-2208.74	1399.98	508.933	809.577
341	-2231.43	1237.13	303.054	797.682
341.5	-2230.07	1124.29	137.756	738.437
342	-2225.54	1031.7	-52.3093	726.761
343	-2210.68	670.53	-392.074	766.991
343.5	-2203.44	83.2049	-531.357	830.146
344	-2159.37	-374.04	-679.917	699.521
344.5	-2058.46	-686.135	-813.011	646.225
345	-1940.02	-997.68	-893.314	716.58
345.5	-1722.48	-1255.58	-998.869	640.595
346	-1415.38	-1487.89	-1054	587.79
346.5	-1038.61	-1655.8	-1123.2	486.324
347	-615.335	-1784.25	-1158.13	435.809
347.5	-139.309	-1964.94	-1187.9	297.144
348	347.01	-2076.03	-1182.45	94.2988
348.5	867.473	-2094.81	-1173.06	25.0336
349	1344.94	-2184.5	-1146.33	-183.692
349.5	1807.23	-2064.55	-1089.93	-365.037
350	2251.12	-2030.54	-1046.85	-381.292
350.5	2601.08	-1890.35	-968.259	-470.777
351	2904.95	-1685.8	-860.753	-687.682
351.5	3132.43	-1411.54	-747.915	-761.208
352	3282.77	-1087.03	-624.896	-934.033
352.5	3368.55	-657.067	-478.421	-916.118
353	3370.75	-261.932	-321.974	-932.683
353.5	3281.49	279.673	-183.392	-1114.64
354	3148.39	741.598	-38.2104	-1043.46
354.5	3035.52	1064.8	110.105	-1056.32
355	2799.67	1365.95	268.001	-962.914
355.5	2473.1	1511.43	427.716	-1034.71
356	2001.28	1500.14	573.374	-867.835
356.5	1461.97	1638.12	719.944	-868.96
357	836.973	1569.12	845.444	-713.005
357.5	230.036	1599.46	962.015	-629.97
358	-295.014	1665.11	1057.77	-635.445
358.5	-752.883	1644.6	1146.11	-575.321
359	-1102.29	1621.74	1211.61	-398.466
359.5	-1379.1	1570.21	1238.99	-325.761
360	-1570.45	1627.85	1270.98	-72.6263
360.5	-1724.07	1539.66	1272.35	25.8485
361	-1820.24	1510.1	1237.22	145.673
361.5	-1905.19	1502.79	1241.94	203.618
362	-1955.02	1467.17	1175.07	407.623
362.5	-1996.35	1531.46	1132.52	407.888
363	-2029.53	1499.88	1059.91	578.042
363.5	-2053.28	1381.86	971.253	571.977
364	-2083.2	1381.29	878.942	717.862
364.5	-2087.14	1249.63	752.752	589.417
365	-2112.95	1194.99	626.507	714.652
365.5	-2112.63	1099.59	522.087	749.346
366	-2109.63	955.925	385.5	712.841
366.5	-2106.27	804.15	254.349	849.976
367	-2094.37	670.605	141.675	705.091
367.5	-2083.74	153.31	7.95911	694.805
368	-2056.77	-330.555	-132.997	621.83
368.5	-2003.9	-748.32	-267.453	713.385
369	-1870.52	-1089.27	-382.304	672.75
369.5	-1715.34	-1396.38	-492.372	653.985
370	-1478.81	-1602.66	-615.127	538.359
370.5	-1174.53	-1862.38	-699.621	403.644
371	-808.788	-2077.8	-788.343	290.419
371.5	-344.565	-2276.03	-848.354	336.494
372	102.358	-2381.83	-884.964	261.229
372.5	566.695	-2481.83	-917.672	172.123
373	1035.84	-2529.26	-940.614	-47.0319
373.5	1447.86	-2462.34	-943.988	-103.737
374	1848.25	-2478.98	-922.458	-280.432
374.5	2228.04	-2308.75	-890.228	-279.288
375	2558.23	-2122.19	-841.746	-447.053
375.5	2815.47	-1940.56	-787.889	-435.208
376	3014.92	-1635.96	-695.521	-510.243
376.5	3128.9	-1254.6	-671.259	-785.168
377	3092.41	-986.507	-585.633	-975.164
377.5	3030.94	-467.942	-495.93	-1006.49
378	2923.16	-64.5071	-386.846	-1110.17
378.5	2769.89	329.588	-275.131	-1026.29
379	2619.2	545.713	-148.405	-1102.05
379.5	2368.14	662.458	-45.9311	-1247.93
380	1982.21	722.312	44.5385	-1202.03
380.5	1481.33	693.477	156.461	-1228.2
381	929.177	738.112	263.426	-1093.46
381.5	367.064	729.027	377.58	-1203.32
382	-168.307	691.902	431.858	-1003.02
382.5	-617.098	646.997	551.748	-1012.09
383	-952.511	688.162	683.174	-793.826
383.5	-1222.44	786.837	769.447	-669.701

## Sheet: Fig 3E
Amplitude relative baseline
	PER2::Luc ctrl								PER2::Luc TeLC								Syn-GABASnFR ctrl								Syn-GABASnFR TeLC
	C1	C2	C3	C4	C5	C6	C7	C8	T1	T2	T3	T4	T5	T6	T7	T8	C1	C2	C3	C4	C5	C6	C7	C8	T1	T2	T3	T4	T5	T6	T7	T8
Baseline	1	1				1	1	1	1	1				1	1	1	1	1	1	1	1	1	1	1	1	1	1	1	1	1	1	1
Day 1-6	0.851195	0.857352				1.4179	0.516911	0.418265	0.780332	0.694641				0.377426	0.384832	0.292148	1.28867	1.04483	0.563623	0.951097	1.63256	1.07907	1.62759	0.621772	0.845817	0.882022	0.385027	1.75784	1.77711	1.14796	1.11444	1.21135
>7d after	0.745257	0.715288				1.68694	0.482809	0.758904	0.431801	0.376643				0.324061	0.27077	0.170593	1.328	1.08547	1.54636	1.49493	2.81084	1.53488	1.90287	1.11414	0.81684	0.754213	0.24757	1.85098	2.75347	1.15743	1.05141	1.47707
PER2::LUC ANOVA																	GABA ANOVA
Two-way RM ANOVA	Matching: Stacked																Two-way RM ANOVA	Matching: Stacked
Assume sphericity?	No																Assume sphericity?	No
Alpha	0.05																Alpha	0.05
Source of Variation	% of total variation	P value	P value summary	Significant?	Geisser-Greenhouse's epsilon												Source of Variation	% of total variation	P value	P value summary	Significant?	Geisser-Greenhouse's epsilon
Time x Column Factor	10.79	0.023	*	Yes													Row Factor x Column Factor	3.129	0.2866	ns	No
Time	25.64	0.003	**	Yes	0.7364												Row Factor	14.48	0.0172	*	Yes	0.6636
Column Factor	17.12	0.0598	ns	No													Column Factor	1.085	0.5818	ns	No
Subject	28.52	0.0233	*	Yes													Subject	47.79	0.0088	**	Yes
ANOVA table	SS	DF	MS	F (DFn, DFd)	P value												ANOVA table	SS	DF	MS	F (DFn, DFd)	P value
Time x Column Factor	0.3973	2	0.1987	F (2, 16) = 4.816	P=0.0230												Row Factor x Column Factor	0.345	2	0.1725	F (2, 28) = 1.307	P=0.2866
Time	0.9437	2	0.4719	F (1.473, 11.78) = 11.44	P=0.0030												Row Factor	1.597	2	0.7986	F (1.327, 18.58) = 6.051	P=0.0172
Column Factor	0.63	1	0.63	F (1, 8) = 4.801	P=0.0598												Column Factor	0.1196	1	0.1196	F (1, 14) = 0.3178	P=0.5818
Subject	1.05	8	0.1312	F (8, 16) = 3.181	P=0.0233												Subject	5.269	14	0.3764	F (14, 28) = 2.852	P=0.0088
Residual	0.66	16	0.04125														Residual	3.695	28	0.132
Difference between column means																	Difference between column means
Mean of PER2::Luc ctrl	0.8967																Mean of Syn-GABASnFR ctrl	1.234
Mean of PER2::Luc TeLC	0.6069																Mean of Syn-GABASnFR TeLC	1.135
Difference between means	0.2898																Difference between means	0.09984
SE of difference	0.1323																SE of difference	0.1771
95% CI of difference	-0.01519 to 0.5949																95% CI of difference	-0.2800 to 0.4797
Data summary																	Data summary
Number of columns (Column Factor)	2																Number of columns (Column Factor)	2
Number of rows (Time)	3																Number of rows (Row Factor)	3
Number of subjects (Subject)	10																Number of subjects (Subject)	16
Number of missing values	0																Number of missing values	0
Number of families	5																Number of families	5
Number of comparisons per row family	1																Number of comparisons per row family	1
Number of comparisons per column family	3																Number of comparisons per column family	3
Alpha	0.05																Alpha	0.05
Tukey's multiple comparisons test	Mean Diff.	95.00% CI of diff.	Below threshold?	Summary	Adjusted P Value												Tukey's multiple comparisons test	Mean Diff.	95.00% CI of diff.	Below threshold?	Summary	Adjusted P Value
Baseline																	Baseline
PER2::Luc ctrl vs. PER2::Luc TeLC	0																Syn-GABASnFR ctrl vs. Syn-GABASnFR TeLC	0
Day 1-6																	Day 1-6
PER2::Luc ctrl vs. PER2::Luc TeLC	0.3064	-0.1786 to 0.7915	No	ns	0.1746												Syn-GABASnFR ctrl vs. Syn-GABASnFR TeLC	-0.03905	-0.5070 to 0.4289	No	ns	0.8603
>7d after																	>7d after
PER2::Luc ctrl vs. PER2::Luc TeLC	0.5631	-0.009624 to 1.136	No	ns	0.0526												Syn-GABASnFR ctrl vs. Syn-GABASnFR TeLC	0.3386	-0.3882 to 1.065	No	ns	0.3319
PER2::Luc ctrl																	Syn-GABASnFR ctrl
Baseline vs. Day 1-6	0.1877	-0.4362 to 0.8115	No	ns	0.5774												Baseline vs. Day 1-6	-0.1012	-0.5213 to 0.3190	No	ns	0.7661
Baseline vs. >7d after	0.1222	-0.6207 to 0.8650	No	ns	0.8346												Baseline vs. >7d after	-0.6022	-1.179 to -0.02503	Yes	*	0.042
Day 1-6 vs. >7d after	-0.06552	-0.4215 to 0.2905	No	ns	0.7994												Day 1-6 vs. >7d after	-0.501	-0.9269 to -0.07521	Yes	*	0.0249
PER2::Luc TeLC																	Syn-GABASnFR TeLC
Baseline vs. Day 1-6	0.4941	0.1488 to 0.8395	Yes	*	0.0152												Baseline vs. Day 1-6	-0.1402	-0.6248 to 0.3445	No	ns	0.6851
Baseline vs. >7d after	0.6852	0.5252 to 0.8453	Yes	***	0.0002												Baseline vs. >7d after	-0.2636	-1.066 to 0.5389	No	ns	0.6185
Day 1-6 vs. >7d after	0.1911	-0.02069 to 0.4029	No	ns	0.0682												Day 1-6 vs. >7d after	-0.1234	-0.5072 to 0.2603	No	ns	0.6302
Test details	Mean 1	Mean 2	Mean Diff.	SE of diff.	N1	N2	q	DF									Test details	Mean 1	Mean 2	Mean Diff.	SE of diff.	N1	N2	q	DF
Baseline																	Baseline
PER2::Luc ctrl vs. PER2::Luc TeLC	1	1	0	0	5	5											Syn-GABASnFR ctrl vs. Syn-GABASnFR TeLC	1	1	0	0	8	8
Day 1-6																	Day 1-6
PER2::Luc ctrl vs. PER2::Luc TeLC	0.8123	0.5059	0.3064	0.2001	5	5	2.166	6.241									Syn-GABASnFR ctrl vs. Syn-GABASnFR TeLC	1.101	1.14	-0.03905	0.2178	8	8	0.2535	13.72
>7d after																	>7d after
PER2::Luc ctrl vs. PER2::Luc TeLC	0.8778	0.3148	0.5631	0.2132	5	5	3.735	4.371									Syn-GABASnFR ctrl vs. Syn-GABASnFR TeLC	1.602	1.264	0.3386	0.3356	8	8	1.427	12.71
PER2::Luc ctrl																	Syn-GABASnFR ctrl
Baseline vs. Day 1-6	1	0.8123	0.1877	0.175	5	5	1.516	4									Baseline vs. Day 1-6	1	1.101	-0.1012	0.1427	8	8	1.003	7
Baseline vs. >7d after	1	0.8778	0.1222	0.2084	5	5	0.8289	4									Baseline vs. >7d after	1	1.602	-0.6022	0.196	8	8	4.346	7
Day 1-6 vs. >7d after	0.8123	0.8778	-0.06552	0.09988	5	5	0.9276	4									Day 1-6 vs. >7d after	1.101	1.602	-0.501	0.1446	8	8	4.901	7
PER2::Luc TeLC																	Syn-GABASnFR TeLC
Baseline vs. Day 1-6	1	0.5059	0.4941	0.0969	5	5	7.212	4									Baseline vs. Day 1-6	1	1.14	-0.1402	0.1646	8	8	1.205	7
Baseline vs. >7d after	1	0.3148	0.6852	0.04491	5	5	21.58	4									Baseline vs. >7d after	1	1.264	-0.2636	0.2725	8	8	1.368	7
Day 1-6 vs. >7d after	0.5059	0.3148	0.1911	0.05943	5	5	4.548	4									Day 1-6 vs. >7d after	1.14	1.264	-0.1234	0.1303	8	8	1.34	7

## Sheet: Fig 3F
Period
	PER2::Luc Syn-mCherry					PER2::LucSyn-TeLC					Syn-GABASnFR Syn-mCherry								Syn-GABASnFR Syn-TeLC																				BF ctrl									BF TeLC
Baseline	24.4	24.05	23.59	24.49	24.61	24.81	24.75	24.3	23.03	25.31	24	23.78	23.88	28.35	20.37	23.31	23.51	24.08	24.67	24.66	20.78	24.49	24.68	23.99	22.62	23.53													24.53*	24.9	25.09
Day 1-6	24.11	23.61	25.03	23.91	24.8	24.95	24.72	24	23.32	24.71	23.97	23.43	25.55	28.39	23.78	24.68	23.69	23.53	24.59	24.16	23.21	24.35	25.63	23.53	23.67	24.13														25.57	24.52
>7d after	24.01	23.58	23.93	24.75	24.02	25.09	24.9	23.75	24.06	23.85	24.08	23.41	23.76	24.04	22.97	24.75	28.5	25.1	24.74	24.46	22.38	24	32.03	27.97	22.44	27.34													25.7*	23.4	22.94
PER2::LUC statistics											Syn-GABASnFR statistics
Two-way RM ANOVA	Matching: Stacked										Two-way RM ANOVA	Matching: Stacked
Assume sphericity?	No										Assume sphericity?	No
Alpha	0.05										Alpha	0.05
Source of Variation	% of total variation	P value	P value summary	Significant?	Geisser-Greenhouse's epsilon						Source of Variation	% of total variation	P value	P value summary	Significant?	Geisser-Greenhouse's epsilon
Row Factor x Column Factor	0.6984	0.8666	ns	No							Row Factor x Column Factor	3.06	0.3657	ns	No
Row Factor	1.205	0.7763	ns	No	0.9721						Row Factor	7.647	0.1174	ns	No	0.6439
Column Factor	2.45	0.5737	ns	No							Column Factor	0.1107	0.8601	ns	No
Subject	56.98	0.0313	*	Yes							Subject	48.11	0.0268	*	Yes
ANOVA table	SS	DF	MS	F (DFn, DFd)	P value						ANOVA table	SS	DF	MS	F (DFn, DFd)	P value
Row Factor x Column Factor	0.06723	2	0.03361	F (2, 16) = 0.1445	P=0.8666						Row Factor x Column Factor	5.675	2	2.837	F (2, 28) = 1.043	P=0.3657
Row Factor	0.116	2	0.05801	F (1.944, 15.55) = 0.2494	P=0.7763						Row Factor	14.18	2	7.092	F (1.288, 18.03) = 2.607	P=0.1174
Column Factor	0.2359	1	0.2359	F (1, 8) = 0.3440	P=0.5737						Column Factor	0.2054	1	0.2054	F (1, 14) = 0.03222	P=0.8601
Subject	5.485	8	0.6856	F (8, 16) = 2.947	P=0.0313						Subject	89.24	14	6.374	F (14, 28) = 2.343	P=0.0268
Residual	3.722	16	0.2326								Residual	76.17	28	2.72
Difference between column means											Difference between column means
Mean of PER2::Luc ctrl	24.19										Mean of Syn-GABASnFR ctrl	24.37
Mean of PER2::Luc TeLC	24.37										Mean of Syn-GABASnFR TeLC	24.5
Difference between means	-0.1773										Difference between means	-0.1308
SE of difference	0.3023										SE of difference	0.7288
95% CI of difference	-0.8745 to 0.5199										95% CI of difference	-1.694 to 1.432
Data summary											Data summary
Number of columns (Column Factor)	2										Number of columns (Column Factor)	2
Number of rows (Row Factor)	3										Number of rows (Row Factor)	3
Number of subjects (Subject)	10										Number of subjects (Subject)	16
Number of missing values	0										Number of missing values	0
Number of families	1										Number of families	1
Number of comparisons per family	3										Number of comparisons per family	3
Alpha	0.05										Alpha	0.05
Šídák's multiple comparisons test	Mean Diff.	95.00% CI of diff.	Below threshold?	Summary	Adjusted P Value						Šídák's multiple comparisons test	Mean Diff.	95.00% CI of diff.	Below threshold?	Summary	Adjusted P Value
PER2::Luc ctrl - PER2::Luc TeLC											Syn-GABASnFR ctrl - Syn-GABASnFR TeLC
Baseline	-0.212	-1.640 to 1.216	No	ns	0.9532						Baseline	0.2325	-2.285 to 2.750	No	ns	0.9922
Day 1-6	-0.048	-1.264 to 1.168	No	ns	0.9992						Day 1-6	0.4688	-1.400 to 2.337	No	ns	0.8653
>7d after	-0.272	-1.318 to 0.7737	No	ns	0.8297						>7d after	-1.094	-4.792 to 2.604	No	ns	0.8062
Test details	Mean 1	Mean 2	Mean Diff.	SE of diff.	N1	N2	t	DF			Test details	Mean 1	Mean 2	Mean Diff.	SE of diff.	N1	N2	t	DF
PER2::Luc ctrl - PER2::Luc TeLC											Syn-GABASnFR ctrl - Syn-GABASnFR TeLC
Baseline	24.23	24.44	-0.212	0.429	5	5	0.4942	5.733			Baseline	23.91	23.68	0.2325	0.907	8	8	0.2563	11.86
Day 1-6	24.29	24.34	-0.048	0.4035	5	5	0.119	7.902			Day 1-6	24.63	24.16	0.4688	0.6492	8	8	0.7221	9.684
>7d after	24.06	24.33	-0.272	0.3369	5	5	0.8074	7.087			>7d after	24.58	25.67	-1.094	1.308	8	8	0.8365	10.62

## Sheet: Fig 3G
Mean GABA fluorescence across TeLC experiment
	Syn-mCh								Syn-TeLC
Baseline	27541	28863	15871	14208	9140	24781	14489	21645	29097	27277	20813	11904	14327	30165	17926	13264
Day 1-6	33821	32556	22944	20569	13922	32295	15750	25245	33936	32921	24968	18540	21110	34473	23916	15514
>7d after	33162	34512	29957	26867	20045	38208	21590	30230	41065	34859	30834	28902	26265	39337	30434	18760
Two-way RM ANOVA	Matching: Stacked
Assume sphericity?	No
Alpha	0.05
Source of Variation	% of total variation	P value	P value summary	Significant?	Geisser-Greenhouse's epsilon
Time x Column Factor	0.07988	0.7245	ns	No
Time	27.59	<0.0001	****	Yes	0.6812
Column Factor	0.7201	0.7064	ns	No
Subject	68.18	<0.0001	****	Yes
ANOVA table	SS	DF	MS	F (DFn, DFd)	P value
Time x Column Factor	2425439	2	1212719	F (2, 28) = 0.3261	P=0.7245
Time	837611301	2	418805650	F (1.362, 19.07) = 112.6	P<0.0001
Column Factor	21864600	1	21864600	F (1, 14) = 0.1479	P=0.7064
Subject	2070202008	14	147871572	F (14, 28) = 39.76	P<0.0001
Residual	104139404	28	3719264
Difference between column means
Mean of Syn-mCh	24509
Mean of Syn-TeLC	25859
Difference between means	-1350
SE of difference	3510
95% CI of difference	-8879 to 6179
Data summary
Number of columns (Column Factor)	2
Number of rows (Time)	3
Number of subjects (Subject)	16
Number of missing values	0
Number of families	1
Number of comparisons per family	3
Alpha	0.05
Šídák's multiple comparisons test	Mean Diff.	95.00% CI of diff.	Below threshold?	Summary	Adjusted P Value
Syn-mCh - Syn-TeLC
Baseline	-1029	-10896 to 8838	No	ns	0.9896
Day 1-6	-1035	-11252 to 9183	No	ns	0.9904
>7d after	-1986	-11136 to 7165	No	ns	0.9178
Test details	Mean 1	Mean 2	Mean Diff.	SE of diff.	N1	N2	t	DF
Syn-mCh - Syn-TeLC
Baseline	19567	20597	-1029	3642	8	8	0.2827	13.98
Day 1-6	24638	25672	-1035	3770	8	8	0.2744	13.96
>7d after	29321	31307	-1986	3369	8	8	0.5893	13.74

## Sheet: Fig 3I top
Mean and SEM of cluster time series of PER2::LUC Syn-mCherry
Time (CT)	Mean BSL	SEM BSL	Mean Syn-mCh	SEM Syn-mCh
0	0.00237399	0.00581506	0.000358607	0.000709483
0.5	0.0110192	0.0121875	0.00655681	0.00543114
1	0.00835339	0.00680698	0.00838438	0.00827948
1.5	0.0363822	0.0230107	0.0225482	0.0176725
2	0.0552463	0.0196734	0.0361881	0.0185921
2.5	0.0774214	0.0206657	0.0570545	0.0225298
3	0.103732	0.0254229	0.0904594	0.0295749
3.5	0.278334	0.258215	0.13412	0.0396259
4	0.242707	0.0478812	0.194105	0.0425496
4.5	0.30131	0.0579594	0.262625	0.0525674
5	0.369204	0.0690815	0.323991	0.0629233
5.5	0.440735	0.0736406	0.448538	0.0942841
6	0.519401	0.0755759	0.461439	0.0789386
6.5	0.590237	0.0827302	0.529218	0.0845752
7	0.659993	0.0912208	0.592714	0.0852364
7.5	0.727611	0.104148	0.659411	0.0891128
8	0.83388	0.0584405	0.726985	0.0962015
8.5	0.833822	0.093763	0.784957	0.0975788
9	0.861003	0.115905	0.831871	0.0993922
9.5	0.89958	0.116736	0.914283	0.0389401
10	0.92842	0.103921	0.901863	0.118422
10.5	0.995108	0.00794016	0.94729	0.094151
11	0.944803	0.101633	0.949219	0.0972919
11.5	0.941909	0.0849763	0.944744	0.104005
12	0.927074	0.0792469	0.940598	0.115309
12.5	0.907148	0.084942	0.931814	0.105488
13	0.881756	0.083977	0.956278	0.0306852
13.5	0.861198	0.0836582	0.886197	0.102867
14	0.833812	0.0995586	0.851387	0.0931525
14.5	0.797432	0.108346	0.810364	0.0839157
15	0.766202	0.10442	0.74358	0.0927166
15.5	0.71394	0.111149	0.677605	0.0931055
16	0.651026	0.113684	0.591347	0.0900976
16.5	0.548932	0.105902	0.505766	0.0750545
17	0.463909	0.0973949	0.413478	0.0715969
17.5	0.383513	0.0891835	0.337247	0.0544589
18	0.305688	0.0801674	0.279675	0.0481924
18.5	0.242164	0.0647715	0.221661	0.0313146
19	0.190878	0.0527371	0.174943	0.0256655
19.5	0.155202	0.0465231	0.138008	0.0272242
20	0.116774	0.0351226	0.10272	0.0230426
20.5	0.115344	0.0608959	0.0809183	0.0247349
21	0.0838142	0.0293149	0.0665838	0.0234714
21.5	0.0579516	0.0242728	0.044589	0.0156551
22	0.0512534	0.0200438	0.0351887	0.0201011
22.5	0.0440642	0.0176538	0.0211329	0.0118799
23	0.0430333	0.0154568	0.0135621	0.0110564
23.5	0.0410091	0.0132136	0.0105658	0.00776164
24	0.0465098	0.0123231	0.0222232	0.0137451

## Sheet: Fig 3I bottom
Mean and SEM of cluster time series PER2::LUC Syn-TeLC
Time (CT)	Mean BSL	SEM BSL	Mean Syn-TeLC	SEM Syn-TeLC
0	0.00660114	0.0105653	0.0203216	0.0351735
0.5	0.0016357	0.00190061	0.0423711	0.0481
1	0.00985539	0.0109908	0.0571374	0.071695
1.5	0.00606981	0.00832512	0.0892694	0.0871277
2	0.0164035	0.0145256	0.110717	0.106328
2.5	0.0232515	0.0204059	0.151187	0.114133
3	0.0501227	0.0297026	0.186623	0.135397
3.5	0.0898074	0.0423263	0.211243	0.141048
4	0.133073	0.0498777	0.272631	0.163447
4.5	0.184423	0.0597347	0.322226	0.16223
5	0.261224	0.0699082	0.373214	0.170149
5.5	0.335834	0.0750836	0.432949	0.169225
6	0.413047	0.0763406	0.496194	0.172395
6.5	0.502741	0.0774159	0.55961	0.179252
7	0.59335	0.0795236	0.620162	0.177537
7.5	0.669236	0.0740278	0.680327	0.161249
8	0.742085	0.0646813	0.729486	0.159957
8.5	0.80752	0.0571989	0.780208	0.139681
9	0.866806	0.0505844	0.827344	0.128493
9.5	0.913992	0.0372299	0.881419	0.102294
10	0.952939	0.0336946	0.904237	0.0833192
10.5	0.978123	0.0223943	0.939828	0.0649608
11	0.986733	0.0126752	0.965245	0.0442129
11.5	0.993314	0.00851399	0.963291	0.0298614
12	0.988596	0.0129656	0.954935	0.0385663
12.5	0.965106	0.02692	0.948973	0.0503098
13	0.952984	0.0414295	0.943527	0.0625488
13.5	0.9176	0.0479613	0.924546	0.0771937
14	0.908261	0.0639867	0.88077	0.0995928
14.5	0.860656	0.0586982	0.846756	0.107811
15	0.815649	0.0725897	0.805995	0.126375
15.5	0.770284	0.0847771	0.762699	0.133883
16	0.713553	0.0930438	0.703197	0.137995
16.5	0.641716	0.0988757	0.640121	0.142384
17	0.563787	0.0982551	0.584744	0.147045
17.5	0.473997	0.0955747	0.521385	0.151148
18	0.391324	0.0833051	0.452801	0.145824
18.5	0.317703	0.0757742	0.393034	0.135634
19	0.254088	0.0647522	0.332838	0.132212
19.5	0.208899	0.0566927	0.278934	0.126531
20	0.164172	0.0461967	0.225144	0.112261
20.5	0.141769	0.0425946	0.177731	0.102054
21	0.110972	0.0318666	0.137722	0.0902028
21.5	0.0916508	0.0247952	0.0990576	0.0777764
22	0.0770794	0.0211844	0.0706242	0.0650994
22.5	0.0705779	0.0167574	0.0519027	0.0506915
23	0.0696874	0.0306241	0.0384053	0.0362673
23.5	0.0514777	0.0114578	0.0328932	0.0241048
24	0.0474196	0.00752722	0.0249667	0.0252839

## Sheet: Fig 3K top
Mean and SEM of Cluster time series Syn-GABASnFR Syn-mCherry
Time (CT)	Mean BSL	SEM BSL	Mean Syn-mCh	SEM Syn-mCh
0	0.857716	0.0173248	0.878316	0.0247776
0.5	0.799106	0.0153435	0.840486	0.0288926
1	0.72095	0.0117465	0.779651	0.0305833
1.5	0.629295	0.0117284	0.702158	0.0292698
2	0.539706	0.00811861	0.610782	0.028653
2.5	0.460931	0.00898079	0.528146	0.0265594
3	0.382859	0.0106105	0.446453	0.0273239
3.5	0.315298	0.00841417	0.367693	0.0276367
4	0.252403	0.00895563	0.298979	0.0262023
4.5	0.191134	0.00446198	0.231777	0.0211696
5	0.143691	0.00395853	0.181265	0.0206964
5.5	0.101201	0.0036197	0.132967	0.0157157
6	0.056624	0.00181969	0.0848754	0.0120363
6.5	0.0227764	0.00498341	0.0434779	0.0082949
7	0.0106259	0.00176926	0.011478	0.00410051
7.5	0.00624126	0.00424471	0	0
8	0	0	0.0104919	0.0052689
8.5	0.032345	0.00474039	0.0194614	0.00885928
9	0.0575088	0.00813458	0.0502964	0.01493
9.5	0.104533	0.0069931	0.0895108	0.0190675
10	0.165889	0.00720314	0.141815	0.0226648
10.5	0.24526	0.00877369	0.214876	0.0258629
11	0.35868	0.00840916	0.295289	0.0270574
11.5	0.470454	0.00902612	0.403987	0.0283723
12	0.605601	0.0136859	0.514416	0.0307896
12.5	0.706437	0.00941622	0.6361	0.0289588
13	0.797298	0.00868809	0.745465	0.0248328
13.5	0.882754	0.010013	0.832543	0.0183004
14	0.936321	0.00964325	0.88559	0.0148889
14.5	0.965422	0.00780048	0.93306	0.0140303
15	0.97814	0.00778866	0.9614	0.0102054
15.5	0.985945	0.00589107	0.976028	0.00748489
16	0.987869	0.0045049	0.984571	0.00997766
16.5	0.99885	0.00237658	0.992248	0.00238254
17	0.997851	0.00288893	0.999821	0.000399831
17.5	0.992659	0.00269321	0.995149	0.00227614
18	0.995045	0.00419414	0.99622	0.00254703
18.5	0.991654	0.00458333	0.989164	0.00443479
19	0.9829	0.00378674	0.992952	0.00472669
19.5	0.97588	0.00683464	0.983736	0.00874254
20	0.964925	0.0104177	0.973979	0.0101043
20.5	0.952536	0.0174942	0.962613	0.0109179
21	0.94856	0.0176067	0.959042	0.0139903
21.5	0.943103	0.0196901	0.93767	0.0202213
22	0.935403	0.0254489	0.923728	0.0242787
22.5	0.916254	0.0262579	0.905865	0.0244838
23	0.898864	0.028206	0.880117	0.0272772
23.5	0.854635	0.0284993	0.852489	0.0302896
24	0.804571	0.0277311	0.823274	0.0294649

## Sheet: Fig 3K bottom
Mean and SEM of cluster time series Syn-GABASnFR Syn-TeLC
Time (CT)	Mean BSL	SEM BSL	Mean Syn-TeLC	SEM Syn-TeLC
0	0.947373	0.0269127	0.767634	0.0408918
0.5	0.915892	0.0362409	0.679615	0.0544661
1	0.859289	0.0367426	0.660255	0.0492457
1.5	0.79106	0.0319221	0.624069	0.0449634
2	0.70446	0.0199197	0.598237	0.0389743
2.5	0.600771	0.0146152	0.586441	0.0505011
3	0.469706	0.0169667	0.504943	0.040799
3.5	0.415419	0.00405151	0.401128	0.0328844
4	0.342138	0.00383502	0.381821	0.0362282
4.5	0.265566	0.00276539	0.240101	0.0442363
5	0.198031	0.00529674	0.230079	0.0203855
5.5	0.128455	0.00490561	0.153714	0.0194772
6	0.0850498	0.00230075	0.053064	0.0328915
6.5	0.0448951	0.00222929	0.0739221	0.0160031
7	0.0312728	0.00631662	0.0324657	0.00561664
7.5	0.00279842	0.00265337	0.000953328	0.00213171
8	0.00257608	0.00296678	0.0532444	0.0481987
8.5	0.000843875	0.00149725	0.0146482	0.0106835
9	0.0179462	0.00232923	0.0867801	0.0550534
9.5	0.0611855	0.0060265	0.0589151	0.0185658
10	0.106098	0.0111293	0.0711532	0.0139523
10.5	0.162034	0.0144702	0.122901	0.0136115
11	0.231387	0.0126975	0.225534	0.0303636
11.5	0.33776	0.0214886	0.215034	0.0275028
12	0.435115	0.0196427	0.371084	0.045343
12.5	0.521033	0.0145357	0.407236	0.0276995
13	0.623197	0.0167812	0.470482	0.0205178
13.5	0.737277	0.0199164	0.531901	0.0196739
14	0.787371	0.0141034	0.533596	0.0447922
14.5	0.824541	0.0148336	0.648371	0.0247421
15	0.901211	0.0235799	0.705021	0.0236254
15.5	0.905839	0.0170725	0.830056	0.0275347
16	0.928738	0.0193817	0.871615	0.0280011
16.5	0.94237	0.0159592	0.890823	0.0144295
17	0.941114	0.0152914	0.959872	0.0192537
17.5	0.972842	0.0191394	0.983177	0.0118643
18	0.962732	0.0152682	0.984318	0.00488048
18.5	0.977005	0.0192222	0.998576	0.00288492
19	0.983131	0.0193373	0.987168	0.0102036
19.5	0.925516	0.0190542	0.986115	0.0105567
20	0.964855	0.0148252	0.895	0.0534915
20.5	0.939799	0.0175531	0.927591	0.0221245
21	0.920909	0.0218724	0.906585	0.0311894
21.5	0.935837	0.0182987	0.910014	0.0218015
22	0.960176	0.0204215	0.909276	0.019289
22.5	0.968136	0.0272082	0.871738	0.0356729
23	0.972566	0.0274027	0.772074	0.0750061
23.5	0.98922	0.0241046	0.800091	0.0499209
24	0.954482	0.0331493	0.769407	0.0541215

## Sheet: Fig 3L and M
Circular variance of cluster phases
PER2::LUC				Syn-GABASnFR
Syn-mCh	Syn-TeLC			Syn-mCh	Syn-TeLC
0.261154	8.30586			2.3754	1.7882
0.876977	2.48471			0.905081	0.072917
0.9032	4.44631			0.9238	2.03161
2.32556	1.20968			3.9086	4.69888
0.947262	8.77359			0.189029	0.07355
				0.444026	0.022167
				0.028008	1.85431
				1.545	0.016207
Unpaired t test				Unpaired t test
P value	0.0338			P value	0.2589
P value summary	*			P value summary	ns
Significantly different (P < 0.05)?	Yes			Significantly different (P < 0.05)?	No
One- or two-tailed P value?	Two-tailed			One- or two-tailed P value?	Two-tailed
t, df	t=2.557, df=8			t, df	t=1.177, df=14
How big is the difference?				How big is the difference?
Mean of column A	5.044			Mean of column A	2.948
Mean of column B	1.063			Mean of column B	8.734
Difference between means (B - A) ± SEM	-3.981 ± 1.557			Difference between means (B - A) ± SEM	5.786 ± 4.917
95% confidence interval	-7.571 to -0.3913			95% confidence interval	-4.760 to 16.33
R squared (eta squared)	0.4498			R squared (eta squared)	0.09001
Data analyzed				Data analyzed
Sample size, column A	5			Sample size, column A	8
Sample size, column B	5			Sample size, column B	8
