# Supplementary material for: Rhythmic astrocytic GABA production synchronizes neuronal circadian timekeeping in the suprachiasmatic nucleus
Source: EMBO J. 2024 Dec 2;44(2):356–81. doi: 10.1038/s44318-024-00324-w (PMC11731042; doi:10.1038/s44318-024-00324-w)
Supplement: Supplementary file 6 — Source Data Figure [file 44318_2024_324_MOESM6_ESM.zip › Source data/Fig4_sourcedata.xlsx]

## Sheet: Fig 4E
% cells expressing gene (Allen ABC scRNA-Seq dataset)
Gene	HY Astros	SCN Neurons	HY GABA Neurons
Gad2 (GAD65)	12.7841	92.1024	98.3953
Gad1 (GAD67)	7.92739	97.0588	98.6063
Maob	41.3159	1.14379	15.1476
Aldh1a1	57.3848	0.925926	1.38538
Sirt2	45.9633	56.5359	72.5145
Dao	2.83712	0.272331	0.641328

## Sheet: Fig 4F
log2(CPM+1) expression Allen ABC scRNA-Seq dataset
Neuronal synthesis												Astrocytic Synthesis
Gene	HY Astros			SCN Neurons			HY GABA Neurons					Gene	HY Astros			SCN Neurons			HY GABA Neurons
	Mean	SEM	N	Mean	SEM	N	Mean	SEM	N				Mean	SEM	N	Mean	SEM	N	Mean	SEM	N
Gad2 (GAD65)	0.946674	0.017301	20549	8.03809	0.061422	1836	9.45696	0.008777	36019			Maob	3.18467	0.026666	20549	0.066486	0.014466	1836	0.866679	0.011084	36019
Gad1 (GAD67)	0.583763	0.013913	20549	8.16394	0.039936	1836	8.21668	0.007131	36019			Aldh1a1	4.97503	0.030517	20549	0.052365	0.012672	1836	0.070718	0.003171	36019
												Sirt2	3.51962	0.0268027	20549	3.57788	0.074279	1836	4.23593	0.0141822	36019
												Dao	0.208858	0.008548	20549	0.015132	0.006793	1836	0.0318245	0.002098	36019
Two-way ANOVA	Ordinary											Two-way ANOVA	Ordinary
Alpha	0.05											Alpha	0.05
Source of Variation	% of total variation	P value	P value summary	Significant?								Source of Variation	% of total variation	P value	P value summary	Significant?
Interaction	0.2805	<0.0001	****	Yes								Interaction	10.72	<0.0001	****	Yes
Row Factor	0.08198	<0.0001	****	Yes								Row Factor	4.365	<0.0001	****	Yes
Column Factor	80.35	<0.0001	****	Yes								Column Factor	6.555	<0.0001	****	Yes
ANOVA table	SS (Type III)	DF	MS	F (DFn, DFd)	P value							ANOVA table	SS (Type III)	DF	MS	F (DFn, DFd)	P value
Interaction	6011	2	3006	F (2, 116802) = 895.3	P<0.0001							Interaction	250054	6	41676	F (6, 233604) = 6548	P<0.0001
Row Factor	1757	1	1757	F (1, 116802) = 523.4	P<0.0001							Row Factor	101830	3	33943	F (3, 233604) = 5333	P<0.0001
Column Factor	1722064	2	861032	F (2, 116802) = 256481	P<0.0001							Column Factor	152930	2	76465	F (2, 233604) = 12015	P<0.0001
Residual	392116	116802	3.357									Residual	1486727	233604	6.364
Difference between row means												Data summary
Predicted (LS) mean of Gad2 (GAD65)	6.147											Number of columns (Column Factor)	3
Predicted (LS) mean of Gad1 (GAD67)	5.655											Number of rows (Row Factor)	4
Difference between predicted means	0.4924											Number of values	233616
SE of difference	0.02153
95% CI of difference	0.4503 to 0.5346
												Number of families	4
Data summary												Number of comparisons per family	3
Number of columns (Column Factor)	3											Alpha	0.05
Number of rows (Row Factor)	2
Number of values	116808											Tukey's multiple comparisons test	Predicted (LS) mean diff.	95.00% CI of diff.	Below threshold?	Summary	Adjusted P Value
Number of families	2											Maob
Number of comparisons per family	3											HY Astros vs. SCN Neurons	3.118	2.974 to 3.262	Yes	****	<0.0001
Alpha	0.05											HY Astros vs. HY GABA Neurons	2.318	2.266 to 2.370	Yes	****	<0.0001
												SCN Neurons vs. HY GABA Neurons	-0.8002	-0.9417 to -0.6587	Yes	****	<0.0001
Šídák's multiple comparisons test	Predicted (LS) mean diff.	95.00% CI of diff.	Below threshold?	Summary	Adjusted P Value
												Aldh1a1
Gad2 (GAD65)												HY Astros vs. SCN Neurons	4.923	4.779 to 5.067	Yes	****	<0.0001
HY Astros vs. SCN Neurons	-7.091	-7.198 to -6.985	Yes	****	<0.0001							HY Astros vs. HY GABA Neurons	4.904	4.853 to 4.956	Yes	****	<0.0001
HY Astros vs. HY GABA Neurons	-8.51	-8.549 to -8.472	Yes	****	<0.0001							SCN Neurons vs. HY GABA Neurons	-0.01835	-0.1598 to 0.1231	No	ns	0.9503
SCN Neurons vs. HY GABA Neurons	-1.419	-1.524 to -1.314	Yes	****	<0.0001
												Sirt2
Gad1 (GAD67)												HY Astros vs. SCN Neurons	-0.05826	-0.2023 to 0.08576	No	ns	0.6098
HY Astros vs. SCN Neurons	-7.58	-7.687 to -7.474	Yes	****	<0.0001							HY Astros vs. HY GABA Neurons	-0.7163	-0.7680 to -0.6646	Yes	****	<0.0001
HY Astros vs. HY GABA Neurons	-7.633	-7.671 to -7.595	Yes	****	<0.0001							SCN Neurons vs. HY GABA Neurons	-0.6581	-0.7995 to -0.5166	Yes	****	<0.0001
SCN Neurons vs. HY GABA Neurons	-0.05274	-0.1574 to 0.05194	No	ns	0.5416
												Dao
												HY Astros vs. SCN Neurons	0.1937	0.04971 to 0.3377	Yes	**	0.0046
Test details	Predicted (LS) mean 1	Predicted (LS) mean 2	Predicted (LS) mean diff.	SE of diff.	N1	N2	t	DF				HY Astros vs. HY GABA Neurons	0.177	0.1253 to 0.2287	Yes	****	<0.0001
												SCN Neurons vs. HY GABA Neurons	-0.01669	-0.1582 to 0.1248	No	ns	0.9587
Gad2 (GAD65)
HY Astros vs. SCN Neurons	0.9467	8.038	-7.091	0.04463	20549	1836	158.9	116802
HY Astros vs. HY GABA Neurons	0.9467	9.457	-8.51	0.01602	20549	36019	531.3	116802				Test details	Predicted (LS) mean 1	Predicted (LS) mean 2	Predicted (LS) mean diff.	SE of diff.	N1	N2	q	DF
SCN Neurons vs. HY GABA Neurons	8.038	9.457	-1.419	0.04384	1836	36019	32.37	116802
												Maob
Gad1 (GAD67)												HY Astros vs. SCN Neurons	3.185	0.06649	3.118	0.06145	20549	1836	71.76	233604
HY Astros vs. SCN Neurons	0.5838	8.164	-7.58	0.04463	20549	1836	169.8	116802				HY Astros vs. HY GABA Neurons	3.185	0.8667	2.318	0.02205	20549	36019	148.6	233604
HY Astros vs. HY GABA Neurons	0.5838	8.217	-7.633	0.01602	20549	36019	476.5	116802				SCN Neurons vs. HY GABA Neurons	0.06649	0.8667	-0.8002	0.06036	1836	36019	18.75	233604
SCN Neurons vs. HY GABA Neurons	8.164	8.217	-0.05274	0.04384	1836	36019	1.203	116802
												Aldh1a1
												HY Astros vs. SCN Neurons	4.975	0.05237	4.923	0.06145	20549	1836	113.3	233604
												HY Astros vs. HY GABA Neurons	4.975	0.07072	4.904	0.02205	20549	36019	314.5	233604
												SCN Neurons vs. HY GABA Neurons	0.05237	0.07072	-0.01835	0.06036	1836	36019	0.43	233604
												Sirt2
												HY Astros vs. SCN Neurons	3.52	3.578	-0.05826	0.06145	20549	1836	1.341	233604
												HY Astros vs. HY GABA Neurons	3.52	4.236	-0.7163	0.02205	20549	36019	45.93	233604
												SCN Neurons vs. HY GABA Neurons	3.578	4.236	-0.6581	0.06036	1836	36019	15.42	233604
												Dao
												HY Astros vs. SCN Neurons	0.2089	0.01513	0.1937	0.06145	20549	1836	4.458	233604
												HY Astros vs. HY GABA Neurons	0.2089	0.03182	0.177	0.02205	20549	36019	11.35	233604
												SCN Neurons vs. HY GABA Neurons	0.01513	0.03182	-0.01669	0.06036	1836	36019	0.3911	233604

## Sheet: Fig 4H
log2(CPM+1) expression (SCN-specific Wen et al 2020 scRNA-Seq dataset)
Gene	SCN Astrocytes			SCN Neurons								Gene	SCN Astrocytes			SCN Neurons
	Mean	SEM	N	Mean	SEM	N							Mean	SEM	N	Mean	SEM	N
Gad1	0.167269	0.00262113	8429	1.4068	0.0111096	12018						Maob	0.842795	0.00764968	8429	0.118256	0.0018382	12018
Gad2	0.363538	0.00407159	8429	1.61107	0.0125096	12018						Aldh1a1	0.559236	0.005422	8429	0.020788	0.000808091	12018
												Sirt2	0.888301	0.00814778	8429	0.613453	0.00536474	12018
Two-way ANOVA	Ordinary
Alpha	0.05											Two-way ANOVA	Ordinary
												Alpha	0.05
Source of Variation	% of total variation	P value	P value summary	Significant?
Interaction	0.0002746	0.6945	ns	No								Source of Variation	% of total variation	P value	P value summary	Significant?
Row Factor	0.6873	<0.0001	****	Yes								Interaction	2.241	<0.0001	****	Yes
Column Factor	26.5	<0.0001	****	Yes								Row Factor	9.418	<0.0001	****	Yes
												Column Factor	17.3	<0.0001	****	Yes
ANOVA table	SS (Type III)	DF	MS	F (DFn, DFd)	P value
Interaction	0.1588	1	0.1588	F (1, 40890) = 0.1542	P=0.6945							ANOVA table	SS (Type III)	DF	MS	F (DFn, DFd)	P value
Row Factor	397.4	1	397.4	F (1, 40890) = 386.1	P<0.0001							Interaction	505.9	2	252.9	F (2, 61335) = 988.2	P<0.0001
Column Factor	15322	1	15322	F (1, 40890) = 14885	P<0.0001							Row Factor	2126	2	1063	F (2, 61335) = 4152	P<0.0001
Residual	42091	40890	1.029									Column Factor	3906	1	3906	F (1, 61335) = 15257	P<0.0001
												Residual	15700	61335	0.256
Difference between column means
Predicted (LS) mean of SCN Astrocytes	0.2654											Difference between column means
Predicted (LS) mean of SCN Neurons	1.509											Predicted (LS) mean of SCN Astrocytes	0.7634
Difference between predicted means	-1.244											Predicted (LS) mean of SCN Neurons	0.2508
SE of difference	0.01019											Difference between predicted means	0.5126
95% CI of difference	-1.264 to -1.224											SE of difference	0.00415
												95% CI of difference	0.5045 to 0.5207
Difference between row means
Predicted (LS) mean of Gad1	0.787											Data summary
Predicted (LS) mean of Gad2	0.9873											Number of columns (Column Factor)	2
Difference between predicted means	-0.2003											Number of rows (Row Factor)	3
SE of difference	0.01019											Number of values	61341
95% CI of difference	-0.2202 to -0.1803
Interaction CI												Number of families	1
Mean diff, A1 - B1	-1.24											Number of comparisons per family	3
Mean diff, A2 - B2	-1.248											Alpha	0.05
(A1 -B1) - (A2 - B2)	0.008006
95% CI of difference	-0.03195 to 0.04796											Šídák's multiple comparisons test	Predicted (LS) mean diff.	95.00% CI of diff.	Below threshold?	Summary	Adjusted P Value
(B1 - A1) - (B2 - A2)	-0.008006
95% CI of difference	-0.04796 to 0.03195											SCN Astrocytes - SCN Neurons
												Maob	0.7245	0.7074 to 0.7417	Yes	****	<0.0001
Data summary												Aldh1a1	0.5384	0.5213 to 0.5556	Yes	****	<0.0001
Number of columns (Column Factor)	2											Sirt2	0.2748	0.2577 to 0.2920	Yes	****	<0.0001
Number of rows (Row Factor)	2
Number of values	40894
												Test details	Predicted (LS) mean 1	Predicted (LS) mean 2	Predicted (LS) mean diff.	SE of diff.	N1	N2	t	DF
Number of families	1
Number of comparisons per family	2											SCN Astrocytes - SCN Neurons
Alpha	0.05											Maob	0.8428	0.1183	0.7245	0.007188	8429	12018	100.8	61335
												Aldh1a1	0.5592	0.02079	0.5384	0.007188	8429	12018	74.91	61335
Šídák's multiple comparisons test	Predicted (LS) mean diff.	95.00% CI of diff.	Below threshold?	Summary	Adjusted P Value							Sirt2	0.8883	0.6135	0.2748	0.007188	8429	12018	38.24	61335
SCN Astrocytes - SCN Neurons
Gad1	-1.24	-1.272 to -1.207	Yes	****	<0.0001
Gad2	-1.248	-1.280 to -1.215	Yes	****	<0.0001
Test details	Predicted (LS) mean 1	Predicted (LS) mean 2	Predicted (LS) mean diff.	SE of diff.	N1	N2	t	DF
SCN Astrocytes - SCN Neurons
Gad1	0.1673	1.407	-1.24	0.01441	8429	12018	85.99	40890
Gad2	0.3635	1.611	-1.248	0.01441	8429	12018	86.55	40890

## Sheet: Fig 4I
Time series of log2(CPM+1) expression (SCN-specific Wen et al 2020 scRNA-Seq dataset)
CT	Gad1 Neurons			Gad2 Neurons			Gad1 Astrocytes			Gad2 Astrocytes
	Mean	SEM	N	Mean	SEM	N	Mean	SEM	N	Mean	SEM	N
14	1.29551	0.044516	635	1.49026	0.050814	635	0.148473	0.006578	1247	0.148473	0.006549	1247
18	1.48313	0.026288	2410	1.61065	0.028008	2410	0.108134	0.006134	892	0.462081	0.013432	892
22	1.38412	0.036667	1194	1.48769	0.038092	1194	0.21836	0.009049	902	0.43487	0.014324	902
2	1.42342	0.039769	966	1.60614	0.044811	966	0.111724	0.007463	712	0.292053	0.012337	712
6	1.31416	0.034882	1045	1.71843	0.044196	1045	0.103286	0.008281	523	0.308868	0.01478	523
10	1.40251	0.050611	573	1.68778	0.05986	573	0.304675	0.014037	725	0.3477	0.013942	725
14	1.24508	0.03659	797	1.62841	0.04705	797	0.227389	0.018375	238	0.317602	0.022762	238
18	1.47236	0.041829	982	1.62344	0.044764	982	0.288257	0.00997	931	0.288257	0.010449	931
22	1.27903	0.040188	747	1.59505	0.049276	747	0	0	835	0.500197	0.016275	835
2	1.39384	0.045348	663	1.66756	0.055039	663	0.182167	0.012039	451	0.406102	0.018396	451
6	1.48106	0.036236	1203	1.65026	0.039909	1203	0.250752	0.014581	424	0.3915	0.018036	424
10	1.37659	0.041356	803	1.5289	0.046195	803	0	0	549	0.547361	0.020334	549

## Sheet: Fig 4J
Time series of log2(CPM+1) expression (SCN-specific Wen et al 2020 scRNA-Seq dataset)
CT	Aldh1a1 Neurons			Maob Neurons			Aldh1a1 Astrocytes			Maob Astrocytes
	Mean	SEM	N	Mean	SEM	N	Mean	SEM	N	Mean	SEM	N
14	0.104687	0.008256	635	0.195665	0.008664	635	0.7419	0.018535	1247	0.716063	0.01779	1247
18	0	0	2410	0.09945	0.003635	2410	0.3567	0.012113	892	0.908212	0.02402	892
22	0	0	1194	0.036792	0.003543	1194	0.2635	0.010814	902	0.838076	0.023702	902
2	0.068638	0.005588	966	0.046486	0.00448	966	0.5977	0.020107	712	1.05936	0.032411	712
6	0.049416	0.004256	1045	0.159619	0.007759	1045	0.5173	0.021011	523	0.902981	0.032015	523
10	0	0	573	0.085252	0.007399	573	0.6	0.020235	725	0.571892	0.020478	725
14	0	0	797	0.245965	0.0102	797	0.6857	0.03474	238	0.729369	0.040535	238
18	0	0	982	0.047958	0.004475	982	0.6995	0.018263	931	0.941296	0.024345	931
22	0	0	747	0.154756	0.009143	747	0.4486	0.014782	835	0.79108	0.02315	835
2	0.071952	0.006362	663	0.196832	0.009634	663	0.4061	0.0181	451	0.856218	0.033441	451
6	0	0	1203	0.161051	0.006329	1203	0.4704	0.020646	424	0.927135	0.036474	424
10	0	0	803	0.090764	0.006806	803	0.5712	0.021604	549	0.828577	0.029486	549
