# Supplementary material for: Rhythmic astrocytic GABA production synchronizes neuronal circadian timekeeping in the suprachiasmatic nucleus
Source: EMBO J. 2024 Dec 2;44(2):356–81. doi: 10.1038/s44318-024-00324-w (PMC11731042; doi:10.1038/s44318-024-00324-w)
Supplement: Supplementary file 6 — Source Data Figure [file 44318_2024_324_MOESM6_ESM.zip › Source data/Fig5_sourcedata.xlsx]

## Sheet: Fig 5B
Mean and SEM time series of SynGABASnFR before and after treatment with DMSO or Selegiline (aligned)
Time (h)	DMSO BSL Mean	DMSO BSL SEM	DMSO Treatment Mean	DMSO Treatment SEM	Selegiline BSL Mean	Selegiline BSL SEM	Selegiline Treatment Mean	Selegiline Treatment SEM
0	0.424125	0.0932345	0.238844	0.0796912	0.454747	0.123233	0.438723	0.123477
0.5	0.426554	0.0735247	0.284281	0.0867317	0.473719	0.111964	0.362157	0.123826
1	0.477122	0.0415852	0.35219	0.0924329	0.506791	0.0929602	0.32251	0.121936
1.5	0.508622	0.018565	0.454614	0.102579	0.539695	0.0797128	0.321137	0.124083
2	0.527075	0.0188534	0.518689	0.108195	0.57613	0.0678074	0.294204	0.124718
2.5	0.608539	0.0445305	0.574478	0.127305	0.635991	0.0661031	0.288856	0.123278
3	0.677844	0.0637653	0.628689	0.123353	0.699657	0.073015	0.293744	0.119735
3.5	0.719095	0.0442776	0.685915	0.121031	0.737239	0.0637226	0.27323	0.122935
4	0.765823	0.0347322	0.726139	0.120136	0.786092	0.0687051	0.253142	0.127233
4.5	0.813648	0.0388817	0.75704	0.113807	0.722	0.0708943	0.232701	0.129309
5	0.841054	0.0422819	0.787854	0.101105	0.778702	0.0376866	0.212127	0.134438
5.5	0.851397	0.0395937	0.806359	0.0980391	0.812842	0.0303451	0.206918	0.127525
6	0.890064	0.0405889	0.796154	0.0941018	0.836947	0.0283283	0.236612	0.121199
6.5	0.863676	0.0283675	0.804747	0.0859269	0.866479	0.0202971	0.240074	0.111071
7	0.906727	0.047237	0.817135	0.0779417	0.843365	0.0436373	0.242507	0.112599
7.5	0.896487	0.0482079	0.804507	0.0769561	0.832133	0.0530333	0.254002	0.107075
8	0.87763	0.03975	0.800151	0.0686795	0.847947	0.053243	0.284897	0.106352
8.5	0.88001	0.0424664	0.784666	0.0642822	0.840654	0.0617213	0.287293	0.102381
9	0.875902	0.047213	0.787502	0.0772872	0.847403	0.0625953	0.297109	0.09879
9.5	0.885891	0.0564283	0.776744	0.0729227	0.829017	0.0737347	0.316904	0.0973509
10	0.851402	0.0623878	0.747494	0.0612978	0.80979	0.0964622	0.356323	0.0897367
10.5	0.837394	0.0543297	0.731009	0.0500929	0.790514	0.0878403	0.372172	0.0830061
11	0.837139	0.0475376	0.696484	0.051339	0.780959	0.0852838	0.455005	0.138379
11.5	0.816427	0.0459597	0.673813	0.0466116	0.700088	0.13698	0.408195	0.0774133
12	0.814683	0.0574353	0.643233	0.0444542	0.667271	0.143068	0.424111	0.0888177
12.5	0.780778	0.0582913	0.606962	0.0433144	0.606522	0.156464	0.427334	0.0870355
13	0.722329	0.0510293	0.572835	0.0416098	0.705353	0.0546668	0.464215	0.0722604
13.5	0.692118	0.067507	0.508542	0.0428391	0.653416	0.066783	0.485894	0.0706931
14	0.641656	0.0531565	0.467958	0.0287797	0.60328	0.072849	0.486721	0.0742802
14.5	0.599811	0.0579356	0.412486	0.0314538	0.555132	0.0670948	0.507057	0.0721966
15	0.590522	0.0497154	0.357305	0.0336934	0.492328	0.0588794	0.520149	0.0894596
15.5	0.573209	0.0652358	0.303354	0.0466203	0.41935	0.0506005	0.545647	0.0886494
16	0.436755	0.0692042	0.255308	0.048755	0.347439	0.0405848	0.549757	0.0865256
16.5	0.420654	0.0434046	0.231902	0.063133	0.291898	0.0387622	0.552249	0.105382
17	0.30985	0.0256679	0.197688	0.0672408	0.246308	0.0451106	0.58679	0.108438
17.5	0.244694	0.0222185	0.170613	0.0710989	0.216178	0.052117	0.608765	0.114695
18	0.187092	0.0226296	0.152611	0.0768645	0.187544	0.0526765	0.606189	0.120843
18.5	0.112469	0.0319387	0.126933	0.0837038	0.151011	0.0581288	0.604739	0.118761
19	0.082033	0.0489525	0.132758	0.0850559	0.119313	0.0604835	0.620926	0.128891
19.5	0.0594037	0.0234541	0.127055	0.0875733	0.103524	0.0585898	0.62411	0.128441
20	0.030592	0.00878266	0.132184	0.0874303	0.0992985	0.0884029	0.617497	0.137842
20.5	0.0365189	0.0195095	0.136507	0.09706	0.0871976	0.0792205	0.615597	0.13495
21	0.0210619	0.0168702	0.151368	0.0967726	0.139643	0.0579258	0.622865	0.133255
21.5	0.0393658	0.0217579	0.159634	0.103148	0.181226	0.0567089	0.617705	0.140987
22	0.0234355	0.0227887	0.191234	0.0984289	0.173071	0.0579407	0.60076	0.141372
22.5	0.0700326	0.0279169	0.226334	0.0949041	0.218111	0.0526075	0.59068	0.141283
23	0.0793596	0.0298018	0.260354	0.0938522	0.219811	0.04731	0.579391	0.142792
23.5	0.0934139	0.0367239	0.294429	0.0896134	0.282172	0.0248298	0.579053	0.146556
24	0.13505	0.0148779	0.336128	0.0926655	0.322326	0.0159782	0.593492	0.136779
24.5	0.209887	0.0301308	0.38797	0.0897247	0.35911	0.0121436	0.572638	0.143385
25	0.277536	0.0167883	0.436212	0.0926581	0.401618	0.0275861	0.571801	0.135756
25.5	0.312458	0.0426716	0.478268	0.0994327	0.442722	0.0408912	0.567388	0.133609
26	0.347369	0.0712356	0.540813	0.0867345	0.497426	0.0402037	0.556107	0.135288
26.5	0.416182	0.0773568	0.590834	0.0870535	0.51762	0.029908	0.552089	0.128723
27	0.467803	0.100992	0.629677	0.078583	0.568738	0.0301016	0.544366	0.130036
27.5	0.565295	0.089502	0.677777	0.0777008	0.635326	0.0281007	0.538712	0.134898
28	0.610917	0.0999852	0.725877	0.0747397	0.671937	0.0490528	0.512448	0.137743
28.5	0.638411	0.103462	0.758159	0.0690612	0.738577	0.0307739	0.508505	0.126577
29	0.691899	0.0915188	0.782327	0.0603869	0.765296	0.0420476	0.508121	0.12485
29.5	0.705552	0.0897484	0.810025	0.0573313	0.806521	0.044872	0.482817	0.126048
30	0.766379	0.0711429	0.830252	0.0562913	0.81884	0.0439927	0.470956	0.118236
30.5	0.77457	0.0721388	0.850314	0.0420902	0.850481	0.0470354	0.461284	0.117216
31	0.777592	0.0763469	0.855962	0.0462572	0.898036	0.0249739	0.465552	0.118204
31.5	0.820309	0.0552037	0.85183	0.0396142	0.919382	0.0240408	0.462456	0.120542
32	0.850201	0.0467403	0.852743	0.0457808	0.93491	0.0237432	0.4691	0.111769
32.5	0.839477	0.0533085	0.852138	0.0426557	0.943918	0.0243454	0.463916	0.115559
33	0.855266	0.0513139	0.861601	0.0327007	0.978146	0.0135275	0.473499	0.116141
33.5	0.865132	0.0483779	0.85201	0.04152	0.954401	0.0169663	0.474555	0.114451
34	0.841466	0.0676801	0.832534	0.0385986	0.935966	0.0364838	0.463978	0.115329
34.5	0.827961	0.0458721	0.813174	0.0505027	0.941344	0.0249197	0.478053	0.117159
35	0.828059	0.0522644	0.794359	0.0483699	0.922235	0.0288712	0.476066	0.123285
35.5	0.82198	0.0467652	0.7724	0.0470532	0.902793	0.0300475	0.495533	0.11356
36	0.862094	0.0352793	0.749242	0.0482806	0.885379	0.0224013	0.508904	0.114774
36.5	0.874102	0.0479743	0.719889	0.0454907	0.844034	0.0336278	0.507507	0.117211
37	0.838768	0.042783	0.691511	0.044337	0.805891	0.0415992	0.508256	0.123527
37.5	0.859588	0.034174	0.665666	0.0381629	0.774237	0.0448175	0.502802	0.121514
38	0.825162	0.0161864	0.625033	0.0493528	0.745746	0.0502607	0.512969	0.124614
38.5	0.682128	0.06922	0.587687	0.053791	0.704917	0.0454806	0.529226	0.128581
39	0.607301	0.0820906	0.546181	0.061276	0.651778	0.0421648	0.526601	0.136724
39.5	0.596543	0.028159	0.503952	0.0724709	0.588619	0.0423075	0.518612	0.135535
40	0.553059	0.0224406	0.469957	0.0724588	0.537861	0.0469158	0.517333	0.135977
40.5	0.512086	0.0172448	0.436264	0.0722353	0.476491	0.0630884	0.52717	0.141842
41	0.446067	0.0254215	0.398089	0.0748793	0.419569	0.072822	0.528759	0.157625
41.5	0.400595	0.0167371	0.380101	0.0743046	0.379459	0.0732938	0.535061	0.151036
42	0.365933	0.0442985	0.371604	0.074144	0.33514	0.0695048	0.520399	0.158968
42.5	0.289979	0.0444584	0.368669	0.0722899	0.295582	0.0782021	0.549948	0.148647
43	0.204512	0.0330338	0.361542	0.0666025	0.2709	0.0773649	0.54258	0.150731
43.5	0.128659	0.0421373	0.35274	0.0645968	0.25075	0.0786999	0.554874	0.145923
44	0.12137	0.0274954	0.358136	0.0643155	0.225593	0.0864682	0.552583	0.162339
44.5	0.0909615	0.0427427	0.371417	0.0673107	0.221042	0.0793324	0.539129	0.165594
45	0.0859973	0.053113	0.377989	0.0661226	0.209567	0.0760376	0.532081	0.154952
45.5	0.0870707	0.0399881	0.389328	0.0667397	0.209722	0.0764676	0.521536	0.158861
46	0.0742926	0.0336285	0.394961	0.0667419	0.221734	0.0727417	0.513179	0.159886
46.5	0.0650063	0.0519127	0.412636	0.0671681	0.220421	0.0757324	0.519359	0.145945
47	0.117668	0.0446711	0.437712	0.0675175	0.275569	0.0638932	0.518359	0.136341
47.5	0.131524	0.0439761	0.46133	0.0650771	0.299811	0.0645802	0.511388	0.146707
48	0.175463	0.0318378	0.496176	0.0608226	0.287363	0.0618454	0.506609	0.149674
48.5	0.216502	0.0188142	0.529613	0.0545734	0.315736	0.0622114	0.484718	0.143096
49	0.252879	0.0120366	0.575508	0.0498694	0.367965	0.0569675	0.477501	0.136759
49.5	0.39616	0.0428605	0.61114	0.0452297	0.409197	0.0708518	0.481957	0.130486
50	0.510912	0.093282	0.64802	0.0442106	0.470816	0.0768261	0.499098	0.115404
50.5	0.491069	0.130929	0.690108	0.0327291	0.499926	0.0622894	0.491721	0.121563
51	0.530028	0.128938	0.735242	0.0327141	0.546267	0.0439261	0.491867	0.119652
51.5	0.579387	0.1491	0.775635	0.023744	0.573712	0.0434415	0.471076	0.11103
52	0.629856	0.160884	0.808162	0.0259144	0.598916	0.039442	0.457678	0.105932
52.5	0.663223	0.19067	0.837561	0.0241528	0.649898	0.0360264	0.452117	0.094367
53	0.694514	0.198189	0.863816	0.0225786	0.700314	0.0319293	0.427355	0.0953674
53.5	0.732528	0.196087	0.891666	0.0254845	0.737525	0.0392767	0.437606	0.0970051
54	0.753551	0.186549	0.901569	0.0227533	0.764432	0.0399585	0.442004	0.0965165
54.5	0.712594	0.23241	0.916558	0.0247388	0.778719	0.0400374	0.440055	0.0992783
55	0.717824	0.239364	0.937748	0.0199877	0.803979	0.0346962	0.452005	0.0970387
55.5	0.730301	0.228384	0.953477	0.0270746	0.802255	0.0386077	0.451723	0.0938774
56	0.719707	0.234079	0.95593	0.0226635	0.829344	0.0389793	0.444426	0.0962788
56.5	0.738984	0.218714	0.950902	0.031792	0.83599	0.0409457	0.439521	0.0952445
57	0.753105	0.190749	0.942959	0.0342154	0.83246	0.0436959	0.431588	0.080122
57.5	0.765934	0.165968	0.947179	0.0365829	0.877855	0.0405456	0.403887	0.0894532
58	0.867056	0.0716926	0.949134	0.0370696	0.840094	0.0338652	0.427341	0.082767
58.5	0.887085	0.056771	0.917926	0.0362396	0.831647	0.0406376	0.426713	0.0881997
59	0.90963	0.0330691	0.917804	0.0379321	0.820855	0.0414149	0.428072	0.0919691
59.5	0.903582	0.0160175	0.874438	0.0370369	0.810576	0.0351465	0.443804	0.0910707
60	0.908671	0.00727018	0.850814	0.0432392	0.788982	0.0354863	0.414955	0.100537
60.5	0.858885	0.0341242	0.819927	0.0448423	0.787933	0.0299516	0.38365	0.105091
61	0.816199	0.0543336	0.790187	0.0349683	0.734967	0.0456763	0.373837	0.088062
61.5	0.813889	0.0319313	0.761424	0.0308521	0.701558	0.0573034	0.372181	0.10208
62	0.795272	0.0201207	0.730004	0.0393846	0.692433	0.0488149	0.368986	0.11368
62.5	0.796956	0.0182703	0.704198	0.0454412	0.665304	0.0411432	0.365104	0.115414
63	0.754732	0.0190901	0.671832	0.039674	0.592197	0.0636834	0.381377	0.120342
63.5	0.703589	0.0185504	0.623171	0.0401633	0.544106	0.0649013	0.386753	0.125889
64	0.663093	0.0216609	0.578178	0.0516107	0.495477	0.0728412	0.369624	0.121325
64.5	0.624136	0.0414593	0.604361	0.0709113	0.434092	0.0729647	0.383656	0.135922
65	0.574516	0.072268	0.523366	0.0730129	0.397528	0.0785897	0.404717	0.122982
65.5	0.52657	0.0845266	0.483001	0.08488	0.367711	0.0763873	0.412844	0.112973
66	0.497759	0.124289	0.440259	0.112516	0.331784	0.0752933	0.403269	0.109322
66.5	0.421839	0.0996909	0.303959		0.300468	0.0767136	0.407413	0.109182
67	0.386523	0.111463	0.288859		0.293743	0.0667332	0.404374	0.101685
67.5	0.357005	0.114764	0.258698		0.243843	0.071595	0.397565	0.0947013
68	0.301665	0.110672	0.256782		0.20704	0.0764209	0.422486	0.0849252
68.5	0.313263	0.195247	0.233689		0.197152	0.0773873	0.425655	0.094679
69	0.286656	0.185932	0.230716		0.219959	0.0930452	0.427387	0.086888
69.5	0.285245	0.206479	0.226575		0.198148	0.103639	0.415877	0.0907659

## Sheet: Fig 5C left panel
Rhythmicity test τ values for rhythms of Syn-GABASnFR before and after treatment with DMSO or Selegiline
	DMSO				Selegiline
	S1	S2	S3	S4	S5	S6	S7	S8	S9
Baseline	0.53	0.511736	0.798623	0.701833	0.42	0.32	0.730505	0.569496	0.360742
Treatment	0.46	0.33293	0.528812	0.484731	0.25	0.14	0.29032	0.231565	0.22481
Two-way RM ANOVA	Matching: Stacked
Assume sphericity?	Yes
Alpha	0.05
Source of Variation	% of total variation	P value	P value summary	Significant?
Row Factor x Column Factor	0.8896	0.3944	ns	No
Row Factor	35.76	0.0007	***	Yes
Column Factor	27.03	0.0331	*	Yes
Subject	27.03	0.0574	ns	No
ANOVA table	SS	DF	MS	F (DFn, DFd)	P value
Row Factor x Column Factor	0.005272	1	0.005272	F (1, 7) = 0.8232	P=0.3944
Row Factor	0.2119	1	0.2119	F (1, 7) = 33.09	P=0.0007
Column Factor	0.1602	1	0.1602	F (1, 7) = 7.001	P=0.0331
Subject	0.1602	7	0.02288	F (7, 7) = 3.573	P=0.0574
Residual	0.04483	7	0.006404
Difference between row means
Mean of Baseline	0.5578
Mean of Treatment	0.3395
Difference between means	0.2184
SE of difference	0.03796
95% CI of difference	0.1286 to 0.3081
Difference between column means
Mean of DMSO	0.5436
Mean of Selegiline	0.3537
Difference between means	0.1898
SE of difference	0.07175
95% CI of difference	0.02018 to 0.3595
Interaction CI
Mean diff, A1 - B1	0.1554
Mean diff, A2 - B2	0.2243
(A1 -B1) - (A2 - B2)	-0.06888
95% CI of difference	-0.2484 to 0.1106
(B1 - A1) - (B2 - A2)	0.06888
95% CI of difference	-0.1106 to 0.2484
Data summary
Number of columns (Column Factor)	2
Number of rows (Row Factor)	2
Number of subjects (Subject)	9
Number of missing values	0
Number of families	1
Number of comparisons per family	2
Alpha	0.05
Šídák's multiple comparisons test	Predicted (LS) mean diff.	95.00% CI of diff.	Below threshold?	Summary	Adjusted P Value
DMSO - Selegiline
Baseline	0.1554	-0.04777 to 0.3586	No	ns	0.1466
Treatment	0.2243	0.02111 to 0.4275	Yes	*	0.0303
Test details	Predicted (LS) mean 1	Predicted (LS) mean 2	Predicted (LS) mean diff.	SE of diff.	N1	N2	t	DF
DMSO - Selegiline
Baseline	0.6355	0.4801	0.1554	0.08117	4	5	1.914	14
Treatment	0.4516	0.2273	0.2243	0.08117	4	5	2.763	14

## Sheet: Fig 5C right panel
Rhythmicity test p-values for rhythms of Syn-GABASnFR before and after treatment with DMSO or Selegiline
	DMSO				Selegiline
	S1	S2	S3	S4	S5	S6	S7	S8	S9
Baseline	1e-05	1e-05	1e-05	1e-05	1e-05	0.00147	1e-05	1e-05	1e-05
Treatment	1e-05	1e-05	1e-05	1e-05	0.01959	0.58449	2e-05	0.00178	0.00136

## Sheet: Fig 5D
Mean and SEM time series of Syn-jRCaMP1a before and after treatment with DMSO or Selegiline (aligned)
Time (h)	DMSO BSL Mean	DMSO BSL SEM	DMSO Treatment Mean	DMSO Treatment SEM	Selegiline BSL Mean	Selegiline BSL SEM	Selegiline Treatment Mean	Selegiline Treatment SEM
0	0.838765	0.0504382	0.521322	0.0949712	0.694256	0.095095	0.215803	0.130763
0.5	0.80658	0.0497019	0.490294	0.0931	0.624355	0.0746101	0.130295	0.0661321
1	0.769753	0.046185	0.468011	0.0883504	0.562652	0.0627393	0.110131	0.0551571
1.5	0.736525	0.0437049	0.443396	0.0869555	0.518767	0.0544036	0.0890015	0.0466256
2	0.700432	0.0457315	0.390031	0.0920531	0.479951	0.0500143	0.0722129	0.042601
2.5	0.661525	0.047198	0.357901	0.0860494	0.441451	0.0478788	0.0643621	0.0410577
3	0.622333	0.0479843	0.329852	0.080759	0.413645	0.0457677	0.0738825	0.0356966
3.5	0.575541	0.0508598	0.299363	0.0771088	0.382912	0.045171	0.0873868	0.0389087
4	0.534373	0.0502483	0.282924	0.0717175	0.360535	0.0466888	0.0817962	0.0332274
4.5	0.489689	0.0538073	0.264592	0.0688439	0.340175	0.0479043	0.0823504	0.0322334
5	0.44884	0.0533481	0.248848	0.0635755	0.322091	0.0475509	0.091539	0.030899
5.5	0.415119	0.0541225	0.238257	0.059595	0.306751	0.0498065	0.106665	0.0320706
6	0.364649	0.0537069	0.234623	0.0545346	0.282045	0.0488343	0.122068	0.0328693
6.5	0.331225	0.0550844	0.231396	0.047029	0.271483	0.0505431	0.137022	0.0349331
7	0.302553	0.0582793	0.230508	0.0425808	0.264751	0.052381	0.157744	0.038652
7.5	0.288137	0.0563568	0.23202	0.0377297	0.249794	0.0495933	0.201199	0.0371313
8	0.27031	0.0567355	0.240561	0.0345229	0.248428	0.0502077	0.190347	0.0298561
8.5	0.253967	0.0581297	0.252641	0.0311503	0.235492	0.0466669	0.213818	0.022407
9	0.248225	0.0562894	0.261566	0.0296295	0.233098	0.0451483	0.251669	0.0290892
9.5	0.239612	0.0579096	0.27599	0.0281729	0.233156	0.0434767	0.274299	0.0328824
10	0.238444	0.0563067	0.291501	0.0277053	0.236996	0.0403101	0.30976	0.038498
10.5	0.240344	0.0523054	0.315137	0.0290236	0.238686	0.0403408	0.339788	0.0394465
11	0.242883	0.0487634	0.341514	0.0310947	0.24438	0.0357071	0.37226	0.0427652
11.5	0.241418	0.0482264	0.368841	0.0329913	0.255264	0.0367914	0.425826	0.0510921
12	0.246745	0.0440342	0.405721	0.0347835	0.265739	0.031377	0.442717	0.0454747
12.5	0.256865	0.0403834	0.432752	0.0365006	0.272124	0.031693	0.463592	0.0528693
13	0.262473	0.0369264	0.469563	0.0369885	0.281854	0.0267355	0.520194	0.0477122
13.5	0.26994	0.0339383	0.50486	0.0375881	0.30459	0.024416	0.558985	0.0501097
14	0.280359	0.0307286	0.549694	0.03982	0.328107	0.022087	0.596695	0.0537107
14.5	0.29771	0.0252475	0.596776	0.0412687	0.350546	0.0222639	0.630525	0.0534499
15	0.318492	0.0191643	0.636595	0.0416792	0.386346	0.0204238	0.664741	0.0532954
15.5	0.33617	0.0137667	0.684687	0.0437311	0.411626	0.0236537	0.690418	0.0544258
16	0.35538	0.0113307	0.724518	0.0445827	0.447095	0.0253899	0.711564	0.0523571
16.5	0.395469	0.0196804	0.770558	0.0429864	0.489233	0.0276653	0.73517	0.0505166
17	0.406484	0.0243061	0.810962	0.0431449	0.523635	0.0348376	0.748833	0.0500349
17.5	0.439694	0.0264153	0.84236	0.0428295	0.569926	0.040289	0.762365	0.0491355
18	0.472078	0.0336725	0.875002	0.037251	0.605771	0.044828	0.771197	0.0479794
18.5	0.516534	0.0380708	0.900858	0.0342228	0.644455	0.0502632	0.774552	0.0480769
19	0.561107	0.0438904	0.920672	0.0301385	0.672825	0.0538826	0.783458	0.0489125
19.5	0.600055	0.0481033	0.937419	0.024516	0.701989	0.0553297	0.775478	0.0495753
20	0.644738	0.05373	0.9446	0.0197996	0.72612	0.0587544	0.727928	0.0385703
20.5	0.692046	0.0568159	0.94886	0.0156409	0.731341	0.0617723	0.759249	0.0510473
21	0.731555	0.0555416	0.94335	0.0134117	0.736066	0.0693517	0.745857	0.0524729
21.5	0.7614	0.0543376	0.937435	0.0126588	0.734811	0.0737873	0.732397	0.0554985
22	0.79161	0.0634659	0.926299	0.0128847	0.722776	0.0776209	0.713544	0.0611664
22.5	0.78968	0.0517279	0.912519	0.0144896	0.7067	0.0809781	0.697446	0.0614612
23	0.796146	0.0522174	0.887089	0.0160287	0.685035	0.0841919	0.675538	0.0663738
23.5	0.792742	0.0480755	0.857725	0.0164667	0.658547	0.0872005	0.65236	0.0737724
24	0.793217	0.0471488	0.824795	0.0199086	0.625503	0.0876676	0.625185	0.0765269
24.5	0.768745	0.0424358	0.793392	0.0235476	0.589101	0.0881941	0.600032	0.0787234
25	0.745902	0.0403544	0.757071	0.0279323	0.55257	0.0857272	0.595864	0.0838203
25.5	0.727678	0.0411381	0.714658	0.0283651	0.515774	0.0809337	0.570377	0.0837881
26	0.697087	0.0409426	0.677353	0.0302117	0.469944	0.0771092	0.557848	0.086483
26.5	0.661233	0.040576	0.638424	0.0324509	0.429645	0.0776902	0.547107	0.0882549
27	0.606548	0.0379845	0.600835	0.0331055	0.390356	0.0728238	0.539761	0.0921198
27.5	0.556332	0.0359086	0.563423	0.0338973	0.350049	0.0671239	0.532197	0.0933875
28	0.504769	0.0384177	0.528364	0.0325905	0.314363	0.065657	0.532561	0.095656
28.5	0.446957	0.0374577	0.4991	0.0316167	0.277588	0.0603723	0.530377	0.0962646
29	0.403804	0.041623	0.471938	0.0301803	0.258519	0.0567214	0.536582	0.097744
29.5	0.348367	0.0395698	0.450102	0.0316031	0.230256	0.0519525	0.540811	0.0990514
30	0.299118	0.0376597	0.427851	0.0286774	0.212147	0.0477508	0.552215	0.0985721
30.5	0.256886	0.0377912	0.412003	0.0280014	0.195516	0.0459573	0.555797	0.100755
31	0.223558	0.0374292	0.398325	0.0275464	0.185052	0.0440157	0.569376	0.0995685
31.5	0.197538	0.0370364	0.385529	0.0270189	0.177241	0.0447105	0.57987	0.100944
32	0.174182	0.0344129	0.378331	0.0307548	0.16142	0.0427788	0.597137	0.100584
32.5	0.155753	0.0320991	0.371398	0.0311141	0.16119	0.0408592	0.61424	0.100493
33	0.149016	0.0314656	0.373066	0.0335578	0.155929	0.0420467	0.62812	0.0976195
33.5	0.14274	0.0306951	0.375658	0.0351008	0.157224	0.0422923	0.645975	0.0966451
34	0.136099	0.0296322	0.385819	0.0399453	0.162117	0.0445391	0.67218	0.0944088
34.5	0.130277	0.0284538	0.393731	0.039394	0.165995	0.0427156	0.694214	0.0913386
35	0.130415	0.0276611	0.406214	0.0400197	0.176381	0.045385	0.719064	0.0892651
35.5	0.123916	0.0281192	0.429452	0.0425216	0.191361	0.0469229	0.737877	0.0853477
36	0.1337	0.0267907	0.45652	0.0422205	0.206286	0.0468453	0.76185	0.0830549
36.5	0.141761	0.0279507	0.482209	0.0456205	0.223366	0.0498107	0.784686	0.0795032
37	0.148905	0.0266356	0.504031	0.0432426	0.242445	0.0509259	0.806373	0.0764849
37.5	0.168612	0.0214367	0.534253	0.042981	0.264038	0.0523842	0.826474	0.0704256
38	0.191347	0.0234081	0.56618	0.0420249	0.291421	0.0540991	0.848579	0.068732
38.5	0.198636	0.0248768	0.602966	0.0417627	0.313096	0.05575	0.866866	0.065998
39	0.221446	0.0268097	0.641677	0.0426543	0.349484	0.0561112	0.883305	0.0561095
39.5	0.227364	0.0224979	0.68444	0.0426683	0.382513	0.0570697	0.901393	0.0503075
40	0.249918	0.0228038	0.72598	0.041848	0.41846	0.0594547	0.922735	0.0441654
40.5	0.266736	0.0213101	0.769391	0.039587	0.453566	0.0612454	0.930584	0.036169
41	0.30856	0.0246508	0.809412	0.0391096	0.495348	0.064004	0.945355	0.0273322
41.5	0.34846	0.0303324	0.842798	0.0362441	0.534597	0.0656297	0.952339	0.0213381
42	0.383496	0.0322041	0.874376	0.0336687	0.57283	0.0656847	0.947797	0.0174378
42.5	0.422647	0.0349907	0.902971	0.0289967	0.611439	0.0660135	0.949705	0.0182423
43	0.472984	0.0389079	0.925948	0.0247838	0.644441	0.0643924	0.9361	0.0151505
43.5	0.521385	0.0437308	0.948047	0.0201498	0.6735	0.0616033	0.925426	0.0184408
44	0.553434	0.0461314	0.965177	0.0147632	0.698353	0.0606246	0.904844	0.0216322
44.5	0.594075	0.0430522	0.970967	0.0111796	0.720562	0.0596656	0.893101	0.0296569
45	0.640822	0.0494912	0.968592	0.00821964	0.740052	0.0548339	0.880145	0.0379002
45.5	0.673425	0.0483461	0.966237	0.00736076	0.751691	0.0545269	0.841703	0.0404221
46	0.70661	0.0484722	0.953531	0.0105619	0.754301	0.0537101	0.832477	0.0503727
46.5	0.731437	0.0484908	0.942548	0.0146925	0.756991	0.053851	0.803147	0.055632
47	0.751161	0.0454536	0.916368	0.0181065	0.751783	0.054571	0.786489	0.0653
47.5	0.75312	0.0397899	0.891816	0.022609	0.735466	0.0529254	0.759125	0.0653043
48	0.762943	0.0412273	0.857752	0.0267187	0.715224	0.0527809	0.740901	0.0687994
48.5	0.756079	0.0396921	0.813651	0.0308511	0.690582	0.0523804	0.718857	0.0695839
49	0.746381	0.0407083	0.774432	0.0350301	0.6722	0.0593697	0.689625	0.0698221
49.5	0.728208	0.0410716	0.73408	0.0376482	0.631539	0.0594434	0.670032	0.0701987
50	0.704477	0.0411471	0.690265	0.0410899	0.593145	0.0607285	0.651774	0.072474
50.5	0.684474	0.045362	0.641537	0.042416	0.552452	0.0585439	0.646847	0.0758687
51	0.646061	0.0443636	0.594997	0.0412732	0.503109	0.0559493	0.626913	0.0760261
51.5	0.593233	0.037483	0.553796	0.0450361	0.464915	0.0588652	0.617241	0.0787157
52	0.546982	0.0396896	0.51274	0.0437647	0.424765	0.0551695	0.606511	0.0809379
52.5	0.493561	0.03987	0.469351	0.0459856	0.388377	0.0521753	0.601379	0.0829825
53	0.444209	0.0418858	0.427145	0.0409318	0.356892	0.0510676	0.598921	0.0871532
53.5	0.389071	0.0411119	0.394036	0.0403306	0.325447	0.0470301	0.592867	0.0888777
54	0.336454	0.0433592	0.3587	0.0368704	0.298664	0.045695	0.601157	0.0943365
54.5	0.297929	0.0403828	0.331751	0.0350737	0.276711	0.0444959	0.601239	0.0942021
55	0.256698	0.0393178	0.302672	0.034792	0.254286	0.0449692	0.603477	0.0956776
55.5	0.215505	0.0390036	0.278247	0.031136	0.240518	0.0438698	0.616698	0.10003
56	0.188456	0.0395729	0.263284	0.029833	0.224619	0.0439563	0.619549	0.101944
56.5	0.168398	0.0396661	0.249988	0.0303418	0.21866	0.0441424	0.625592	0.103504
57	0.156178	0.0393166	0.236962	0.0325213	0.207455	0.0467571	0.638733	0.106342
57.5	0.144855	0.0407019	0.222351	0.0353634	0.202642	0.0491879	0.650717	0.109148
58	0.138058	0.0396388	0.223699	0.0377779	0.205824	0.0489624	0.667	0.109758
58.5	0.135895	0.0412176	0.216676	0.0406444	0.207192	0.0519074	0.683626	0.107852
59	0.145514	0.0366631	0.221392	0.0403147	0.225948	0.0544819	0.704478	0.109004
59.5	0.148048	0.0364386	0.225649	0.04325	0.233881	0.0546253	0.725382	0.110403
60	0.157994	0.0335817	0.23804	0.0451046	0.244886	0.0600197	0.737311	0.105348
60.5	0.160009	0.0336286	0.256638	0.0464679	0.266112	0.0592173	0.748826	0.101935
61	0.172717	0.0334824	0.278462	0.0467725	0.282992	0.0598638	0.770481	0.0994834
61.5	0.175958	0.0359153	0.30075	0.0469469	0.30275	0.0628866	0.781019	0.0932192
62	0.187611	0.0387206	0.328491	0.0498526	0.330361	0.0622346	0.794113	0.091462
62.5	0.201083	0.0384992	0.348801	0.0534899	0.349913	0.0665176	0.806347	0.0860908
63	0.217749	0.037125	0.380557	0.0590066	0.379809	0.066097	0.823775	0.0850016
63.5	0.24271	0.0360684	0.454348	0.052568	0.410392	0.0670007	0.831206	0.0799611
64	0.267186	0.0352332	0.497264	0.0568251	0.44506	0.0674748	0.850726	0.0795382
64.5	0.292224	0.0342571	0.5349	0.0602324	0.470633	0.0711709	0.849156	0.0755115
65	0.316699	0.0353113	0.579851	0.065591	0.506951	0.0698326	0.847433	0.0738311
65.5	0.354846	0.0357898	0.614545	0.0702038	0.535455	0.0725142	0.82992	0.0874168
66	0.394877	0.0374379	0.651972	0.0733272	0.575201	0.0718516	0.820565	0.0875207
66.5	0.439852	0.0361075	0.70857	0.0832627	0.605611	0.0696616	0.812751	0.090356
67	0.490278	0.0400658	0.743314	0.0884026	0.644567	0.0668683	0.79247	0.092868
67.5	0.53109	0.0409656	0.761799	0.0886358	0.674486	0.0657406	0.774322	0.0964292
68	0.580181	0.0392867	0.771176	0.0952651	0.706264	0.0631066	0.746106	0.0965675
68.5	0.633103	0.0426129	0.78982	0.0983845	0.740176	0.0594969	0.724107	0.0969678
69	0.678993	0.0441848	0.79323	0.101645	0.761715	0.0547999	0.697309	0.101963
69.5	0.727977	0.0439441	0.7901	0.1079	0.781973	0.0536729	0.674231	0.100202
147				1222	1665.89	-1802.54	1930.55	1293.71												350.941	1346.91	-1762.81	-251.64
147.5
148
148.5
149

## Sheet: Fig 5E
Rhythmicity test τ values for rhythms of Syn-jRCaMP1a before and after treatment with DMSO or Selegiline
	DMSO								Selegiline
	S1	S2	S3	S4	S5	S6	S7	S8	S9	S10	S11	S12	S13	S14	S15
Baseline	0.786758	0.720728	0.729503	0.738456	0.788725	0.77464	0.720912	0.819734	0.666386	0.666973	0.729457	0.778288	0.494345	0.817395	0.623534
Treatment	0.785364	0.797842	0.799828	0.765649	0.760764	0.729581	0.783158	0.405718	0.70532	0.760832	0.801019	0.663579	0.468561	0.779267	0.73854
Two-way RM ANOVA	Matching: Stacked
Assume sphericity?	Yes
Alpha	0.05
Source of Variation	% of total variation	P value	P value summary	Significant?
Row Factor x Column Factor	1.635	0.4605	ns	No
Row Factor	0.07908	0.8697	ns	No
Column Factor	6.607	0.233	ns	No
Subject	54.89	0.2395	ns	No
ANOVA table	SS	DF	MS	F (DFn, DFd)	P value
Row Factor x Column Factor	0.00496	1	0.00496	F (1, 13) = 0.5785	P=0.4605
Row Factor	0.00024	1	0.00024	F (1, 13) = 0.02799	P=0.8697
Column Factor	0.02005	1	0.02005	F (1, 13) = 1.565	P=0.2330
Subject	0.1666	13	0.01281	F (13, 13) = 1.494	P=0.2395
Residual	0.1115	13	0.008575
Difference between row means
Mean of Baseline	0.7211
Mean of Treatment	0.7155
Difference between means	0.005669
SE of difference	0.03389
95% CI of difference	-0.06754 to 0.07888
Difference between column means
Mean of DMSO	0.7442
Mean of Selegiline	0.6924
Difference between means	0.05182
SE of difference	0.04142
95% CI of difference	-0.03767 to 0.1413
Interaction CI
Mean diff, A1 - B1	0.07759
Mean diff, A2 - B2	0.02604
(A1 -B1) - (A2 - B2)	0.05155
95% CI of difference	-0.09487 to 0.1980
(B1 - A1) - (B2 - A2)	-0.05155
95% CI of difference	-0.1980 to 0.09487
Data summary
Number of columns (Column Factor)	2
Number of rows (Row Factor)	2
Number of subjects (Subject)	15
Number of missing values	0
Number of families	1
Number of comparisons per family	2
Alpha	0.05
Šídák's multiple comparisons test	Predicted (LS) mean diff.	95.00% CI of diff.	Below threshold?	Summary	Adjusted P Value
DMSO - Selegiline
Baseline	0.07759	-0.04941 to 0.2046	No	ns	0.2928
Treatment	0.02604	-0.1010 to 0.1530	No	ns	0.8636
Test details	Predicted (LS) mean 1	Predicted (LS) mean 2	Predicted (LS) mean diff.	SE of diff.	N1	N2	t	DF
DMSO - Selegiline
Baseline	0.7599	0.6823	0.07759	0.05352	8	7	1.45	26
Treatment	0.7285	0.7024	0.02604	0.05352	8	7	0.4866	26

## Sheet: Fig 5F
Amplitude first cycle relative to baseline for rhythms of Syn-jRCaMP1a before and after treatment with DMSO or Selegiline
DMSO	Selegiline			Unpaired t test
1.06846	0.414267			P value	0.1378
1.25825	0.887491			P value summary	ns
1.21147	1.20014			Significantly different (P < 0.05)?	No
1.13372	0.483759			One- or two-tailed P value?	Two-tailed
1.24863	1.01186			t, df	t=1.581, df=13
1.07363	1.66402
0.855072	0.408717			How big is the difference?
1.29348				Mean of column C	1.143
				Mean of column D	0.8672
				Difference between means (D - C) ± SEM	-0.2757 ± 0.1743
				95% confidence interval	-0.6522 to 0.1009
				R squared (eta squared)	0.1613
				F test to compare variances
				F, DFn, Dfd	10.69, 6, 7
				P value	0.0063
				P value summary	**
				Significantly different (P < 0.05)?	Yes
				Data analyzed
				Sample size, column C	8
				Sample size, column D	7

## Sheet: Fig 5G
RAE of rhythms of Syn-jRCaMP1a before and after treatment with DMSO or Selegiline
	DMSO								Selegiline
Baseline	0.05	0.07	0.1	0.06	0.06	0.069299	0.180175	0.076914	0.06	0.08	0.1	0.05	0.226509	0.082066	0.197626
Treatment	0.03	0.05	0.05	0.06	0.06	0.096364	0.141392	0.310979	0.11	0.06	0.05	0.11	0.311786	0.144151	0.227327
Two-way RM ANOVA	Matching: Stacked
Assume sphericity?	Yes
Alpha	0.05
Source of Variation	% of total variation	P value	P value summary	Significant?
Row Factor x Column Factor	0.2311	0.7141	ns	No
Row Factor	2.498	0.2401	ns	No
Column Factor	6.272	0.299	ns	No
Subject	69.67	0.0212	*	Yes
ANOVA table	SS	DF	MS	F (DFn, DFd)	P value
Row Factor x Column Factor	0.0003906	1	0.0003906	F (1, 13) = 0.1403	P=0.7141
Row Factor	0.004221	1	0.004221	F (1, 13) = 1.516	P=0.2401
Column Factor	0.0106	1	0.0106	F (1, 13) = 1.170	P=0.2990
Subject	0.1177	13	0.009057	F (13, 13) = 3.252	P=0.0212
Residual	0.03621	13	0.002785
Difference between row means
Mean of Baseline	0.09852
Mean of Treatment	0.1223
Difference between means	-0.02378
SE of difference	0.01931
95% CI of difference	-0.06550 to 0.01795
Difference between column means
Mean of Syn-RCa DMSO	0.09157
Mean of Syn-RCa Sel	0.1292
Difference between means	-0.03768
SE of difference	0.03483
95% CI of difference	-0.1129 to 0.03756
Interaction CI
Mean diff, A1 - B1	-0.03044
Mean diff, A2 - B2	-0.04491
(A1 -B1) - (A2 - B2)	0.01447
95% CI of difference	-0.06898 to 0.09791
(B1 - A1) - (B2 - A2)	-0.01447
95% CI of difference	-0.09791 to 0.06898
Data summary
Number of columns (Column Factor)	2
Number of rows (Row Factor)	2
Number of subjects (Subject)	15
Number of missing values	0
Number of families	2
Number of comparisons per row family	2
Number of comparisons per column family	2
Alpha	0.05
Šídák's multiple comparisons test	Predicted (LS) mean diff.	95.00% CI of diff.	Below threshold?	Summary	Adjusted P Value
Baseline
Syn-RCa DMSO vs. Syn-RCa Sel	-0.03044	-0.1249 to 0.06406	No	ns	0.6991
Treatment
Syn-RCa DMSO vs. Syn-RCa Sel	-0.04491	-0.1394 to 0.04959	No	ns	0.4667
Syn-RCa DMSO
Baseline vs. Treatment	-0.01654	-0.08319 to 0.05011	No	ns	0.7898
Syn-RCa Sel
Baseline vs. Treatment	-0.03101	-0.1023 to 0.04024	No	ns	0.4982
Test details	Predicted (LS) mean 1	Predicted (LS) mean 2	Predicted (LS) mean diff.	SE of diff.	N1	N2	t	DF
Baseline
Syn-RCa DMSO vs. Syn-RCa Sel	0.0833	0.1137	-0.03044	0.03982	8	7	0.7645	26
Treatment
Syn-RCa DMSO vs. Syn-RCa Sel	0.09984	0.1448	-0.04491	0.03982	8	7	1.128	26
Syn-RCa DMSO
Baseline vs. Treatment	0.0833	0.09984	-0.01654	0.02639	8	8	0.627	13
Syn-RCa Sel
Baseline vs. Treatment	0.1137	0.1448	-0.03101	0.02821	7	7	1.099	13

## Sheet: Fig 5H
Period of rhythms of Syn-jRCaMP1a before and after treatment with DMSO or Selegiline
	DMSO								Selegiline
Baseline	24.57	24.62	24.37	24.59	24.05	24.84	23.66	23.66	25.14	24.78	24.37	24.09	23.05	24.2	26.28
Treatment	24.61	24.51	24.39	24.66	24.67	25.51	24.1	28.13	23.99	23.54	24.38	23.17	21.86	25.15	23.2
Two-way RM ANOVA	Matching: Stacked
Assume sphericity?	Yes
Alpha	0.05
Source of Variation	% of total variation	P value	P value summary	Significant?
Row Factor x Column Factor	16.29	0.0333	*	Yes
Row Factor	0.1553	0.8199	ns	No
Column Factor	7.85	0.1272	ns	No
Subject	38.44	0.4805	ns	No
ANOVA table	SS	DF	MS	F (DFn, DFd)	P value
Row Factor x Column Factor	5.543	1	5.543	F (1, 13) = 5.665	P=0.0333
Row Factor	0.05282	1	0.05282	F (1, 13) = 0.05398	P=0.8199
Column Factor	2.67	1	2.67	F (1, 13) = 2.654	P=0.1272
Subject	13.08	13	1.006	F (13, 13) = 1.028	P=0.4805
Residual	12.72	13	0.9785
Difference between row means
Mean of Baseline	24.43
Mean of Treatment	24.34
Difference between means	0.08411
SE of difference	0.362
95% CI of difference	-0.6980 to 0.8662
Difference between column means
Mean of Syn-RCa DMSO	24.68
Mean of Syn-RCa Sel	24.09
Difference between means	0.598
SE of difference	0.3671
95% CI of difference	-0.1950 to 1.391
Interaction CI
Mean diff, A1 - B1	-0.2636
Mean diff, A2 - B2	1.46
(A1 -B1) - (A2 - B2)	-1.723
95% CI of difference	-3.287 to -0.1591
(B1 - A1) - (B2 - A2)	1.723
95% CI of difference	0.1591 to 3.287
Data summary
Number of columns (Column Factor)	2
Number of rows (Row Factor)	2
Number of subjects (Subject)	15
Number of missing values	0
Number of families	2
Number of comparisons per row family	2
Number of comparisons per column family	2
Alpha	0.05
Šídák's multiple comparisons test	Predicted (LS) mean diff.	95.00% CI of diff.	Below threshold?	Summary	Adjusted P Value
Baseline
Syn-RCa DMSO vs. Syn-RCa Sel	-0.2636	-1.487 to 0.9598	No	ns	0.8506
Treatment
Syn-RCa DMSO vs. Syn-RCa Sel	1.46	0.2362 to 2.683	Yes	*	0.0176
Syn-RCa DMSO
Baseline vs. Treatment	-0.7775	-2.027 to 0.4718	No	ns	0.2603
Syn-RCa Sel
Baseline vs. Treatment	0.9457	-0.3899 to 2.281	No	ns	0.1846
Test details	Predicted (LS) mean 1	Predicted (LS) mean 2	Predicted (LS) mean diff.	SE of diff.	N1	N2	t	DF
Baseline
Syn-RCa DMSO vs. Syn-RCa Sel	24.3	24.56	-0.2636	0.5155	8	7	0.5112	26
Treatment
Syn-RCa DMSO vs. Syn-RCa Sel	25.07	23.61	1.46	0.5155	8	7	2.831	26
Syn-RCa DMSO
Baseline vs. Treatment	24.3	25.07	-0.7775	0.4946	8	8	1.572	13
Syn-RCa Sel
Baseline vs. Treatment	24.56	23.61	0.9457	0.5288	7	7	1.789	13

## Sheet: Fig 5I
Mean and SEM time series of PER2::LUC before and after treatment with DMSO or Selegiline (aligned)
Time (h)	DMSO BSL Mean	DMSO BSL SEM	DMSO Treatment Mean	DMSO Treatment SEM	Selegiline BSL Mean	Selegiline BSL SEM	Selegiline Treatment Mean	Selegiline Treatment SEM
0	0.996884	0.00311619	0.815598	0.0215592	0.882387	0.0324679	0.572392	0.0968533
0.5	0.977058	0.00484002	0.862289	0.02311	0.879819	0.0358423	0.615725	0.0888686
1	0.952261	0.0127344	0.901723	0.0218446	0.867492	0.0405226	0.677182	0.0855909
1.5	0.922838	0.0160714	0.937201	0.0150049	0.844904	0.0397087	0.724261	0.0779453
2	0.893485	0.0177194	0.960951	0.0126747	0.824323	0.0420951	0.764417	0.0683628
2.5	0.859741	0.0241634	0.983415	0.00824662	0.79548	0.0434553	0.810542	0.0648608
3	0.821713	0.0219318	0.992429	0.00757093	0.760786	0.0486852	0.849439	0.0507014
3.5	0.779849	0.0252372	0.98784	0.00577251	0.720252	0.0557832	0.884913	0.0368006
4	0.73592	0.0255314	0.985587	0.00772487	0.671245	0.0642736	0.912258	0.0310125
4.5	0.686563	0.0286048	0.974167	0.00624248	0.629042	0.074118	0.948041	0.0176651
5	0.640694	0.0295586	0.959009	0.0145457	0.57656	0.07864	0.960826	0.0135762
5.5	0.587862	0.0309485	0.930039	0.0157593	0.532648	0.0856697	0.978828	0.00688642
6	0.528356	0.033187	0.89677	0.0160194	0.485009	0.0894094	0.978527	0.0128189
6.5	0.473175	0.0368613	0.85421	0.0186052	0.440829	0.0937563	0.976616	0.0222652
7	0.422147	0.0382708	0.805477	0.0222198	0.39515	0.0969488	0.940934	0.02513
7.5	0.373581	0.0391704	0.752671	0.0223251	0.357314	0.101476	0.924692	0.0321817
8	0.329311	0.0396324	0.698182	0.0221345	0.315981	0.103244	0.889435	0.0397675
8.5	0.290572	0.0389201	0.635633	0.0265251	0.280929	0.10368	0.855241	0.0452531
9	0.253937	0.037846	0.571709	0.0272819	0.245705	0.102141	0.809384	0.0489168
9.5	0.22049	0.0359749	0.504834	0.0272016	0.215829	0.100632	0.766404	0.0593251
10	0.19421	0.0351407	0.440998	0.0266152	0.186371	0.0962496	0.700563	0.0599766
10.5	0.170076	0.030673	0.372709	0.0296779	0.165245	0.091052	0.640374	0.0778429
11	0.153885	0.0287215	0.313046	0.0255443	0.1414	0.0878529	0.596976	0.0827127
11.5	0.140131	0.0249146	0.257238	0.025712	0.120724	0.0836071	0.534266	0.0875445
12	0.127394	0.0219324	0.208868	0.0239577	0.106672	0.0760614	0.469531	0.0897057
12.5	0.134092	0.0185628	0.181213	0.0175038	0.101749	0.0691141	0.424158	0.0984805
13	0.13525	0.0148562	0.138644	0.017739	0.108887	0.0649194	0.375811	0.099166
13.5	0.144398	0.0186877	0.109345	0.0155934	0.125904	0.0674232	0.323401	0.0995567
14	0.14986	0.0256478	0.0881497	0.0129582	0.170752	0.0725235	0.291523	0.104176
14.5	0.168108	0.0292353	0.0760374	0.0119145	0.205471	0.077069	0.263984	0.0987965
15	0.187654	0.0332455	0.0657528	0.0102831	0.268298	0.0799763	0.240994	0.101194
15.5	0.215687	0.0394729	0.0568105	0.00864415	0.327768	0.0786828	0.216035	0.0959754
16	0.255973	0.0428973	0.0573985	0.0112882	0.385933	0.0764154	0.261312	0.135871
16.5	0.289928	0.0495041	0.0512735	0.00767443	0.454417	0.0706025	0.199712	0.0951469
17	0.346266	0.052581	0.067512	0.014685	0.517112	0.064647	0.192934	0.086952
17.5	0.394666	0.0576269	0.088009	0.016312	0.586446	0.0544394	0.18018	0.0773551
18	0.445833	0.0579917	0.0995902	0.0192257	0.647081	0.0559279	0.192722	0.0807286
18.5	0.501402	0.0582091	0.129063	0.0213245	0.70604	0.0467714	0.198485	0.0760535
19	0.560364	0.0536224	0.156637	0.0244817	0.760984	0.0407772	0.21675	0.0775156
19.5	0.615385	0.0485721	0.199957	0.0299688	0.809243	0.0350452	0.232034	0.071932
20	0.669999	0.0422426	0.240535	0.0334359	0.862614	0.0287402	0.241667	0.0681593
20.5	0.721375	0.0365442	0.289336	0.0327851	0.902801	0.0271765	0.274941	0.0698426
21	0.767269	0.0277877	0.343388	0.0340299	0.934672	0.0233583	0.300369	0.0597883
21.5	0.804473	0.0208996	0.403947	0.0363897	0.962195	0.0197721	0.31977	0.0512349
22	0.837093	0.0146105	0.461085	0.0389937	0.97702	0.0146604	0.371124	0.0472425
22.5	0.861735	0.0110708	0.524989	0.0387033	0.98775	0.00931106	0.417291	0.055644
23	0.876096	0.0104165	0.583096	0.0350743	0.989669	0.00485682	0.451956	0.0517956
23.5	0.887967	0.0142134	0.650699	0.0317502	0.976978	0.00729617	0.504201	0.0576219
24	0.892712	0.0233059	0.706711	0.0283482	0.971036	0.0126056	0.553675	0.0614342
24.5	0.885891	0.0272818	0.755794	0.0262626	0.950959	0.0122612	0.590483	0.0619804
25	0.873001	0.03259	0.801681	0.0214057	0.923684	0.0161534	0.635027	0.061105
25.5	0.861216	0.0360458	0.849637	0.0205259	0.901211	0.0216222	0.683038	0.0647927
26	0.843523	0.0395466	0.881663	0.018139	0.866972	0.0216872	0.720921	0.0674628
26.5	0.812468	0.039421	0.911764	0.0193463	0.832036	0.026252	0.754144	0.0686112
27	0.778121	0.042312	0.933287	0.0177801	0.791702	0.0329734	0.798783	0.0741609
27.5	0.743319	0.0413644	0.951372	0.0208928	0.748245	0.0455997	0.824274	0.0706895
28	0.702875	0.0410818	0.954981	0.0236011	0.70458	0.0561659	0.847123	0.0735695
28.5	0.65859	0.0427572	0.942566	0.0233334	0.661093	0.067765	0.863803	0.0711948
29	0.615639	0.043402	0.932802	0.027078	0.611897	0.0773227	0.875085	0.0682073
29.5	0.566197	0.0440695	0.917563	0.026289	0.568371	0.0870161	0.876627	0.0647356
30	0.517344	0.0441428	0.886327	0.0353196	0.529499	0.0959442	0.873149	0.0585778
30.5	0.474257	0.0466586	0.852458	0.0327728	0.488849	0.102391	0.855245	0.0546631
31	0.418175	0.0442323	0.81486	0.0367275	0.454507	0.103221	0.836448	0.0525148
31.5	0.370851	0.0451625	0.770144	0.0361912	0.411541	0.106625	0.811505	0.055831
32	0.327828	0.0425413	0.716799	0.0386882	0.370837	0.106011	0.781729	0.0490087
32.5	0.279959	0.0421671	0.661538	0.0377667	0.333761	0.101444	0.748901	0.0520224
33	0.241115	0.040832	0.599717	0.0384884	0.297793	0.0952788	0.703087	0.0488055
33.5	0.204739	0.0386936	0.539753	0.0390904	0.253905	0.0919903	0.658943	0.0464467
34	0.17326	0.0337777	0.463742	0.0407454	0.225925	0.0823369	0.609248	0.0473156
34.5	0.15007	0.0317601	0.411218	0.0403567	0.200577	0.0737185	0.569544	0.0547198
35	0.123881	0.0275137	0.341919	0.0358635	0.16878	0.068754	0.512991	0.0604923
35.5	0.106601	0.0223485	0.287584	0.0368282	0.158671	0.0611261	0.464875	0.0627445
36	0.0931673	0.0184087	0.230254	0.0302811	0.16077	0.063921	0.424002	0.0719711
36.5	0.0789055	0.0178234	0.187613	0.0241608	0.161312	0.0669382	0.366653	0.0660238
37	0.0711446	0.01722	0.144094	0.0225748	0.16917	0.0741869	0.343411	0.0841618
37.5	0.0633236	0.015469	0.120438	0.021034	0.186964	0.0788756	0.304243	0.0798393
38	0.0685919	0.0164639	0.0917732	0.0175263	0.203568	0.0832199	0.266366	0.0778076
38.5	0.072155	0.0177276	0.0712785	0.0155243	0.223876	0.0844921	0.268466	0.0962036
39	0.0816425	0.0183244	0.0560249	0.0105337	0.256216	0.0813263	0.219561	0.0778851
39.5	0.106086	0.0164179	0.0457086	0.0110436	0.285957	0.0800588	0.171738	0.0527783
40	0.12518	0.0230237	0.0419283	0.00794074	0.33428	0.0755854	0.186281	0.0682687
40.5	0.157964	0.0277233	0.0413488	0.00654165	0.376578	0.0744185	0.166455	0.0598752
41	0.20005	0.0298196	0.0424374	0.00583906	0.431003	0.0730542	0.177737	0.0662891
41.5	0.241	0.0347448	0.0440484	0.00493564	0.48532	0.0725642	0.168993	0.0620353
42	0.292792	0.036753	0.0597568	0.00947884	0.542641	0.068159	0.174507	0.056773
42.5	0.345638	0.0387981	0.0682287	0.009637	0.597047	0.0645706	0.171994	0.0504812
43	0.401209	0.037713	0.086002	0.0109487	0.645526	0.0575527	0.206879	0.0719453
43.5	0.456935	0.0347249	0.120808	0.0185369	0.695526	0.0549188	0.200665	0.0490567
44	0.515676	0.0295977	0.152504	0.0210857	0.746576	0.0489179	0.216687	0.055937
44.5	0.563511	0.0238118	0.188669	0.0218419	0.785687	0.0465472	0.238396	0.0472305
45	0.617012	0.0175266	0.23516	0.0262361	0.822071	0.0442434	0.229977	0.0262026
45.5	0.656283	0.012867	0.283807	0.0268576	0.851298	0.0463665	0.278614	0.0390055
46	0.694848	0.0103133	0.338148	0.0294322	0.876405	0.0458961	0.312587	0.0376721
46.5	0.724305	0.0123522	0.395828	0.029963	0.887966	0.0430766	0.335727	0.0257355
47	0.75427	0.0172097	0.454874	0.0311083	0.89944	0.0470159	0.363728	0.0235942
47.5	0.776162	0.024054	0.510544	0.0300914	0.899958	0.0467621	0.400402	0.0283891
48	0.787111	0.0273061	0.566408	0.0291611	0.901423	0.0488977	0.443382	0.0254977
48.5	0.796302	0.032806	0.625627	0.0275138	0.892089	0.0507277	0.466814	0.0407513
49	0.795229	0.0379897	0.683313	0.0277118	0.882556	0.0522814	0.515194	0.0514349
49.5	0.789046	0.0423171	0.73495	0.0299674	0.870111	0.0467532	0.551623	0.0586891
50	0.776838	0.0439946	0.776031	0.0368333	0.847232	0.0444996	0.58788	0.0637831
50.5	0.756791	0.0441093	0.817867	0.0327276	0.825734	0.0437003	0.618086	0.0787798
51	0.735019	0.0462506	0.848787	0.0358758	0.787338	0.0408928	0.636004	0.0820551
51.5	0.708406	0.0482585	0.87264	0.039952	0.753972	0.0398702	0.663034	0.0862663
52	0.675607	0.0458618	0.877856	0.0449277	0.717001	0.0419743	0.682432	0.0910886
52.5	0.64055	0.0459501	0.892568	0.0448544	0.678333	0.0462249	0.682957	0.0926355
53	0.596873	0.0482446	0.898777	0.0433825	0.632916	0.0533787	0.689819	0.0940125
53.5	0.554522	0.0474438	0.87568	0.0479003	0.582578	0.0612927	0.694877	0.0930534
54	0.502422	0.0421315	0.860419	0.0495955	0.537837	0.0652156	0.663949	0.100097
54.5	0.451059	0.0424047	0.834151	0.0448827	0.491421	0.0736513	0.68455	0.0861464
55	0.401006	0.04192	0.810269	0.0454696	0.443375	0.0783155	0.661172	0.0891829
55.5	0.35035	0.0407268	0.767601	0.0490731	0.403775	0.0817616	0.640837	0.0815956
56	0.307158	0.0387775	0.723555	0.0499306	0.364748	0.0876397	0.611303	0.0806502
56.5	0.266093	0.0356391	0.67574	0.0469602	0.326745	0.0871017	0.58928	0.0697753
57	0.227984	0.0339552	0.61351	0.0426019	0.2902	0.0861372	0.554782	0.066336
57.5	0.192209	0.0310374	0.547769	0.0470446	0.259712	0.0825001	0.513188	0.0636956
58	0.161112	0.0275358	0.488511	0.037439	0.231272	0.0829733	0.470914	0.055788
58.5	0.130675	0.0224447	0.422295	0.0355953	0.211193	0.0828077	0.422648	0.0509815
59	0.113367	0.0214216	0.357864	0.0346692	0.194988	0.0813058	0.391732	0.0458117
59.5	0.0922456	0.0178254	0.299911	0.0310601	0.18605	0.0814875	0.352201	0.0462248
60	0.0750598	0.0166477	0.252668	0.0293477	0.173002	0.0813734	0.320905	0.0468698
60.5	0.0658341	0.0109091	0.202307	0.0240589	0.164004	0.0795216	0.284346	0.0480841
61	0.0544247	0.0107567	0.162777	0.0189495	0.164452	0.077864	0.245054	0.0372071
61.5	0.0481484	0.00849363	0.129488	0.0183876	0.16201	0.0770926	0.222327	0.0410095
62	0.0441968	0.00593959	0.101368	0.0151925	0.165589	0.0748657	0.188371	0.0375345
62.5	0.0440775	0.00355978	0.0781722	0.0120435	0.17793	0.0670494	0.167102	0.0344859
63	0.0466419	0.00502237	0.062801	0.0112274	0.18624	0.0665659	0.153271	0.034918
63.5	0.055173	0.00709888	0.0526354	0.0107348	0.20113	0.0618864	0.146256	0.0421013
64	0.0717632	0.00952374	0.0380458	0.00777146	0.228881	0.054176	0.142783	0.0431449
64.5	0.0955614	0.0134376	0.0379264	0.0101943	0.25907	0.0529092	0.108206	0.0180686
65	0.120417	0.0177891	0.0309959	0.0087457	0.303712	0.0500355	0.119557	0.0331063
65.5	0.152709	0.0216479	0.0355472	0.0109202	0.344628	0.0487984	0.127933	0.0408216
66	0.198699	0.0253514	0.0403759	0.015075	0.394847	0.0488787	0.120116	0.0336212
66.5	0.246857	0.0263927	0.0428842	0.0126617	0.446325	0.0493897	0.136482	0.0431649
67	0.297052	0.026249	0.0649507	0.021718	0.493478	0.0504513	0.135423	0.0389887
67.5	0.345083	0.0218702	0.0739004	0.0203266	0.539884	0.0539082	0.148979	0.0331665
68	0.393858	0.0208047	0.0958937	0.020648	0.587649	0.0580421	0.153371	0.0311974
68.5	0.448145	0.0172504	0.119987	0.02005	0.627125	0.0610849	0.173953	0.0355593
69	0.49596	0.0178522	0.153391	0.022436	0.669966	0.0680251	0.176073	0.0292963
69.5	0.545988	0.0161059	0.202009	0.023677	0.69697	0.0701203	0.204996	0.0288431

## Sheet: Fig 5J
Rhythmicity test τ values for rhythms of PER2::LUC before and after treatment with DMSO or Selegiline
	DMSO					Selegiline
Baseline	0.695019	0.738387	0.81276	0.745726	0.816622	0.548742	0.762644	0.810446	0.742923
Treatment	0.746495	0.814748	0.794253	0.791189	0.782043	0.643501	0.737225	0.792813	0.746351
Two-way RM ANOVA	Matching: Stacked
Assume sphericity?	Yes
Alpha	0.05
Source of Variation	% of total variation	P value	P value summary	Significant?
Row Factor x Column Factor	0.1497	0.774	ns	No
Row Factor	2.035	0.3076	ns	No
Column Factor	14.59	0.2704	ns	No
Subject	71.31	0.0149	*	Yes
ANOVA table	SS	DF	MS	F (DFn, DFd)	P value
Row Factor x Column Factor	0.0001169	1	0.0001169	F (1, 7) = 0.08906	P=0.7740
Row Factor	0.00159	1	0.00159	F (1, 7) = 1.211	P=0.3076
Column Factor	0.0114	1	0.0114	F (1, 7) = 1.432	P=0.2704
Subject	0.05572	7	0.00796	F (7, 7) = 6.062	P=0.0149
Residual	0.009192	7	0.001313
Difference between row means
Mean of Baseline	0.7389
Mean of Treatment	0.7579
Difference between means	-0.01891
SE of difference	0.01719
95% CI of difference	-0.05956 to 0.02173
Difference between column means
Mean of PER2::LUC DMSO	0.7737
Mean of PER2::LUC Sel	0.7231
Difference between means	0.05064
SE of difference	0.04232
95% CI of difference	-0.04943 to 0.1507
Interaction CI
Mean diff, A1 - B1	0.04551
Mean diff, A2 - B2	0.05577
(A1 -B1) - (A2 - B2)	-0.01026
95% CI of difference	-0.09155 to 0.07103
(B1 - A1) - (B2 - A2)	0.01026
95% CI of difference	-0.07103 to 0.09155
Data summary
Number of columns (Column Factor)	2
Number of rows (Row Factor)	2
Number of subjects (Subject)	9
Number of missing values	0
Number of families	1
Number of comparisons per family	2
Alpha	0.05
Šídák's multiple comparisons test	Predicted (LS) mean diff.	95.00% CI of diff.	Below threshold?	Summary	Adjusted P Value
PER2::LUC DMSO - PER2::LUC Sel
Baseline	0.04551	-0.06881 to 0.1598	No	ns	0.559
Treatment	0.05577	-0.05855 to 0.1701	No	ns	0.4258
Test details	Predicted (LS) mean 1	Predicted (LS) mean 2	Predicted (LS) mean diff.	SE of diff.	N1	N2	t	DF
PER2::LUC DMSO - PER2::LUC Sel
Baseline	0.7617	0.7162	0.04551	0.04568	5	4	0.9964	14
Treatment	0.7857	0.73	0.05577	0.04568	5	4	1.221	14

[truncated: 3 more sheets: Fig 5K, Fig 5L, Fig 5M]
