# Supplementary material for: Rhythmic astrocytic GABA production synchronizes neuronal circadian timekeeping in the suprachiasmatic nucleus
Source: EMBO J. 2024 Dec 2;44(2):356–81. doi: 10.1038/s44318-024-00324-w (PMC11731042; doi:10.1038/s44318-024-00324-w)
Supplement: Supplementary file 6 — Source Data Figure [file 44318_2024_324_MOESM6_ESM.zip › Source data/Fig6_sourcedata.xlsx]

## Sheet: Fig 6B
Mean and SEM time series of SynGABASnFR before and after treatment with DMSO or A37 (aligned)
Time (h)	DMSO BSL Mean	DMSO BSL SEM	DMSO Treatment Mean	DMSO Treatment SEM	A37 BSL Mean	A37 BSL SEM	A37 Treatment Mean	A37 Treatment SEM
0	0.442587	0.194862	0.128217	0.0512754	0.254238	0.114369	0.471568	0.067257
0.5	0.401815	0.189021	0.123343	0.0531829	0.302069	0.117498	0.466673	0.0717969
1	0.372188	0.185581	0.124744	0.0612691	0.359927	0.115819	0.479474	0.0737464
1.5	0.333406	0.169825	0.135401	0.0651044	0.431466	0.109493	0.480767	0.0789346
2	0.30107	0.158165	0.149867	0.061351	0.504025	0.103719	0.489195	0.0756703
2.5	0.275199	0.155399	0.190695	0.0583524	0.583052	0.0946722	0.504084	0.0786713
3	0.230999	0.134769	0.237486	0.0607961	0.674231	0.0735365	0.512151	0.0785782
3.5	0.159917	0.0784246	0.292668	0.0590223	0.750273	0.0513014	0.533423	0.0764089
4	0.122984	0.0457552	0.363368	0.0536225	0.823223	0.0330897	0.554491	0.0685687
4.5	0.108167	0.0250342	0.446981	0.0502099	0.878217	0.0184945	0.5687	0.0708162
5	0.0908688	0.0393028	0.534631	0.0453524	0.931467	0.0100334	0.580489	0.0672322
5.5	0.119655	0.0445583	0.623335	0.0373354	0.952438	0.0112821	0.587379	0.0684791
6	0.18121	0.037166	0.701823	0.0294691	0.96822	0.0135228	0.599158	0.0639906
6.5	0.25261	0.0331091	0.765743	0.0156167	0.975172	0.0170673	0.606212	0.0653269
7	0.340563	0.019305	0.805171	0.011699	0.976531	0.0150815	0.626891	0.0617227
7.5	0.425032	0.0167674	0.825855	0.00289664	0.979961	0.0127295	0.620671	0.0617263
8	0.521702	0.0203487	0.835654	0.00584768	0.978144	0.0198553	0.631427	0.0527251
8.5	0.600165	0.0271165	0.846589	0.00923092	0.974637	0.0174454	0.625893	0.057293
9	0.67671	0.0331288	0.847162	0.00968801	0.976652	0.0188835	0.636686	0.0516627
9.5	0.766699	0.0261986	0.854253	0.00622535	0.972359	0.0201982	0.637962	0.0490104
10	0.814597	0.0334424	0.860568	0.00781879	0.964742	0.0241868	0.630094	0.0532445
10.5	0.86843	0.0318494	0.858833	0.00658925	0.958857	0.0253504	0.619658	0.0576666
11	0.894865	0.0285988	0.850928	0.00299908	0.94505	0.0254959	0.6248	0.0522492
11.5	0.927502	0.0249294	0.860455	0.00642247	0.940241	0.0248503	0.616654	0.0516134
12	0.944583	0.0195806	0.852375	0.00411073	0.922569	0.0253809	0.615299	0.0453901
12.5	0.967414	0.0104213	0.853198	0.00761633	0.904634	0.0194997	0.611038	0.0371054
13	0.969922	0.0108043	0.86429	0.0175088	0.877018	0.0228035	0.597196	0.0352915
13.5	0.97314	0.00671985	0.852167	0.0143086	0.848559	0.0264106	0.574818	0.0369614
14	0.963043	0.00998704	0.844007	0.0160717	0.814089	0.0361948	0.549916	0.0399395
14.5	0.966746	0.0130498	0.834427	0.0189274	0.768323	0.0475137	0.530662	0.038325
15	0.94862	0.0263734	0.821206	0.0280039	0.707102	0.0591665	0.522107	0.0274022
15.5	0.944276	0.0274933	0.807681	0.0306905	0.621477	0.0621571	0.500687	0.0267961
16	0.933583	0.0290907	0.792458	0.0342822	0.544199	0.0594231	0.492793	0.0145288
16.5	0.920802	0.0294074	0.781367	0.0347929	0.468473	0.0628356	0.470495	0.0246393
17	0.910268	0.0339724	0.757952	0.0406302	0.390558	0.0641415	0.449033	0.015205
17.5	0.891836	0.0313175	0.738576	0.0419736	0.333173	0.0594024	0.433145	0.0187351
18	0.879052	0.0331369	0.686265	0.0463273	0.282031	0.0589877	0.429476	0.0103942
18.5	0.846542	0.0360505	0.616805	0.0391205	0.236154	0.0503013	0.415258	0.0112217
19	0.812899	0.0401965	0.549194	0.0302519	0.195227	0.0434079	0.417023	0.0119059
19.5	0.770494	0.0514673	0.478213	0.0267514	0.160763	0.0302119	0.412254	0.0138849
20	0.72486	0.0615598	0.426009	0.0217641	0.133531	0.0199628	0.399408	0.0145316
20.5	0.661311	0.0679469	0.374924	0.0151349	0.112505	0.013776	0.407071	0.0127545
21	0.600766	0.078886	0.316916	0.0111827	0.0994877	0.0122302	0.400358	0.0116571
21.5	0.544901	0.089076	0.268617	0.0127938	0.0949854	0.0152413	0.412157	0.0134283
22	0.479077	0.091899	0.226113	0.0110975	0.0968835	0.0255975	0.411569	0.0107996
22.5	0.401983	0.0900699	0.188037	0.0151038	0.10346	0.0285034	0.422597	0.010691
23	0.351961	0.0824331	0.151793	0.0253962	0.126791	0.0348969	0.426759	0.00827134
23.5	0.304356	0.0781188	0.133956	0.0292156	0.148821	0.0405445	0.440285	0.00650317
24	0.274036	0.0731672	0.117389	0.0377641	0.187392	0.0477875	0.446457	0.0107432
24.5	0.233048	0.0635501	0.10583	0.0441222	0.228032	0.0493158	0.464107	0.00775706
25	0.203221	0.0531758	0.106865	0.0550279	0.276806	0.0539072	0.474158	0.0161542
25.5	0.177063	0.0416736	0.114357	0.057837	0.3347	0.0542658	0.487463	0.0243054
26	0.14956	0.0341941	0.141244	0.0645175	0.403948	0.050115	0.494476	0.0403227
26.5	0.122224	0.0254341	0.16962	0.068493	0.486797	0.0468321	0.530287	0.030654
27	0.125538	0.0402386	0.221106	0.0725403	0.568655	0.0350175	0.544037	0.0382671
27.5	0.141116	0.0608005	0.273975	0.0801404	0.657618	0.0276303	0.564904	0.0415119
28	0.144266	0.0625673	0.346696	0.0843872	0.738929	0.0270463	0.584345	0.0421229
28.5	0.170347	0.0757283	0.435711	0.0809009	0.802817	0.0257949	0.59419	0.0446995
29	0.203515	0.0883358	0.528224	0.0812541	0.860777	0.033698	0.609659	0.0451821
29.5	0.229535	0.0825893	0.611478	0.0743817	0.892755	0.0317162	0.619427	0.046085
30	0.278204	0.0903032	0.699494	0.0595165	0.9248	0.0294254	0.630923	0.0421436
30.5	0.336473	0.0840738	0.75952	0.0454658	0.933999	0.0343514	0.643498	0.0368087
31	0.396816	0.0802008	0.797805	0.0320326	0.93807	0.0268892	0.635525	0.0357178
31.5	0.460597	0.0723261	0.822307	0.0202824	0.939269	0.0205736	0.633695	0.0325592
32	0.540351	0.0600724	0.830909	0.01784	0.944106	0.0221788	0.623616	0.0350611
32.5	0.617403	0.0468064	0.836411	0.017013	0.943233	0.0223421	0.628256	0.0358261
33	0.70173	0.0350434	0.844776	0.0170743	0.943091	0.0209071	0.616553	0.0378579
33.5	0.755148	0.0123347	0.861339	0.0115409	0.939905	0.0173717	0.620901	0.0366055
34	0.830942	0.0177387	0.859408	0.0137149	0.940943	0.01581	0.599844	0.0480542
34.5	0.870151	0.0170109	0.860183	0.0129884	0.932378	0.0195126	0.609146	0.0416641
35	0.908658	0.016009	0.862521	0.0103081	0.920872	0.0159326	0.594048	0.0492777
35.5	0.938103	0.0177621	0.855978	0.00788716	0.912947	0.0111901	0.586976	0.0508072
36	0.947808	0.00832763	0.861586	0.0106219	0.905876	0.0128708	0.565248	0.0543243
36.5	0.951978	0.0137215	0.857949	0.0110122	0.89469	0.0108125	0.552018	0.0563364
37	0.971106	0.0170388	0.857364	0.0123482	0.875824	0.0135603	0.527041	0.0633037
37.5	0.972154	0.0111406	0.852197	0.011706	0.856072	0.0205278	0.504426	0.0645835
38	0.971418	0.0114199	0.849827	0.0188249	0.81887	0.0379974	0.482937	0.0617399
38.5	0.971102	0.0116344	0.843919	0.0218979	0.779043	0.0518259	0.439433	0.0628685
39	0.971774	0.0099958	0.820089	0.035912	0.727241	0.0636677	0.423038	0.0621973
39.5	0.967299	0.00661282	0.811629	0.0444241	0.664687	0.0713757	0.388956	0.0628422
40	0.956706	0.013658	0.803397	0.0462342	0.586071	0.0688641	0.363298	0.0621342
40.5	0.9517	0.0101685	0.788019	0.0478085	0.503938	0.0711807	0.349929	0.0630073
41	0.950891	0.0161292	0.769574	0.055786	0.421091	0.0726237	0.317433	0.058827
41.5	0.935047	0.0151292	0.749265	0.0510648	0.345146	0.0708768	0.297061	0.0617887
42	0.908416	0.0168724	0.702227	0.0571794	0.283425	0.0699637	0.27997	0.0650647
42.5	0.899761	0.0269888	0.640462	0.0418579	0.227148	0.064452	0.26387	0.067646
43	0.865124	0.0306352	0.570047	0.0358997	0.173619	0.061857	0.258346	0.0710068
43.5	0.837088	0.0429686	0.492032	0.0376303	0.135729	0.0566899	0.247488	0.0746748
44	0.784924	0.0565523	0.432565	0.0321715	0.0900718	0.0438026	0.248408	0.0807659
44.5	0.726649	0.0655488	0.378473	0.0312047	0.0553449	0.0335398	0.243584	0.0805073
45	0.662018	0.0750964	0.327553	0.0288303	0.0397373	0.0212076	0.251658	0.0879602
45.5	0.583574	0.0897697	0.285467	0.0244512	0.0292566	0.0133636	0.24878	0.0860877
46	0.534865	0.0970984	0.242319	0.0196539	0.0240163	0.0106371	0.258202	0.0862554
46.5	0.473188	0.0944462	0.200662	0.0238181	0.0307389	0.0145728	0.276098	0.0896477
47	0.403689	0.0918561	0.155569	0.0317261	0.0421763	0.0216869	0.299595	0.0916468
47.5	0.344272	0.0925538	0.157726	0.0111792	0.0646346	0.0279494	0.32518	0.0970053
48	0.312239	0.0891659	0.178203	0.0185364	0.0952488	0.0334558	0.361818	0.103867
48.5	0.263447	0.0791474	0.182312	0.0206407	0.126488	0.0385565	0.383024	0.101931
49	0.235558	0.0764603	0.19705	0.0223326	0.171365	0.0493609	0.412445	0.0990809
49.5	0.204074	0.0655076	0.142433	0.0502666	0.231639	0.0513652	0.472062	0.112152
50			0.196536	0.0346072			0.4915	0.108702
50.5			0.252818	0.0199705			0.526545	0.105957
51			0.333883	0.00426275			0.567453	0.108332
51.5			0.404001	0.0113499			0.6015	0.10778
52			0.49349	0.0205501			0.641949	0.109008
52.5			0.591174	0.0257438			0.668401	0.10944
53			0.688291	0.0348924			0.68376	0.105582
53.5			0.766568	0.0363313			0.708354	0.099448
54			0.814343	0.0374035			0.734465	0.100954
54.5			0.856238	0.0410235			0.744429	0.0933532
55			0.882026	0.0350568			0.765126	0.0932211
55.5			0.89365	0.0371848			0.772471	0.0908918
56			0.90721	0.0370413			0.779892	0.0877228
56.5			0.919512	0.0395055			0.776518	0.0810059
57			0.915388	0.0485468			0.781312	0.0815325
57.5			0.913478	0.0461253			0.777757	0.0810495
58			0.906705	0.0418565			0.788202	0.0801454
58.5			0.909818	0.044065			0.794726	0.0774116
59			0.904179	0.044764			0.776317	0.0776141
59.5			0.90219	0.0468132			0.774101	0.0771672
60			0.893628	0.0433901			0.754157	0.079397
60.5			0.886102	0.0399238			0.731625	0.080008
61			0.885375	0.039012			0.715398	0.0810114
61.5			0.878668	0.0421031			0.694429	0.0863418
62			0.883968	0.0307583			0.666369	0.0936804
62.5			0.876436	0.0307395			0.635364	0.0916234
63			0.863868	0.032026			0.549747	0.109159
63.5			0.84266	0.0357996			0.460653	0.130215
64			0.826275	0.0415541			0.418163	0.0971683
64.5			0.814858	0.0464039			0.410743	0.0810161
65			0.780161	0.0603269			0.367052	0.0863928
65.5			0.736151	0.0776357			0.358975	0.0830299
66			0.68069	0.089936			0.378458	0.0828206
66.5			0.612841	0.0881146			0.383526	0.104641
67			0.530683	0.0774992			0.393438	0.110748
67.5			0.464558	0.0699541			0.384797	0.119351
68
68.5			0.386341	0.0570305			0.34307	0.149331
69			0.333469	0.0579173			0.369374	0.145247
69.5			0.291524	0.0528165			0.400112	0.145023
70			0.252276	0.0595756			0.410292	0.140053
70.5			0.204963	0.0479689			0.411267	0.125639
71			0.177713	0.0445664			0.455371	0.143498
71.5			0.152344	0.0335721			0.478171	0.140087
72			0.134396	0.0280617			0.499008	0.134815
72.5			0.123347	0.0273096			0.523262	0.127187
73			0.133219	0.02476			0.557903	0.124041
73.5			0.152221	0.0251974			0.593062	0.12222
74			0.181254	0.0354078			0.627244	0.111619
74.5			0.219313	0.0484059			0.669527	0.113994
75			0.26898	0.0589041			0.702455	0.103665
75.5			0.333863	0.0695726			0.736789	0.091865
76			0.415731	0.0820136			0.772526	0.0870739
76.5			0.520918	0.0908524			0.791024	0.0694688
77			0.607734	0.10194			0.827651	0.0692203
77.5			0.695046	0.0921812			0.85291	0.0641839
78			0.766821	0.0737221			0.874158	0.057907
78.5			0.82318	0.056151			0.892637	0.0527257
79			0.903993	0.052482			0.906634	0.0485139
79.5			0.895749	0.0039544			0.922546	0.0427592
80			0.918785	0.00804121			0.927277	0.0389892
80.5			0.929821	0.0145233			0.937236	0.0358234
81			0.945943	0.0210214			0.928565	0.0257825
81.5			0.938792	0.0224591			0.933817	0.0247622
82			0.937366	0.0207137			0.923433	0.021793
82.5			0.949165	0.0270815			0.920545	0.0185894
83			0.947621	0.0227413			0.918783	0.0172617
83.5			0.947448	0.0175015			0.905272	0.0204428
84			0.949096	0.0109011			0.901554	0.0186061
84.5			0.94032	0.0146953			0.873303	0.0340272
85			0.927066	0.021962			0.850597	0.0489969
85.5			0.917341	0.0267384			0.810155	0.0649693
86			0.911332	0.0187351			0.787712	0.0726839
86.5			0.903543	0.0198703			0.772981	0.0941034
87			0.893713	0.0212538			0.702563	0.0793917
87.5			0.888801	0.0243746			0.662721	0.0695661
88			0.876053	0.0233314			0.618166	0.060753
88.5			0.849193	0.0318248			0.555844	0.0508536
89			0.815946	0.045989			0.504464	0.0449157
89.5			0.774224	0.0629737			0.466244	0.0436784
90			0.722396	0.0777104			0.426013	0.047111
90.5			0.651951	0.083572			0.396159	0.0487303
91			0.591734	0.0822583			0.350887	0.0463829
91.5			0.531885	0.077533			0.338439	0.0523619
92			0.475896	0.0773928			0.293862	0.0533168
92.5			0.407622	0.0695569			0.29721	0.0712414
93			0.357996	0.0653918			0.29135	0.0738775
93.5			0.315775	0.0583686			0.299451	0.0765548
94			0.2723	0.0528735			0.309238	0.0795433
94.5			0.234132	0.0403818			0.317024	0.0804351
95			0.217197	0.0372448			0.313729	0.073596
95.5			0.187972	0.0333323			0.342366	0.0840796
96			0.170176	0.0335821			0.373863	0.0851526
96.5			0.157969	0.0303459			0.416619	0.0935302
97			0.168414	0.0400455			0.448817	0.08434
97.5			0.178135	0.0562151			0.501769	0.0875523
98			0.198885	0.0822631			0.539386	0.0761748
98.5			0.235399	0.101636			0.603244	0.082145
99			0.28862	0.121073			0.646154	0.0760596
99.5			0.360541	0.145413			0.704926	0.0803876
			0.442831	0.171749			0.742576	0.071832

## Sheet: Fig 6C
Amplitude first cycle relative to baseline for rhythms of Syn-GABASnFR before and after treatment with DMSO or A37
DMSO	A37			Unpaired t test
1.55383	0.47934			P value	0.0085
1.70053	0.224202			P value summary	**
0.549725	0.444397			Significantly different (P < 0.05)?	Yes
0.963014	0.331411			One- or two-tailed P value?	Two-tailed
	0.636007			t, df	t=3.462, df=8
	0.410882
				How big is the difference?
				Mean of column A	1.192
				Mean of column C	0.421
				Difference between means (C - A) ± SEM	-0.7707 ± 0.2226
				95% confidence interval	-1.284 to -0.2574
				R squared (eta squared)	0.5997
				F test to compare variances
				F, DFn, Dfd	14.68, 3, 5
				P value	0.013
				P value summary	*
				Significantly different (P < 0.05)?	Yes
				Data analyzed
				Sample size, column A	4
				Sample size, column C	6

## Sheet: Fig 6D
RAE relative to baseline for rhythms of Syn-GABASnFR before and after treatment with DMSO or A37
	DMSO				A37
Baseline	1	1	1	1	1	1	1	1	1	1
Treatment	0.541354	0.478299	1.04174	1.04748	1.32061	2.18681	1.96664	2.24598	1.15143	2.4105
Washout	0.717946	0.585095			0.908179	0.806627	0.992571	1.59615	0.936227	0.854345
Mixed-effects model (REML)	Matching: Stacked
Assume sphericity?	No
Alpha	0.05
Fixed effects (type III)	P value	P value summary	Statistically significant (P < 0.05)?	F (DFn, DFd)	Geisser-Greenhouse's epsilon
Row Factor	0.028	*	Yes	F (1.488, 10.42) = 5.668	0.744
Column Factor	0.0072	**	Yes	F (1, 8) = 12.80
Row Factor x Column Factor	0.0034	**	Yes	F (2, 14) = 8.774
Random effects	SD	Variance
Subject	0.09282	0.008616
Residual	0.2933	0.08601
Was the matching effective?
Chi-square, df	0.1678, 1
P value	0.682
P value summary	ns
Is there significant matching (P < 0.05)?	No
Difference between column means
Predicted mean of Syn-GABASnFR DMSO	0.817
Predicted mean of Syn-GABASnFR 25uM	1.299
Difference between predicted means	-0.4817
SE of difference	0.1346
95% CI of difference	-0.7921 to -0.1712
Data summary
Number of columns (Column Factor)	2
Number of rows (Row Factor)	3
Number of subjects (Subject)	10
Number of missing values	2
Number of families	1
Number of comparisons per family	3
Alpha	0.05
Šídák's multiple comparisons test	Mean Diff.	95.00% CI of diff.	Below threshold?	Summary	Adjusted P Value
Syn-GABASnFR DMSO - Syn-GABASnFR 25uM
Baseline	0
Treatment	-1.103	-1.895 to -0.3111	Yes	**	0.0092
Washout	-0.3642	-0.8162 to 0.08785	No	ns	0.1104
Test details	Mean 1	Mean 2	Mean Diff.	SE of diff.	N1	N2	t	DF
Syn-GABASnFR DMSO - Syn-GABASnFR 25uM
Baseline	1	1	0	0	4	6
Treatment	0.7772	1.88	-1.103	0.2634	4	6	4.189	7.971
Washout	0.6515	1.016	-0.3642	0.1363	2	6	2.671	5.791

## Sheet: Fig 6E
Rhythmicity test τ value for rhythms of Syn-GABASnFR before and after treatment with DMSO or A37
	DMSO				A37
Baseline	0.438523	0.751735	0.860361	0.696445	0.410737	0.33429	0.758917	0.588787	0.779298	0.84455
Treatment	0.521518	0.737792	0.725696	0.744835	0.495586	0.2908	0.62973	0.464375	0.449564	0.489503
Washout			0.542407	0.631759	0.636403	0.377581	0.784272	0.618918	0.425616	0.62888
Mixed-effects model (REML)	Matching: Stacked
Assume sphericity?	No
Alpha	0.05
Fixed effects (type III)	P value	P value summary	Statistically significant (P < 0.05)?	F (DFn, DFd)	Geisser-Greenhouse's epsilon
Time	0.2015	ns	No	F (1.129, 7.903) = 1.959	0.5645
Column Factor	0.3925	ns	No	F (1, 8) = 0.8170
Time x Column Factor	0.0955	ns	No	F (2, 14) = 2.791
Random effects	SD	Variance
Subject	0.117	0.01369
Residual	0.1038	0.01077
Was the matching effective?
Chi-square, df	5.711, 1
P value	0.0169
P value summary	*
Is there significant matching (P < 0.05)?	Yes
Difference between column means
Predicted mean of DMSO	0.6348
Predicted mean of A37	0.556
Difference between predicted means	0.07884
SE of difference	0.08722
95% CI of difference	-0.1223 to 0.2800
Data summary
Number of columns (Column Factor)	2
Number of rows (Time)	3
Number of subjects (Subject)	10
Number of missing values	2
Number of families	1
Number of comparisons per family	3
Alpha	0.05
Šídák's multiple comparisons test	Mean Diff.	95.00% CI of diff.	Below threshold?	Summary	Adjusted P Value
DMSO - A37
Baseline	0.06734	-0.3140 to 0.4486	No	ns	0.9376
Treatment	0.2125	-0.008327 to 0.4334	No	ns	0.0586
Washout	0.008471	-0.2620 to 0.2789	No	ns	0.9994
Test details	Mean 1	Mean 2	Mean Diff.	SE of diff.	N1	N2	t	DF
DMSO - A37
Baseline	0.6868	0.6194	0.06734	0.1241	4	6	0.5428	7.339
Treatment	0.6825	0.4699	0.2125	0.06974	4	6	3.047	6.632
Washout	0.5871	0.5786	0.008471	0.07605	2	6	0.1114	4.881

## Sheet: Fig 6F
Period of rhythms of Syn-GABASnFR before and after treatment with DMSO or A37
	DMSO				A37
Baseline	24.1	24.23	23.78	24.13	24.37	24.34	24.53	26.06	24.21	24.47
Treatment	23.52	23.96	24.65	24.3	24.49	24.26	24.09	25.24	26.9	24.85
Washout	23.68	24.05			24.18	23.9	24	25.52	24.7	24.57
Mixed-effects model (REML)	Matching: Stacked
Assume sphericity?	No
Alpha	0.05
Fixed effects (type III)	P value	P value summary	Statistically significant (P < 0.05)?	F (DFn, DFd)	Geisser-Greenhouse's epsilon
Row Factor	0.4417	ns	No	F (0.9290, 6.503) = 0.6361	0.4645
Column Factor	0.0821	ns	No	F (1, 8) = 3.951
Row Factor x Column Factor	0.8391	ns	No	F (2, 14) = 0.1777
Random effects	SD	Variance
Subject	0.3732	0.1393
Residual	0.5729	0.3282
Was the matching effective?
Chi-square, df	1.867, 1
P value	0.1718
P value summary	ns
Is there significant matching (P < 0.05)?	No
Difference between column means
Predicted mean of Syn-GABASnFR DMSO	24.03
Predicted mean of Syn-GABASnFR 25uM	24.7
Difference between predicted means	-0.6735
SE of difference	0.3389
95% CI of difference	-1.455 to 0.1079
Data summary
Number of columns (Column Factor)	2
Number of rows (Row Factor)	3
Number of subjects (Subject)	10
Number of missing values	2
Number of families	1
Number of comparisons per family	3
Alpha	0.05
Šídák's multiple comparisons test	Mean Diff.	95.00% CI of diff.	Below threshold?	Summary	Adjusted P Value
Syn-GABASnFR DMSO - Syn-GABASnFR 25uM
Baseline	-0.6033	-1.577 to 0.3701	No	ns	0.2452
Treatment	-0.8642	-2.348 to 0.6200	No	ns	0.308
Washout	-0.6133	-1.725 to 0.4981	No	ns	0.2849
Test details	Mean 1	Mean 2	Mean Diff.	SE of diff.	N1	N2	t	DF
Syn-GABASnFR DMSO - Syn-GABASnFR 25uM
Baseline	24.06	24.66	-0.6033	0.2992	4	6	2.016	6.112
Treatment	24.11	24.97	-0.8642	0.4853	4	6	1.781	7.478
Washout	23.87	24.48	-0.6133	0.3067	2	6	2	4.687

## Sheet: Fig 6G
Mean and SEM time series of Syn-jRCaMP1a before and after treatment with DMSO or A37 (aligned)
Time (h)	DMSO BSL Mean	DMSO BSL SEM	DMSO Treatment Mean	DMSO Treatment SEM	A37 BSL Mean	A37 BSL SEM	A37 Treatment Mean	A37 Treatment SEM
0	0.745674	0.0794015	0.765486	0.00354512	0.340885	0.070771	0.277859	0.0615109
0.5	0.775435	0.079165	0.753191	0.00293466	0.304306	0.0692813	0.270099	0.0586987
1	0.790328	0.078905	0.736764	0.007967	0.263285	0.0707171	0.264691	0.0568001
1.5	0.805525	0.0767736	0.708002	0.0125415	0.230969	0.0721234	0.261515	0.0540592
2	0.81058	0.079926	0.676992	0.0196004	0.202999	0.0744506	0.260188	0.0504007
2.5	0.804132	0.082214	0.639128	0.0235158	0.190626	0.0812113	0.260585	0.0492693
3	0.786375	0.0885985	0.5963	0.0301304	0.168256	0.0722337	0.26102	0.0459205
3.5	0.763045	0.0913813	0.548068	0.0335136	0.158429	0.0741997	0.265686	0.0439039
4	0.732008	0.0935812	0.496302	0.0399495	0.155608	0.0769546	0.268835	0.0404324
4.5	0.698309	0.0927609	0.441798	0.0431546	0.150886	0.0725748	0.275611	0.0368316
5	0.662906	0.0920079	0.386697	0.0523146	0.148328	0.0713927	0.282793	0.0341276
5.5	0.619704	0.0892241	0.33466	0.0576941	0.153683	0.070829	0.294766	0.0330459
6	0.580512	0.0861195	0.288576	0.0590654	0.154542	0.0652509	0.301563	0.0268471
6.5	0.530507	0.0781024	0.244585	0.0618821	0.165676	0.0637279	0.315567	0.0243647
7	0.479596	0.0740282	0.210154	0.0624019	0.175391	0.0566669	0.328907	0.0217326
7.5	0.423189	0.0675583	0.185193	0.0628	0.186518	0.0515323	0.345015	0.0186544
8	0.364561	0.0575364	0.168437	0.0652718	0.214608	0.0524969	0.365308	0.0158601
8.5	0.314692	0.0507673	0.158144	0.0645176	0.236513	0.0503145	0.381619	0.0142966
9	0.265948	0.0466821	0.155442	0.0648168	0.260334	0.0447383	0.403073	0.0136546
9.5	0.22344	0.0412009	0.154932	0.0654275	0.290153	0.0426117	0.421154	0.0146411
10	0.189015	0.037198	0.157171	0.0673043	0.323213	0.0407762	0.446365	0.0186653
10.5	0.158669	0.0373447	0.160719	0.0677764	0.362299	0.0419242	0.465468	0.0227597
11	0.130415	0.0316225	0.164715	0.0673997	0.406634	0.0467707	0.486162	0.0265137
11.5	0.110883	0.0326017	0.17302	0.0668158	0.43377	0.041255	0.507879	0.0319508
12	0.0875851	0.0335181	0.179848	0.0655802	0.483367	0.0433657	0.525727	0.0372621
12.5	0.0785845	0.0322909	0.192913	0.0640332	0.52836	0.0454595	0.543734	0.0403228
13	0.0766341	0.030437	0.204957	0.0650939	0.581377	0.0472018	0.56401	0.043661
13.5	0.0768987	0.0320382	0.21824	0.062918	0.640049	0.0473785	0.577383	0.0492405
14	0.0871495	0.0283423	0.238844	0.0645004	0.686806	0.0472736	0.586607	0.0533126
14.5	0.0915722	0.027104	0.257344	0.0586056	0.742425	0.0490658	0.601715	0.0552239
15	0.103325	0.0256427	0.283907	0.0544788	0.782394	0.0445692	0.606521	0.0603155
15.5	0.117034	0.0269003	0.312395	0.0467305	0.81483	0.0446401	0.611491	0.0599976
16	0.133635	0.0258996	0.344125	0.0446488	0.831995	0.048929	0.614003	0.0608089
16.5	0.156305	0.0312467	0.378638	0.0388006	0.84093	0.0537144	0.611468	0.0598161
17	0.178781	0.0345573	0.417399	0.0320382	0.850735	0.0530932	0.608309	0.0598827
17.5	0.210535	0.0412157	0.453165	0.0316434	0.842874	0.0588782	0.600934	0.0596703
18	0.238378	0.0497507	0.487896	0.0247434	0.827618	0.0627923	0.590286	0.0572495
18.5	0.267114	0.0598904	0.536683	0.0195431	0.808222	0.0630754	0.575676	0.0545099
19	0.29855	0.0666453	0.578774	0.0143325	0.785824	0.0607008	0.560864	0.0505664
19.5	0.333769	0.074047	0.621968	0.0101133	0.733238	0.0692048	0.544131	0.0453265
20	0.372379	0.0825778	0.662951	0.0111791	0.696628	0.0661475	0.527011	0.0406103
20.5	0.413754	0.0913934	0.697869	0.0121782	0.643004	0.0708673	0.505771	0.0369677
21	0.452629	0.100545	0.732407	0.00910763	0.593892	0.0705468	0.485384	0.0310825
21.5	0.49839	0.108031	0.767539	0.00702596	0.553207	0.0643207	0.462452	0.0284847
22	0.539659	0.114885	0.801757	0.00130576	0.500552	0.0615912	0.443705	0.0261188
22.5	0.580053	0.118061	0.828529	0.00844372	0.435676	0.0681589	0.423824	0.0258925
23	0.620958	0.119281	0.851194	0.0159849	0.378844	0.0654204	0.404378	0.0261661
23.5	0.661938	0.120418	0.865148	0.0241684	0.329093	0.0619158	0.389208	0.0273057
24	0.70012	0.115845	0.863563	0.0315109	0.282544	0.0532872	0.372282	0.0293717
24.5	0.728907	0.111291	0.854676	0.0371769	0.240215	0.0451782	0.360893	0.0305269
25	0.760397	0.106051	0.834026	0.041735	0.19339	0.0411132	0.349432	0.0329273
25.5	0.780354	0.101652	0.804909	0.0430785	0.160707	0.0321663	0.337389	0.032037
26	0.796095	0.100316	0.768774	0.0484173	0.123047	0.0252326	0.329849	0.0324124
26.5	0.797233	0.0974193	0.727382	0.0516484	0.106493	0.0178605	0.326357	0.0333823
27	0.792972	0.0943369	0.674293	0.055615	0.0918446	0.0113388	0.324294	0.0343571
27.5	0.780211	0.0946547	0.616997	0.0593818	0.074498	0.0172949	0.327425	0.0344135
28	0.756654	0.0960873	0.55202	0.0626031	0.0728917	0.0135465	0.325816	0.0345628
28.5	0.726228	0.096637	0.488658	0.0664025	0.0918913	0.0107605	0.332197	0.0354028
29	0.694927	0.0937582	0.42891	0.0719959	0.0757273	0.0106303	0.341471	0.0339704
29.5	0.648471	0.091477	0.360012	0.0734977	0.087659	0.00769556	0.35263	0.0352323
30	0.603337	0.0864418	0.306112	0.0766339	0.0955042	0.00831649	0.365696	0.0342107
30.5	0.54726	0.0832236	0.254556	0.0734916	0.109004	0.00977312	0.379829	0.0348612
31	0.491576	0.079611	0.214678	0.07262	0.127739	0.013253	0.398557	0.035516
31.5	0.430097	0.0735332	0.189906	0.0712778	0.152599	0.017638	0.420492	0.0343436
32	0.370215	0.0654561	0.170639	0.0682466	0.175867	0.0205968	0.444422	0.0356171
32.5	0.303439	0.0642096	0.162764	0.0661804	0.201652	0.0206228	0.465083	0.0380151
33	0.249481	0.0564346	0.15951	0.0680008	0.235847	0.0273298	0.490512	0.0396818
33.5	0.200554	0.0464691	0.157071	0.0632894	0.281292	0.0343704	0.514552	0.0447986
34	0.152298	0.0416635	0.163894	0.0652642	0.319443	0.039396	0.538983	0.0491682
34.5	0.117084	0.0374299	0.163305	0.0626431	0.347099	0.0386656	0.561579	0.0532007
35	0.0798213	0.0312657	0.166898	0.0627616	0.390705	0.0387313	0.58914	0.0578697
35.5	0.0658455	0.0235997	0.174544	0.0624692	0.434103	0.0448989	0.612502	0.0609767
36	0.0421286	0.0204511	0.184701	0.0612328	0.481856	0.0439093	0.636108	0.064853
36.5	0.0359873	0.0157567	0.192438	0.0604404	0.547626	0.0471641	0.659016	0.0675544
37	0.0346307	0.0152704	0.208712	0.0611838	0.586894	0.046444	0.68014	0.0717463
37.5	0.0374382	0.0140891	0.222998	0.0582106	0.657927	0.0494094	0.704656	0.0739262
38	0.0499377	0.0144905	0.239919	0.0596053	0.719078	0.0517673	0.724469	0.078894
38.5	0.0632579	0.0204111	0.263039	0.0541652	0.789472	0.04918	0.743898	0.0822582
39	0.0837584	0.0211687	0.287179	0.0498766	0.835098	0.0414745	0.75695	0.0826422
39.5	0.0979068	0.0238627	0.322933	0.041863	0.89009	0.0323192	0.764666	0.0841096
40	0.123956	0.0281496	0.357258	0.0348301	0.924042	0.0254305	0.775043	0.0817751
40.5	0.147017	0.0363699	0.396795	0.0277714	0.951224	0.0185731	0.771113	0.0803407
41	0.174937	0.0393796	0.437275	0.020701	0.959884	0.0144905	0.766533	0.0780533
41.5	0.208952	0.0446315	0.476599	0.0189818	0.972338	0.0114339	0.756683	0.0735041
42	0.23688	0.0494606	0.519374	0.00899674	0.965732	0.0155819	0.743174	0.0686777
42.5	0.264987	0.0521235	0.570255	0.00745814	0.950956	0.0262297	0.732824	0.0613097
43	0.310687	0.0643911	0.616234	0.0133394	0.926209	0.031523	0.712343	0.0542557
43.5	0.354831	0.0655259	0.661744	0.0179995	0.883585	0.0407328	0.689575	0.0471328
44	0.392925	0.0723393	0.700816	0.0222965	0.852546	0.038898	0.671226	0.0390535
44.5	0.437926	0.0741453	0.737574	0.0269121	0.812666	0.0435998	0.646768	0.0312073
45	0.47945	0.077056	0.77555	0.0303874	0.764789	0.046843	0.626017	0.0257566
45.5	0.518965	0.0799077	0.819323	0.0275255	0.706377	0.0521426	0.597265	0.0242116
46	0.566423	0.0850045	0.859704	0.0329154	0.647422	0.0562424	0.571652	0.0252114
46.5	0.616301	0.0874831	0.910475	0.0183442	0.59095	0.0454573	0.552275	0.0306753
47	0.668601	0.0848153	0.951862	0.0242325	0.525053	0.0478755	0.523217	0.0385139
47.5	0.71166	0.0815415	0.960017	0.0321969	0.467434	0.049681	0.497808	0.0445635
48	0.749056	0.0746281	0.956333	0.0405872	0.400554	0.0512238	0.475956	0.0513091
48.5	0.791284	0.0665498	0.931471	0.0454344	0.347889	0.040581	0.46097	0.0562559
49	0.823673	0.0561543	0.903186	0.0476665	0.273019	0.0482702	0.446877	0.0609061
49.5	0.848954	0.0492603	0.787637	0.0754462	0.239485	0.0348401	0.437343	0.0638429
50			0.704808	0.105314			0.430208	0.0630255
50.5			0.618156	0.134286			0.429799	0.0637974
51			0.556316	0.128305			0.423353	0.0621493
51.5			0.490399	0.120531			0.424737	0.0615658
52			0.42316	0.109369			0.430056	0.0603156
52.5			0.352683	0.0978732			0.435942	0.0593339
53			0.284935	0.087851			0.445549	0.059905
53.5			0.228435	0.0766927			0.449165	0.0579744
54			0.171119	0.0672385			0.465166	0.0588281
54.5			0.127955	0.0605273			0.476295	0.056646
55			0.100401	0.0527573			0.501309	0.0588653
55.5			0.0816256	0.0521568			0.518708	0.0577233
56			0.0710603	0.0487018			0.550072	0.0572936
56.5			0.0657073	0.0464295			0.573613	0.0577834
57			0.0625881	0.0476395			0.600255	0.0600559
57.5			0.0644463	0.0455624			0.630271	0.0630282
58			0.0692631	0.044994			0.664763	0.0630119
58.5			0.0770533	0.0431143			0.692698	0.0661665
59			0.0848824	0.0401658			0.717174	0.0656183
59.5			0.0942911	0.0384838			0.761891	0.0704523
60			0.107121	0.0390818			0.802654	0.0762837
60.5			0.120161	0.0386818			0.842054	0.067102
61			0.137119	0.0364651			0.888754	0.0488214
61.5			0.158198	0.036			0.928304	0.0367228
62			0.184223	0.0328264			0.951622	0.023234
62.5			0.211519	0.0329779			0.967297	0.0163104
63			0.248276	0.0322871			0.977183	0.0117952
63.5			0.283796	0.0331177			0.982544	0.0112876
64			0.32779	0.0410059			0.972633	0.0148576
64.5			0.371549	0.0482298			0.887782	0.0628695
65			0.415297	0.0547828			0.871601	0.0564163
65.5			0.464567	0.0634715			0.858533	0.0526632
66			0.510432	0.0708172			0.834305	0.0496107
66.5			0.564766	0.0759026			0.799123	0.0431236
67			0.616448	0.0797523			0.76955	0.0353029
67.5			0.655934	0.0827952			0.735579	0.0288806
68
68.5			0.711349	0.0850529			0.700978	0.0265453
69			0.752976	0.0849564			0.661719	0.0202334
69.5			0.792973	0.0803763			0.620509	0.0209635
70			0.834041	0.0726064			0.585292	0.0271596
70.5			0.860415	0.065784			0.541507	0.0329026
71			0.882272	0.0519806			0.502342	0.0379815
71.5			0.889532	0.0404886			0.468038	0.0501283
72			0.887521	0.0332017			0.436027	0.0581517
72.5			0.874469	0.0283959			0.406227	0.0644339
73			0.856786	0.0356612			0.383753	0.0667427
73.5			0.823585	0.0436113			0.3688	0.0694915
74			0.779455	0.0483938			0.355692	0.0676682
74.5			0.724935	0.056175			0.351251	0.0696271
75			0.660468	0.0629291			0.341412	0.0638907
75.5			0.590645	0.067856			0.341382	0.0646818
76			0.517743	0.0689975			0.337862	0.0635335
76.5			0.441106	0.0747772			0.3372	0.0635851
77			0.363422	0.0738993			0.34359	0.0609211
77.5			0.287182	0.0661583			0.349657	0.0644794
78			0.224365	0.0634549			0.352271	0.0624532
78.5			0.179686	0.0587426			0.367865	0.0651041
79			0.13948	0.0487052			0.384003	0.0641175
79.5			0.112777	0.0374493			0.401209	0.0628268
80			0.0949814	0.0309848			0.426669	0.0611212
80.5			0.0871197	0.0272544			0.45153	0.0639884
81			0.0799663	0.0246391			0.479733	0.0637672
81.5			0.0759381	0.0248123			0.514336	0.0687924
82			0.0777609	0.0259458			0.545766	0.0678724
82.5			0.0814229	0.0220699			0.572072	0.0675156
83			0.0912752	0.0228024			0.5964	0.0651324
83.5			0.100408	0.0205244			0.625515	0.0633468
84			0.110615	0.0213154			0.655369	0.0627829
84.5			0.122447	0.0220752			0.68403	0.0573365
85			0.133368	0.0225619			0.708929	0.0524917
85.5			0.153187	0.0199171			0.736145	0.0466775
86			0.175009	0.0174582			0.7671	0.0406001
86.5			0.200864	0.0120193			0.790908	0.0317403
87			0.234942	0.0161776			0.808593	0.0266554
87.5			0.273601	0.0239339			0.824469	0.0301437
88			0.315804	0.0336776			0.83698	0.0333695
88.5			0.358946	0.0405488			0.830472	0.039602
89			0.413703	0.0525186			0.820941	0.0418037
89.5			0.463724	0.0620755			0.811987	0.0452669
90			0.515965	0.0717453			0.792073	0.0478591
90.5			0.574016	0.0847263			0.77104	0.0464567
91			0.624724	0.0917506			0.739447	0.0484082
91.5			0.674173	0.0944036			0.706537	0.0445719
92			0.719333	0.0977739			0.666881	0.0409244
92.5			0.761414	0.0965678			0.626582	0.0363976
93			0.809812	0.0897375			0.586856	0.0325098
93.5			0.853402	0.0792407			0.542354	0.0323592
94			0.887138	0.0673224			0.500131	0.0329223
94.5			0.914244	0.052468			0.454737	0.0369841
95			0.931238	0.0323928			0.408804	0.0426287
95.5			0.936214	0.0105495			0.365822	0.048892
96			0.92825	0.0180879			0.322219	0.0548035
96.5			0.917788	0.0404822			0.291124	0.0577244
97			0.892512	0.0603862			0.253277	0.0590443
97.5			0.855861	0.0805875			0.230121	0.0578428
98			0.808728	0.0965588			0.20991	0.0549747
98.5			0.752065	0.11073			0.192095	0.0530906
99			0.686508	0.126154			0.175408	0.050293
99.5			0.618418	0.135579			0.166772	0.0451125
			0.541316	0.145543			0.159593	0.0435867

## Sheet: Fig 6H
Amplitude first cycle relative to baseline for rhythms of Syn-jRCaMP1a before and after treatment with DMSO or A37
DMSO	A37			Unpaired t test
1.31272	0.693651			P value	0.4235
2.78494	0.525714			P value summary	ns
2.25635	2.05597			Significantly different (P < 0.05)?	No
1.71609	1.13546			One- or two-tailed P value?	Two-tailed
	1.75811			t, df	t=0.8433, df=8
	3.11939
				How big is the difference?
				Mean of column A	2.018
				Mean of column B	1.548
				Difference between means (B - A) ± SEM	-0.4695 ± 0.5567
				95% confidence interval	-1.753 to 0.8143
				R squared (eta squared)	0.08164
				F test to compare variances
				F, DFn, Dfd	2.294, 5, 3
				P value	0.526
				P value summary	ns
				Significantly different (P < 0.05)?	No
				Data analyzed
				Sample size, column A	4
				Sample size, column B	6

## Sheet: Fig 6I
RAE relative to baseline for rhythms of Syn-jRCaMP1a before and after treatment with DMSO or A37
	DMSO				A37
Baseline	1	1	1	1	1	1	1	1	1	1
Treatment	0.738882	0.702415	1.17157	0.888907	1.38315	1.37775	1.40912	1.26675	0.736281	1.11921
Washout	1.16269	0.523129			1.41079	1.25761	0.954117	0.491784	1.06622	0.475479
Mixed-effects model (REML)	Matching: Stacked
Assume sphericity?	No
Alpha	0.05
Fixed effects (type III)	P value	P value summary	Statistically significant (P < 0.05)?	F (DFn, DFd)	Geisser-Greenhouse's epsilon
Row Factor	0.4973	ns	No	F (1.531, 10.72) = 0.6607	0.7655
Column Factor	0.2306	ns	No	F (1, 8) = 1.684
Row Factor x Column Factor	0.3265	ns	No	F (2, 14) = 1.214
Random effects	SD	Variance
Subject	0.06937	0.004812
Residual	0.2452	0.06014
Was the matching effective?
Chi-square, df	0.1162, 1
P value	0.7332
P value summary	ns
Is there significant matching (P < 0.05)?	No
Difference between column means
Predicted mean of Syn-jRCaMP1a DMSO	0.9097
Predicted mean of Syn-jRCaMP1a 25uM	1.053
Difference between predicted means	-0.143
SE of difference	0.1102
95% CI of difference	-0.3971 to 0.1111
Data summary
Number of columns (Column Factor)	2
Number of rows (Row Factor)	3
Number of subjects (Subject)	10
Number of missing values	2
Number of families	1
Number of comparisons per family	3
Alpha	0.05
Šídák's multiple comparisons test	Mean Diff.	95.00% CI of diff.	Below threshold?	Summary	Adjusted P Value
Syn-jRCaMP1a DMSO - Syn-jRCaMP1a 25uM
Baseline	0
Treatment	-0.3399	-0.7989 to 0.1190	No	ns	0.1574
Washout	-0.09976	-4.363 to 4.164	No	ns	0.9935
Test details	Mean 1	Mean 2	Mean Diff.	SE of diff.	N1	N2	t	DF
Syn-jRCaMP1a DMSO - Syn-jRCaMP1a 25uM
Baseline	1	1	0	0	4	6
Treatment	0.8754	1.215	-0.3399	0.15	4	6	2.267	7.457
Washout	0.8429	0.9427	-0.09976	0.357	2	6	0.2794	1.534

## Sheet: Fig 6J
Period of rhythms of Syn-jRCaMP1a before and after treatment with DMSO or A37
	DMSO				A37
Baseline	24.05	24.21	24.34	24.25	24.34	24.27	24.15	26.1	25.61	24.42
Treatment	23.69	24.01	24.77	24.43	24.47	24.33	23.75	23.98	23.87	24.95
Washout	23.48	23.67			23.93	24.23	24.28	24.74	23.71	24.68
Mixed-effects model (REML)	Matching: Stacked
Assume sphericity?	No
Alpha	0.05
Fixed effects (type III)	P value	P value summary	Statistically significant (P < 0.05)?	F (DFn, DFd)	Geisser-Greenhouse's epsilon
Row Factor	0.1287	ns	No	F (1.449, 15.94) = 2.453	0.7247
Column Factor	0.0556	ns	No	F (1, 22) = 4.086
Row Factor x Column Factor	0.3454	ns	No	F (2, 22) = 1.116
Random effects	SD	Variance
Subject	0	0
Residual	0.5207	0.2712
Was the matching effective?
Chi-square, df
P value
P value summary
Is there significant matching (P < 0.05)?	No
Difference between column means
Predicted mean of Syn-jRCaMP1a DMSO	24
Predicted mean of Syn-jRCaMP1a 25uM	24.43
Difference between predicted means	-0.4297
SE of difference	0.2126
95% CI of difference	-0.8706 to 0.01116
Data summary
Number of columns (Column Factor)	2
Number of rows (Row Factor)	3
Number of subjects (Subject)	10
Number of missing values	2
Number of families	1
Number of comparisons per family	3
Alpha	0.05
Šídák's multiple comparisons test	Mean Diff.	95.00% CI of diff.	Below threshold?	Summary	Adjusted P Value
Syn-jRCaMP1a DMSO - Syn-jRCaMP1a 25uM
Baseline	-0.6025	-1.775 to 0.5704	No	ns	0.3531
Treatment	0	-0.9626 to 0.9626	No	ns	>0.9999
Washout	-0.6867	-1.321 to -0.05185	Yes	*	0.0364
Test details	Mean 1	Mean 2	Mean Diff.	SE of diff.	N1	N2	t	DF
Syn-jRCaMP1a DMSO - Syn-jRCaMP1a 25uM
Baseline	24.21	24.82	-0.6025	0.3423	4	6	1.76	5.32
Treatment	24.23	24.23	0	0.2993	4	6	0	6.319
Washout	23.58	24.26	-0.6867	0.1906	2	6	3.602	5.725

## Sheet: Fig 6K
Mean and SEM time series of PER2::LUC before and after treatment with DMSO or A37 (aligned)
Time (h)	DMSO BSL Mean	DMSO BSL SEM	DMSO Treatment Mean	DMSO Treatment SEM	A37 BSL Mean	A37 BSL SEM	A37 Treatment Mean	A37 Treatment SEM
0	0.278095	0.0812997	0.565216	0.0393708	0.932775	0.0260796	0.641124	0.102156
0.5	0.33245	0.0743567	0.640319	0.0447934	0.897863	0.0285243	0.612157	0.0978005
1	0.398088	0.0702668	0.707972	0.044306	0.863849	0.0353228	0.584072	0.0910208
1.5	0.455636	0.0662702	0.770552	0.0453094	0.816686	0.0390522	0.544702	0.0863012
2	0.518517	0.0569908	0.828347	0.0416487	0.754243	0.045337	0.506937	0.0793721
2.5	0.571126	0.0528988	0.877716	0.040344	0.695215	0.0465367	0.463918	0.0711913
3	0.628232	0.0451406	0.912956	0.0428438	0.628953	0.0551327	0.418593	0.0625426
3.5	0.681026	0.0377735	0.937241	0.0391604	0.563117	0.05974	0.372237	0.0601936
4	0.724534	0.0342634	0.947488	0.0303675	0.493344	0.0594875	0.325421	0.0557179
4.5	0.774303	0.0351631	0.945718	0.0206124	0.426436	0.0588882	0.281475	0.0520793
5	0.813505	0.0366634	0.936297	0.0115503	0.372576	0.0633093	0.241017	0.0478832
5.5	0.843904	0.0440926	0.914423	0.00332733	0.295649	0.0520597	0.203781	0.0473612
6	0.882606	0.0418188	0.882102	0.00981742	0.237911	0.0454944	0.171267	0.0447723
6.5	0.901405	0.0493228	0.84369	0.0238048	0.183678	0.036218	0.142903	0.0439059
7	0.911599	0.0514343	0.785031	0.0409006	0.141266	0.0291888	0.119083	0.0414469
7.5	0.941098	0.0254381	0.715946	0.0579238	0.103473	0.0210221	0.0963201	0.0419413
8	0.893588	0.0614451	0.628557	0.0728551	0.0768007	0.0153683	0.0823835	0.0388003
8.5	0.863046	0.0697734	0.542186	0.0886575	0.052125	0.0110798	0.0732911	0.038822
9	0.838779	0.0711227	0.456172	0.0966841	0.0383497	0.0105675	0.0669274	0.0399937
9.5	0.805407	0.0673191	0.376187	0.0972898	0.0218099	0.0068089	0.0620293	0.0360106
10	0.756422	0.0746213	0.301584	0.0947271	0.00859666	0.00374156	0.0658965	0.0355194
10.5	0.7009	0.0792261	0.241411	0.0876065	0.00495331	0.00209923	0.0733737	0.0350527
11	0.648777	0.0802483	0.183197	0.0755562	0.0124789	0.00425067	0.0838904	0.0339174
11.5	0.591458	0.0832962	0.147045	0.0674734	0.020786	0.00725393	0.104368	0.0384805
12	0.518889	0.0852012	0.111315	0.055674	0.0391267	0.0103885	0.124243	0.0403181
12.5	0.458512	0.0814481	0.0849194	0.0458867	0.0538155	0.017756	0.155125	0.0454685
13	0.401411	0.0737308	0.0683862	0.0407065	0.0779686	0.021674	0.193117	0.0536904
13.5	0.329199	0.0695848	0.0504918	0.0260868	0.110242	0.0300314	0.232161	0.0604848
14	0.26996	0.0591304	0.0324217	0.0200407	0.154292	0.037001	0.269965	0.0701081
14.5	0.220653	0.0504737	0.0231423	0.0145814	0.198417	0.0460572	0.312555	0.0781242
15	0.171952	0.0426474	0.0173812	0.0117663	0.246991	0.0482139	0.358094	0.0887693
15.5	0.130617	0.0378335	0.0114622	0.00701352	0.30772	0.0570688	0.400607	0.0962244
16	0.100566	0.0325227	0.00706013	0.00402439	0.365793	0.0583273	0.445989	0.102
16.5	0.0741743	0.0285684	0.00895818	0.00494574	0.422371	0.0602259	0.493097	0.109831
17	0.0586891	0.0259104	0.00749565	0.00177568	0.486426	0.0596148	0.531835	0.118754
17.5	0.0425814	0.0221339	0.00994703	0.00280314	0.550048	0.0581187	0.571122	0.123968
18	0.0353011	0.017832	0.0139373	0.00181141	0.608094	0.0542779	0.608293	0.130406
18.5	0.0381762	0.0143393	0.0164554	0.00367757	0.668803	0.0522785	0.642183	0.132324
19	0.0436868	0.0124415	0.0287901	0.0058527	0.726209	0.0525742	0.676206	0.135084
19.5	0.0486217	0.0109135	0.0458401	0.006373	0.782061	0.0490462	0.702875	0.135495
20	0.0564087	0.0127262	0.0692163	0.00998238	0.820025	0.0420695	0.729096	0.134737
20.5	0.0711453	0.0214132	0.10941	0.0121164	0.862454	0.0374798	0.748903	0.130917
21	0.0853946	0.023773	0.149613	0.0223598	0.895935	0.0336867	0.758443	0.130765
21.5	0.104141	0.031016	0.200867	0.0288082	0.926203	0.0292496	0.772218	0.124274
22	0.130829	0.038813	0.264664	0.0368475	0.935277	0.0217569	0.780219	0.117485
22.5	0.157553	0.042845	0.330283	0.0484984	0.939798	0.0174959	0.782573	0.113063
23	0.195065	0.0512958	0.404066	0.0584035	0.940604	0.0181257	0.775712	0.106585
23.5	0.231449	0.0574161	0.474443	0.0652755	0.935729	0.00968537	0.773248	0.0932214
24	0.275453	0.0603497	0.545806	0.0722987	0.918198	0.00766877	0.75973	0.086656
24.5	0.334896	0.0723147	0.617817	0.0805909	0.89002	0.00826599	0.741904	0.0753523
25	0.383173	0.0715817	0.687267	0.0866063	0.856515	0.0154691	0.718836	0.0671343
25.5	0.436626	0.0748905	0.748708	0.0880597	0.816809	0.0215738	0.69022	0.0638855
26	0.49018	0.0724826	0.80235	0.0901778	0.773689	0.0330387	0.654907	0.0563742
26.5	0.549039	0.0705692	0.849632	0.0903324	0.725265	0.0370092	0.618784	0.054048
27	0.599578	0.0670147	0.884391	0.0871575	0.674685	0.0469449	0.574717	0.0578109
27.5	0.65457	0.060362	0.908581	0.0808329	0.616691	0.0568309	0.529668	0.0650827
28	0.709997	0.0544428	0.921781	0.0696709	0.559615	0.0631122	0.484145	0.07147
28.5	0.754985	0.0474145	0.920197	0.0608605	0.50843	0.0690409	0.451435	0.0738205
29	0.793835	0.0387242	0.909064	0.0475987	0.457503	0.0766105	0.381581	0.0835969
29.5	0.831677	0.0351376	0.887796	0.0367542	0.399452	0.073035	0.338399	0.0870158
30	0.862838	0.0307051	0.856403	0.0221289	0.354263	0.0735856	0.299241	0.0909214
30.5	0.884349	0.0259138	0.81772	0.0117039	0.308421	0.0707594	0.26532	0.0919795
31	0.896338	0.0329636	0.760801	0.0251641	0.264334	0.0612934	0.238164	0.0933782
31.5	0.895737	0.0343032	0.694212	0.0403527	0.236345	0.0589354	0.219455	0.0935802
32	0.887044	0.0412086	0.612265	0.0619263	0.195224	0.051801	0.203212	0.0951589
32.5	0.872517	0.0458948	0.526472	0.0741729	0.163212	0.0432444	0.193841	0.0961862
33	0.841332	0.0529357	0.43999	0.0828279	0.137914	0.0371747	0.187138	0.0966909
33.5	0.809977	0.060889	0.364924	0.0839983	0.122642	0.0332243	0.191107	0.101438
34	0.775103	0.0616716	0.295582	0.0825896	0.106048	0.0292318	0.198976	0.106462
34.5	0.730304	0.0689514	0.24804	0.085967	0.0964302	0.0261928	0.208837	0.11029
35	0.677699	0.0707658	0.186624	0.0643594	0.089977	0.0226553	0.227366	0.116844
35.5	0.619473	0.0731542	0.1432	0.0495471	0.0882228	0.0232212	0.251616	0.121425
36	0.556204	0.0752839	0.119883	0.0457244	0.0991233	0.0282727	0.283716	0.126945
36.5	0.492155	0.0701299	0.0986035	0.0373741	0.107876	0.0325004	0.31826	0.129315
37	0.432159	0.0653334	0.0769813	0.0283029	0.119148	0.0359113	0.357053	0.130885
37.5	0.363731	0.0603898	0.0627239	0.02311	0.141687	0.0413981	0.401026	0.129377
38	0.314514	0.052212	0.0481057	0.0151157	0.168187	0.0468305	0.449704	0.1262
38.5	0.274751	0.0459105	0.038651	0.0118214	0.208277	0.0549231	0.498308	0.117243
39	0.228933	0.0413638	0.0303772	0.00721648	0.242551	0.0566172	0.546611	0.110804
39.5	0.197219	0.0377295	0.0260772	0.00557776	0.289233	0.0646559	0.601943	0.102873
40	0.16954	0.0348666	0.0222081	0.00244889	0.341807	0.0672465	0.646481	0.0904778
40.5	0.149872	0.0346481	0.0213262	0.00137769	0.392467	0.0688756	0.697085	0.0812352
41	0.131866	0.0350043	0.0201588	0.00220881	0.45877	0.0729012	0.740542	0.0704095
41.5	0.11851	0.0342534	0.0242991	0.00266957	0.504199	0.0705567	0.788736	0.0601793
42	0.116691	0.03344	0.0274945	0.00366269	0.565049	0.0714316	0.824948	0.0499408
42.5	0.107329	0.0352031	0.0314268	0.00589117	0.628784	0.0705403	0.865756	0.0416445
43	0.108799	0.035873	0.0378688	0.00606209	0.681839	0.0661167	0.895033	0.02899
43.5	0.110372	0.0368528	0.0576032	0.0120318	0.738112	0.0690779	0.92274	0.0198093
44	0.119917	0.0396811	0.0795414	0.0196295	0.786242	0.0598118	0.949808	0.018489
44.5	0.13064	0.041545	0.110912	0.0257407	0.833713	0.055404	0.960358	0.00974044
45	0.141093	0.0444146	0.151873	0.0355275	0.875237	0.0491266	0.975611	0.00845531
45.5	0.165887	0.0553514	0.202322	0.0498598	0.909905	0.0445292	0.97655	0.00852802
46	0.191832	0.0627027	0.262228	0.0572431	0.929087	0.0378792	0.976944	0.0132754
46.5	0.222072	0.0714865	0.353694	0.0485334	0.947464	0.0332403	0.963204	0.0153683
47	0.256774	0.0816228	0.445559	0.0404909	0.959224	0.0297809	0.950861	0.0199236
47.5	0.292822	0.0877434	0.518673	0.0492394	0.949804	0.0246952	0.925531	0.0272995
48	0.331824	0.0957362	0.590387	0.0550956	0.948962	0.0207984	0.896464	0.0330537
48.5	0.372118	0.10228	0.65432	0.067386	0.923936	0.0247355	0.862124	0.0384081
49	0.420044	0.107261	0.722839	0.0706966	0.903914	0.0294106	0.82307	0.0464016
49.5	0.466516	0.108126	0.783694	0.0727833	0.870655	0.0371336	0.780731	0.0515611
50			0.840659	0.0751788			0.725749	0.0606986
50.5			0.88038	0.0657543			0.668446	0.0697672
51			0.909692	0.0675225			0.603453	0.0786696
51.5			0.926301	0.0638849			0.540993	0.0874209
52			0.939708	0.0549289			0.483512	0.094312
52.5			0.934615	0.0476092			0.425662	0.0990008
53			0.918661	0.0371615			0.368329	0.101339
53.5			0.892923	0.0309103			0.31921	0.0950416
54			0.858997	0.0263145			0.277939	0.0939488
54.5			0.815492	0.0320775			0.24304	0.0890662
55			0.759115	0.0409518			0.210948	0.0835125
55.5			0.682267	0.063534			0.180986	0.0741055
56			0.602872	0.0810189			0.155085	0.0650419
56.5			0.54429	0.073367			0.133942	0.0581822
57			0.420288	0.114972			0.118672	0.049143
57.5			0.351711	0.112936			0.11043	0.0425486
58			0.291279	0.106168			0.103615	0.0365884
58.5			0.242702	0.0957344			0.100724	0.0322238
59			0.202296	0.0863154			0.107126	0.0323813
59.5			0.16656	0.0717165			0.134289	0.0510231
60			0.137226	0.0603566			0.176192	0.0705499
60.5			0.116409	0.048592			0.198741	0.0826501
61			0.0977404	0.0419552			0.243743	0.0850029
61.5			0.0848697	0.0359809			0.284669	0.0833626
62			0.069499	0.0251848			0.330314	0.082397
62.5			0.0617367	0.0178707			0.414136	0.111558
63			0.0574278	0.0115761			0.46473	0.112393
63.5			0.0459862	0.00949994			0.497007	0.0768633
64			0.044464	0.00695402			0.560527	0.0658386
64.5			0.0431087	0.00524034			0.616878	0.0599392
65			0.04327	0.00327672			0.664155	0.0545292
65.5			0.0468523	0.00133405			0.720715	0.0512655
66			0.0513662	0.00380996			0.764444	0.0489369
66.5			0.0606548	0.00849531			0.805426	0.0460179
67			0.0743607	0.0153275			0.838372	0.0414322
67.5			0.098422	0.0255328			0.860352	0.0385396
68
68.5			0.137459	0.033855			0.89861	0.0383323
69			0.173999	0.051568			0.907658	0.0383645
69.5			0.224686	0.0712725			0.927788	0.0384691
70			0.277666	0.0805289			0.927863	0.0355661
70.5			0.337106	0.0986635			0.920253	0.0339094
71			0.403457	0.111648			0.907364	0.0279795
71.5			0.472475	0.121078			0.895552	0.0242825
72			0.536777	0.131172			0.868188	0.0233737
72.5			0.600687	0.135996			0.839722	0.0204479
73			0.662453	0.147339			0.800115	0.025058
73.5			0.724287	0.144742			0.762665	0.027499
74			0.771706	0.143369			0.709895	0.0335013
74.5			0.80844	0.134855			0.654032	0.0420541
75			0.840198	0.123203			0.597781	0.0490227
75.5			0.858451	0.113121			0.537844	0.0579491
76			0.868122	0.0968604			0.476964	0.0652293
76.5			0.867755	0.0765859			0.423938	0.0693418
77			0.859097	0.0620332			0.372069	0.0715787
77.5			0.838999	0.0459746			0.32928	0.0726951
78			0.80775	0.0405306			0.285656	0.0682863
78.5			0.766443	0.0455186			0.247559	0.0633023
79			0.70605	0.0627987			0.207892	0.0586606
79.5			0.646081	0.0840607			0.187239	0.0504816
80			0.576896	0.105275			0.161029	0.0427255
80.5			0.511646	0.125163			0.140909	0.0362187
81			0.453962	0.134512			0.127175	0.0297352
81.5			0.394833	0.145005			0.109095	0.0224322
82			0.342195	0.140689			0.0991749	0.0197325
82.5			0.30022	0.132582			0.0978673	0.0135034
83			0.255106	0.121501			0.0909776	0.0125783
83.5			0.222498	0.110962			0.0928311	0.0106123
84			0.188686	0.094675			0.0998773	0.0108003
84.5			0.164538	0.0821635			0.11038	0.0117444
85			0.142416	0.0693771			0.124835	0.0160157
85.5			0.126745	0.0596474			0.148854	0.0218091
86			0.105631	0.0455157			0.180354	0.0284157
86.5			0.0953187	0.0378216			0.215012	0.0331783
87			0.0822141	0.0303263			0.258268	0.0391008
87.5			0.0759702	0.0224224			0.306643	0.0466262
88			0.0692983	0.0173907			0.360198	0.0524651
88.5			0.0640034	0.0122971			0.407148	0.0565834
89			0.0613323	0.00768034			0.465572	0.0630193
89.5			0.0632522	0.00494593			0.528408	0.0680458
90			0.0636106	0.00582147			0.580446	0.0752351
90.5			0.0671183	0.00964926			0.635606	0.0816664
91			0.0815153	0.0150557			0.684562	0.0822161
91.5			0.0982937	0.0255971			0.724215	0.0860493
92			0.121093	0.0393898			0.766448	0.0829042
92.5			0.155393	0.0550148			0.802817	0.0813717
93			0.193642	0.0756491			0.82701	0.0843829
93.5			0.246418	0.0919582			0.851646	0.078907
94			0.298413	0.112321			0.865108	0.0754244
94.5			0.355251	0.133348			0.871802	0.0690655
95			0.417503	0.144575			0.869007	0.0646147
95.5			0.468119	0.162027			0.85647	0.0576857
96			0.528334	0.170619			0.841543	0.0485879
96.5			0.588504	0.17991			0.821443	0.0416299
97			0.642135	0.18284			0.792203	0.0381456
97.5			0.692982	0.1829			0.760093	0.0312113
98			0.737046	0.178714			0.718242	0.0291257
98.5			0.77019	0.166939			0.666367	0.0326331
99			0.795829	0.157755			0.615328	0.0374466
99.5			0.814493	0.138651			0.56292	0.0475122
			0.82538	0.121221			0.513917	0.0543486

[truncated: 3 more sheets: Fig 6L, Fig 6M, Fig 6N]
