# Supplementary material for: Rhythmic astrocytic GABA production synchronizes neuronal circadian timekeeping in the suprachiasmatic nucleus
Source: EMBO J. 2024 Dec 2;44(2):356–81. doi: 10.1038/s44318-024-00324-w (PMC11731042; doi:10.1038/s44318-024-00324-w)
Supplement: Supplementary file 6 — Source Data Figure [file 44318_2024_324_MOESM6_ESM.zip › Source data/Fig7_sourcedata.xlsx]

## Sheet: Fig 7A
Normalized time series of Syn-jRCaMP1a before and after treatment with DMSO or A37
Time(h)	DMSO1	DMSO2	A37_1	A37_2
0	62.0857	33.5188	46.664	51.6441
0.5	62.0362	33.0516	46.5958	51.3883
1	62.1016	33.2951	46.4928	51.1089
1.5	62.1207	33.3603	46.296	50.9923
2	62.308	33.1166	46.5164	50.8131
2.5	62.5489	33.1791	46.4699	50.5675
3	62.6161	33.1847	46.5345	50.2674
3.5	63.1759	33.3804	46.6184	50.079
4	63.6362	33.3851	46.7646	49.8797
4.5	64.4449	33.8094	46.7499	49.7502
5	64.8894	33.6972	46.9319	49.5867
5.5	65.8439	34.0526	46.9772	49.4204
6	66.4969	33.8852	47.1926	49.2746
6.5	67.1533	34.0734	47.2333	49.2801
7	67.7935	34.5197	47.5325	49.1583
7.5	68.8413	34.8098	47.6012	49.3254
8	69.3523	35.0249	48.2634	49.4608
8.5	70.5542	35.318	48.4436	49.5084
9	70.5492	35.7587	48.8586	49.776
9.5	71.1431	36.5667	49.0269	50.1286
10	70.8892	37.7044	49.3984	50.7542
10.5	71.6466	39.1631	49.6347	51.3418
11	71.9873	40.8669	50.1614	52.0466
11.5	72.3213	42.5057	50.2922	52.6926
12	72.55	44.4889	50.7072	53.4931
12.5	71.8729	46.2528	50.9865	54.3678
13	71.4843	47.7651	51.2798	55.1833
13.5	70.9351	49.499	51.7295	55.8054
14	70.129	50.1258	52.0026	56.2275
14.5	68.5172	50.2029	51.7784	56.2968
15	67.0873	49.6481	51.8383	56.1269
15.5	65.5174	49.0088	51.6825	55.7587
16	64.059	47.9396	51.3814	55.451
16.5	62.8345	46.9734	51.0358	55.1598
17	61.2701	45.4806	50.7429	54.7874
17.5	60.314	44.0499	50.7439	54.3623
18	59.1047	42.6264	49.9553	53.6614
18.5	57.5287	41.0799	49.411	53.1457
19	56.2326	39.3046	49.1051	52.4975
19.5	55.2591	37.442	49.0969	51.7599
20	54.1631	35.7022	48.3034	50.899
20.5	52.8495	34.3772	47.9286	49.9705
21	52.162	32.779	47.3033	48.9601
21.5	51.2247	31.777	46.4922	47.9752
22	50.431	31.2733	46.0845	47.1231
22.5	49.3171	30.6097	45.2186	46.1459
23	48.5071	30.4258	44.8495	45.5132
23.5	48.1583	30.2684	44.4992	44.6848
24	47.6794	29.4093	43.9138	44.0471
24.5	47.3767	29.6006	43.5841	43.4484
25	47.6094	29.4496	43.6284	43
25.5	47.7946	29.3606	43.5144	42.6341
26	47.7133	29.6629	43.4601	42.2428
26.5	47.9502	29.6381	42.9934	42.0258
27	48.4231	29.4884	43.0523	41.7416
27.5	48.5059	29.6682	42.7718	41.5093
28	49.2217	29.9974	42.9102	41.3455
28.5	49.6834	30.1654	42.9347	41.102
29	50.6532	30.57	43.0957	41.1267
29.5	51.3401	31.0103	43.1274	40.9987
30	52.2304	31.2482	43.1545	41.1053
30.5	52.7657	31.3529	43.353	41.1792
31	53.8195	32.1007	43.3993	41.2351
31.5	54.7645	32.8791	43.5165	41.2446
32	56.2677	33.7823	43.7176	41.3979
32.5	57.6769	34.6241	43.9482	41.7672
33	59.3068	35.3294	44.2865	42.1
33.5	59.9826	36.6236	44.6598	42.7096
34	60.8663	38.0052	45.0572	43.3851
34.5	61.9195	39.7267	45.6113	44.184
35	62.6078	41.6788	45.9961	45.3368
35.5	62.8932	43.7261	46.5778	46.7279
36	63.2266	46.6778	47.2665	48.0664
36.5	63.6015	48.9862	47.8823	49.568
37	63.1439	51.5975	48.3077	51.2051
37.5	62.8738	54.1091	49.3177	52.6879
38	62.0511	55.9361	50.2892	54.0187
38.5	61.9628	57.6096	51.3385	55.0064
39	60.9064	57.8743	52.2837	55.752
39.5	59.5339	58.2141	53.1984	56.4816
40	58.0609	57.84	53.7595	56.7089
40.5	57.2557	57.0103	54.662	56.7525
41	55.5971	55.7087	55.1523	56.6626
41.5	54.193	53.9977	55.5073	56.1955
42	52.181	52.7218	55.5892	55.7551
42.5	50.6902	50.8749	55.9685	55.062
43	48.8598	48.0655	55.5912	54.336
43.5	47.7799	45.8629	55.055	53.419
44	45.3142	43.3191	54.5285	52.3518
44.5	44.0266	40.5703	54.105	51.2291
45	43.2818	38.6076	53.0765	50.2533
45.5	41.6416	36.7654	52.2496	48.9793
46	40.6778	35.5186	50.9236	47.8948
46.5	39.252	34.1288	50.174	46.8067
47	39.392	33.2109	49.3324	45.6293
47.5	38.2487	32.9907	48.5281	44.5998
48	38.2573	32.3187	47.2363	43.7665
48.5	38.3038	32.2853	45.94	42.936
49	38.3314	32.2242	45.1403	42.3521
49.5	39.231	32.5511	44.2056	41.9285
50	39.8088	32.895	44.117	41.4182
50.5	40.8381	32.8802	43.399	41.0813
51	41.2094	33.7107	43.3012	40.898
51.5	41.6979	34.1307	42.5911	40.6785
52	42.7862	35.0453	43.0689	40.6357
52.5	43.9887	35.0651	43.0781	40.5859
53	45.2588	35.9149	43.0802	40.585
53.5	46.3547	36.9833	43.2317	40.3448
54	47.2232	37.5905	43.5096	40.3403
54.5	49.3092	38.6013	43.4281	40.5931
55	50.7458	39.1803	43.6678	40.5833
55.5	53.0237	41.0343	43.7239	41.0392
56	54.3706	41.8842	44.1053	41.4991
56.5	56.2608	43.9232	44.3774	41.7287
57	57.7705	45.497	45.1004	42.2039
57.5	60.1291	47.2721	45.1853	43.1101
58	61.1105	48.7998	45.7327	43.9113
58.5	62.8141	51.193	46.2934	45.1103
59	64.1181	54.3439	47.4726	46.5105
59.5	64.9892	56.8397	47.3078	48.1472
60	66.2268	59.2717	47.8439	50.2031
60.5	66.1948	62.4229	48.7701	52.4267
61	66.6371	65.7305	48.616	54.8669
61.5	66.0623	68.4069	49.4578	57.092
62	66.4846	71.2881	50.6078	59.2118
62.5	65.3707	73.2452	51.0993	60.7137
63	63.9411	74.9972	52.0954	62.0475
63.5	62.808	76.1828	53.0726	63.0615
64	60.743	75.9779	54.5607	63.5765
64.5	58.8171	75.0878	55.8573	64.3388
65	57.0869	73.8007	57.2915	64.237
65.5	55.1697	72.8983	58.1409	64.0209
66	52.66	70.8795	58.8017	63.5285
66.5	50.5183	66.7067	59.5477	62.8749
67	48.355	64.6497	60.3486	61.8416
67.5	45.8341	60.5872	60.4265	60.7944
68	43.975	57.3268	60.8313	59.4412
68.5	41.9361	53.448	60.6993	58.0418
69	40.2805	51.0472	60.2087	56.3149
69.5	38.3513	47.7913	59.5399	54.6717
70	36.9446	45.2501	59.3372	52.9813
70.5	36.2298	42.2448	58.6166	51.0299
71	35.7214	40.6696	57.5831	49.4987
71.5	34.5128	39.7069	56.7515	47.8795
72	33.7669	38.8484	55.0913	46.1559
72.5	33.8206	38.3823	53.9112	44.8702
73	33.8415	38.5396	52.7663	43.7644
73.5	34.3482	38.7227	51.6077	42.5601
74	35.4574	39.1085	50.4067	41.676
74.5	36.2453	39.3791	48.8682	40.816
75	37.6454	39.4272	48.2558	40.3188
75.5	38.9215	40.1217	46.8741	39.7829
76	40.6448	41.0283	46.0089	39.5896
76.5	41.6579	41.5655	45.4234	39.1786
77	43.427	42.494	44.9702	38.9444
77.5	44.1028	43.3647	44.8573	39.0796
78	46.5308	43.7705	45.1903	38.9073
78.5	47.9952	45.064	44.7207	39.1324
79	50.3498	46.6571	44.5907	39.3099
79.5	52.5836	48.4544	44.4428	39.7065
80	55.8665	49.8357	44.1607	40.1867
80.5	58.3352	51.9456	44.0684	41.0524
81	60.7908	53.3832	44.1076	41.6485
81.5	63.3818	55.8103	43.7961	42.5965
82	65.8413	57.3855	44.1585	43.8493
82.5	67.3761	61.0195	44.6353	45.5249
83	69.1346	64.1762	45.0625	47.2589
83.5	70.177	66.6369	45.4148	49.2261
84	71.6156	69.3108	46.0093	51.6939
84.5	71.9432	72.864	46.6756	53.9327
85	72.8078	75.698	47.1513	55.9341
85.5	72.3759	78.7227	48.0358	58.232
86	72.9051	81.7896	48.7023	60.5277
86.5	72.8763	84.4532	50.1065	62.3991
87
87.5	31.5374	49.4903	46.1753	38.0885
88	21.5123	47.7972	40.4969	38.2337
88.5	21.0024	46.2715	42.424	39.0952
89	20.56	46.3357	46.0757	39.0947
89.5	19.0356	46.117	48.3736	38.7996
90	17.3762	35.4088	50.3111	24.1431
90.5	17.2043	24.7303	51.6328	9.49909
91	17.0377	23.2341	52.8422	10.1378
91.5	15.7567	22.019	54.0292	10.6525
92	15.8867	20.5438	54.698	11.2834
92.5	14.7086	18.6019	55.7315	11.2987
93	13.3154	17.4838	55.856	11.2167
93.5	13.28	16.404	55.6765	11.0838
94	11.5243	14.8559	55.3042	10.8209
94.5	10.8993	13.8635	54.441	10.3756
95	9.74133	13.1279	53.9385	10.1328
95.5	9.62436	12.6095	52.7728	9.54952
96	8.95661	11.9958	51.2289	8.83326
96.5	8.81708	11.7598	49.73	8.0876
97	9.06243	11.6294	48.3544	7.69146
97.5	9.12637	12.5488	47.0269	7.09371
98	9.80235	12.9331	45.0491	6.6533
98.5	10.0323	13.8174	43.1572	6.29754
99	12.1013	14.4584	42.089	6.20178
99.5	13.0449	15.0071	40.5427	5.89526
100	13.9551	16.0023	38.9808	5.95838
100.5	16.1764	17.568	37.8706	5.95394
101	18.7829	18.5091	36.9145	6.40185
101.5	21.3311	19.7006	35.7645	6.43791
102	23.9767	21.0908	35.717	7.13166
102.5	27.2369	22.5555	34.4923	7.32773
103	29.6143	24.2008	34.9064	7.79337
103.5	33.3225	26.221	33.8766	10.0681
104	35.5441	28.2095	33.8963	9.5427
104.5	40.1027	30.6489	34.1303	10.3959
105	43.1288	33.0418	34.0321	11.4547
105.5	47.6883	35.1219	33.8282	12.5732
106	49.4408	38.2072	34.6668	13.7765
106.5	51.4153	40.6306	35.2714	15.1079
107	53.1967	44.2788	35.8935	16.6417
107.5	55.0762	47.4114	36.6517	18.2624
108	56.6925	50.4839	37.9209	19.9325
108.5	58.1709	54.343	38.647	21.5032
109	58.7643	56.8303	39.6973	23.1832
109.5	59.8765	60.7301	41.1071	24.8789
110	60.1248	63.1692	41.9277	26.2653
110.5	60.0356	66.686	43.1342	27.5644
111	59.5431	69.3513	44.0189	30.7039
111.5	59.9429	71.0664	44.7423	30.4706
112	58.2143	72.5348	46.0946	31.5098
112.5	56.2861	73.6601	46.5306	32.1085
113	54.0442	73.2394	47.4278	32.5402
113.5	53.0201	72.7222	47.317	32.7376
114	51.0623	70.9793	49.132	32.8753
114.5	48.4086	69.3984	48.4891	32.5544
115	46.2552	66.4212	49.6431	32.1336
115.5	42.5689	63.5407	50.0407	31.4662
116	39.8497	59.5305	50.2056	30.3106
116.5	37.0491	55.7387	50.0767	29.6074
117	34.1966	51.0729	49.7166	28.3172
117.5	32.419	47.5077	49.7187	27.0046
118	30.3796	43.4756	48.3282	25.662
118.5	29.0098	39.2335	47.8346	24.4217
119	28.2333	35.4937	47.4996	23.0635
119.5	26.196	32.1883	46.8708	21.3822
120	23.9416	29.7631	45.0548	19.831
120.5	22.3279	28.4567	44.3948	18.084
121	23.0126	27.2562	42.5862	17.0203
121.5	22.6987	26.9315	41.994	16.0341
122	21.7894	26.9358	41.4255	14.8829
122.5	22.73	27.3858	40.173	14.1312
123	22.2128	27.7794	39.4278	13.623
123.5	23.7268	27.9914	38.0638	12.7971
124	25.5991	28.6354	37.3846	12.4906
124.5	27.2463	29.0084	36.0998	12.1955
125	28.8446	29.9681	34.458	12.0078
125.5	33.4339	31.2222	33.3712	12.0143
126	35.2635	32.0152	32.7171	12.5407
126.5	37.4285	34.4224	31.8755	13.0201
127	40.4878	35.2133	32.8842	13.744
127.5	43.9381	37.2514	31.5441	14.7406
128	47.1414	38.7569	32.1331	15.9916
128.5	50.1014	41.5285	32.895	17.3887
129	55.4481	43.9282	33.8294	19.6651
129.5	57.07	46.1918	35.1487	21.6243
130	60.1998	49.5219	36.0559	24.0321
130.5	64.0187	51.67	36.7311	25.9533
131	67.9328	55.8537	39.3807	28.0957
131.5	69.5808	59.2712	41.1149	30.1762
132	70.1108	62.9444	42.5453	32.4789
132.5	71.3934	66.7866	45.0304	34.9185
133	74.3872	70.2564	45.817	37.7223
133.5	74.2462	73.2432	47.2974	39.8874
134	74.3408	76.4653	48.0186	42.0001
134.5	75.1404	78.9383	49.4698	43.9988
135	74.7512	81.0812	50.9035	45.7604
135.5	73.4908	83.5827	52.0281	47.7877
136	74.0615	85.5782	53.5683	49.355
136.5	71.5582	85.9832	54.4866	51.67
137	70.1128	86.1057	56.4813	53.2718
137.5	68.677	84.8241	57.2511	54.1858
138	66.5341	82.6908	58.0046	55.7633
138.5	63.7253	80.2819	59.2219	55.7576
139	60.211	77.7375	59.7986	56.2952
139.5	56.4386	73.7568	61.3998	56.6197
140	53.6219	69.22	61.5066	56.0853
140.5	48.5524	64.1804	61.3029	55.4821
141	45.2621	59.083	60.8667	54.9903
141.5	42.0928	54.732	60.4762	53.5791
142	39.2644	48.6345	61.4089	52.652
142.5	37.6341	44.215	60.3954	51.799
143	34.3203	38.6691	59.6655	50.2474
143.5	32.0603	34.5184	59.5979	48.9721
144	30.7471	31.5382	58.5889	46.9483
144.5	29.3291	28.8259	58.3567	45.5264
145	27.7808	27.7308	56.729	44.038
145.5	27.559	27.5967	56.1654	42.2953
146	28.6986	26.4487	57.234	40.7452
146.5	28.0345	27.5049	54.3247	39.4894
147	28.2913	26.9952	53.7667	38.3507
147.5	29.5593	27.2936	53.3439	37.2734
148	29.7492	28.099	52.8717	36.2237
148.5	31.9403	28.6384	52.4489	36.001
149	33.9925	29.3778	51.8048	35.1918
149.5	37.659	31.2362	52.0294	35.0707
150	40.3358	32.1032	52.4207	34.7406
150.5	42.701	33.9158	52.4658	35.0425
151	45.3609	35.1669	52.7069	35.3944
151.5	47.9189	36.8386	53.4539	35.4695
152	49.9322	39.0377	53.6683	35.7279
152.5	51.4688	41.4533	55.8764	36.536
153	54.1298	43.8694	55.7254	38.2179
153.5	59.2229	46.5604	58.366	39.8188
154	64.7937	49.3842	59.3753	42.1114
154.5	66.9963	52.2253	62.5186	43.8975
155	68.8165	55.7707	63.4545	45.7374
155.5	72.8951	58.787	66.457	47.8183
156	74.4162	62.4944	69.0911	50.7211
156.5	76.1035	65.653	72.073	53.1399
157	77.5902	68.3457	75.2428	57.0278
157.5	80.9251	71.4451	79.0174	61.1609
158	83.598	76.106	81.8262	64.7546
158.5	84.2981	79.0457	82.5911	68.6681
159	87.683	87.8071	89.486	80.1285
159.5	91.0988	96.598	96.4189	91.6011
160	94.0453	98.497	98.547	94.8949
160.5	93.8032	98.7133	99.9465	98.9208
161	92.278	96.1289	100	99.1684
161.5	88.3296	93.2799	98.8391	100
162	86.3898	67.3203	97.5238	99.9463
163
163.5		51.5865	95.8468	68.5096
164	9.81055	36.8224	94.4253	69.0759
164.5	12.2732	32.3567	92.6845	69.5475
165	9.99015	27.6037	89.8202	68.4146
165.5	9.27698	23.3402	88.6991	66.716
166	8.30643	18.8747	86.4381	65.4648
166.5	7.50059	14.1454	83.4914	63.7949
167	5.88	10.5347	79.6409	61.16
168	3.38738	5.9466	76.8629	59.0206
168.5	3.40895	2.93284	73.2929	56.7026
169	3.09324	1.73404	70.2016	54.1957
169.5	2.59681	0.139884	67.2851	51.74
170	1.00158	0	62.874	48.705
170.5	1.04882	0.31259	61.569	46.2765
171	0	0.263437	58.4243	44.3417
171.5	0.521795	0.692958	55.0516	41.174
172	1.64378	1.39602	54.1415	39.1114
172.5	1.27909	2.81104	52.314	37.0842
173	2.82061	3.85606	50.7965	35.1962
173.5	4.75423	4.98152	49.0934	33.3465
174	7.87546	6.31522	48.9874	32.2599
174.5	11.2182	7.45322	47.5117	31.1118
175	14.2098	9.18882	48.7418	29.8153
175.5	18.1456	11.61	46.0234	29.3247
176	20.9199	13.1136	47.3542	30.5174
176.5	22.4525	15.3357	46.7275	29.0339
177	26.6191	18.6806	47.0274	29.1348
177.5	31.0883	21.7765	47.4843	29.6139
178	34.3268	24.4895	49.9976	30.8733
178.5	38.0529	27.4061	49.66	31.7099
179	40.8438	30.6018	52.4716	33.7762
179.5	46.7512	34.1858	53.9927	35.0515
180	50.704	37.8765	55.5219	36.764
180.5	51.622	42.6905	57.8765	39.0261
181	53.4826	47.1262	60.1138	41.8418
181.5	55.8883	50.954	62.0261	44.5693
182	58.9955	55.4306	66.9197	46.9843
182.5	61.261	59.2607	68.9546	50.6148
183	64.9539	63.919	71.0177	54.1803
183.5	67.8124	68.8319	72.8966	58.3998
184	67.9384	72.4038	74.8564	63.3775
184.5	70.8957	77.0941	77.4746	67.5564
185	71.3063	80.361	78.185	71.4513
185.5	70.6765	82.7777	80.4382	75.0681
186	70.1495	84.8513	81.5778	78.5532
186.5	72.1864	85.364	84.0234	80.9341
187	67.7463	83.9504	83.3352	83.3143
187.5	68.5982	81.0407	81.8245	84.1582
188	66.0682	78.7892	81.0467	85.3647
188.5	63.8175	74.2844	81.1218	85.4846
189	61.2673	68.8348	78.536	85.1406
189.5	59.1619	62.3043	76.3069	84.1153
190	54.6682	56.2234	74.3767	83.0827
190.5	49.3315	48.8125	70.7886	80.2006
191	48.4188	40.3332	68.7413	78.1641
191.5	44.9014	34.2194	64.6417	75.835
192	43.1315	28.9264	62.7354	73.081
192.5	39.6996	23.1368	59.5917	70.0353
193	39.2893	17.9841	56.4063	66.9834
193.5	35.9745	14.8219	53.5618	63.5394
194	34.6621	13.1675	49.6482	59.63
194.5	32.0238	11.5909	47.1764	56.0022
195	29.1645	10.9437	44.0573	51.6589
195.5	28.6833	10.8655	39.8818	48.0941
196	29.1953	10.2869	37.5999	43.5676
196.5	28.512	11.3172	34.9576	40.5545
197	28.5328	12.2289	33.7887	36.7751
197.5	30.6199	12.5291	29.8233	33.839
198	30.8661	13.8515	28.1213	30.904
198.5	35.0079	14.3935	27.4864	28.3879
199	37.3119	15.6996	25.3543	26.3943
199.5	40.0567	17.4562	24.2439	23.9974
200	42.4417	19.2854	23.1813	23.4107
200.5	46.8111	21.2717	23.299	22.3054
201	50.5904	23.5558	22.5098	21.3211
201.5	53.5084	26.0221	23.6866	21.9187
202	57.0374	29.2184	23.8512	21.1983
202.5	60.2387	32.3621	24.7913	21.7183
203	62.2474	36.3854	26.252	21.7866
203.5	66.3773	40.6024	26.7393	22.9783
204	70.8424	43.9198	29.7336	24.1535
204.5	75.8647	47.4409	30.1798	27.055
205	79.1987	52.4546	32.7249	28.3164
205.5	82.9114	56.9668	34.801	30.768
206	88.0957	62.0556	37.0025	33.4489
206.5	91.0312	67.1449	37.5878	36.9925
207	92.7028	72.6853	41.0358	40.9292
207.5	94.2192	76.9691	41.8967	44.9511
208	97.2742	81.644	44.3405	48.7265
208.5	98.848	86.7844	47.0083	53.9508
209	99.1479	91.885	49.7585	58.486
209.5	100	94.9895	52.662	63.4893
210	99.64	98.5273	55.213	67.3207
210.5	99.8097	99.6687	57.6177	71.5709
211	98.9287	100	59.2985	74.8787
211.5	97.1578	98.6498	60.6061	77.6986
212	97.3555	95.7907	61.9719	80.7218
212.5	96.2259	92.3909	63.2802	82.0912
213	91.5852	87.501	62.5788	83.3085
213.5	91.4745	81.9063	63.2885	83.0363
214	84.4476	73.6436	61.7636	82.5407
214.5	80.2855	65.3393	61.9835	81.1015
215	76.7124	57.3911	58.9111	79.5048
215.5	73.1616	49.5261	56.6154	77.1014
216	70.0182	41.4308	51.7269	74.47
216.5	66.7709	34.1097	48.6957	70.8713
217	63.1207	29.7237	45.1155	67.3539
217.5	60.4336	22.4247	40.8825	63.4764
218	57.7775	15.1553	36.6878	59.6116
218.5	55.3119	11.5899	32.8428	53.8636
219	50.7253	9.70628	27.2193	48.341
219.5	46.279	8.10765	22.8459	43.083
220	45.1404	7.35344	18.9513	37.279
220.5	43.8973	7.71572	14.9806	31.7918
221	42.1352	7.42529	11.9653	26.7446
221.5	43.0297	8.06058	9.76058	21.8907
222	42.4127	8.37394	7.28452	18.3207
222.5	44.5597	8.51349	5.27548	14.8269
223	48.4742	9.89865	4.11533	11.0868
223.5	50.3101	11.0063	2.44615	7.92384
224	52.3058	12.7342	1.19074	5.17739
224.5	55.7021	14.2671	1.05109	3.39393
225	61.114	15.9413	0.381675	1.45412
225.5	63.2181	18.1438	0.244548	1.03771
226	66.5667	21.5014	0	0.0442068
226.5	70.9366	24.4845	0.220332	0
227	76.4202	27.4087	0.0156456	0.33596

## Sheet: Fig 7B
Slope of Syn-jRCaMP1a before and after treatment with DMSO or A37
	DMSO				A37
Baseline	27.83	21	5.707	4.578	15.1	21.27	42.26	41.97	3.14	5.564
Day 1-3	41.29	24.83	-2.176	15.02	20.2	43.01	72.71	51.39	16.6	16.1
Two-way RM ANOVA	Matching: Stacked
Assume sphericity?	Yes
Alpha	0.05
Source of Variation	% of total variation	P value	P value summary	Significant?
Row Factor x Column Factor	1.785	0.132	ns	No
Row Factor	6.98	0.0106	*	Yes
Column Factor	9.723	0.3371	ns	No
Subject	74.6	0.0005	***	Yes
ANOVA table	SS	DF	MS	F (DFn, DFd)	P value
Row Factor x Column Factor	123.8	1	123.8	F (1, 8) = 2.813	P=0.1320
Row Factor	483.8	1	483.8	F (1, 8) = 11.00	P=0.0106
Column Factor	674	1	674	F (1, 8) = 1.043	P=0.3371
Subject	5171	8	646.4	F (8, 8) = 14.69	P=0.0005
Residual	352	8	44
Difference between row means
Mean of Baseline	18.16
Mean of Day 1-3	28.2
Difference between means	-10.04
SE of difference	3.028
95% CI of difference	-17.02 to -3.058
Difference between column means
Mean of DMSO	17.26
Mean of A37	29.11
Difference between means	-11.85
SE of difference	11.6
95% CI of difference	-38.61 to 14.91
Interaction CI
Mean diff, A1 - B1	-6.772
Mean diff, A2 - B2	-16.93
(A1 -B1) - (A2 - B2)	10.16
95% CI of difference	-3.808 to 24.12
(B1 - A1) - (B2 - A2)	-10.16
95% CI of difference	-24.12 to 3.808
Data summary
Number of columns (Column Factor)	2
Number of rows (Row Factor)	2
Number of subjects (Subject)	10
Number of missing values	0
Number of families	2
Number of comparisons per row family	2
Number of comparisons per column family	2
Alpha	0.05
Šídák's multiple comparisons test	Predicted (LS) mean diff.	95.00% CI of diff.	Below threshold?	Summary	Adjusted P Value
Baseline
DMSO vs. A37	-6.772	-36.35 to 22.81	No	ns	0.8237
Day 1-3
DMSO vs. A37	-16.93	-46.51 to 12.65	No	ns	0.3231
DMSO
Baseline vs. Day 1-3	-4.962	-17.83 to 7.905	No	ns	0.5389
A37
Baseline vs. Day 1-3	-15.12	-25.62 to -4.612	Yes	**	0.0085
Test details	Predicted (LS) mean 1	Predicted (LS) mean 2	Predicted (LS) mean diff.	SE of diff.	N1	N2	t	DF
Baseline
DMSO vs. A37	14.78	21.55	-6.772	11.99	4	6	0.5646	16
Day 1-3
DMSO vs. A37	19.74	36.67	-16.93	11.99	4	6	1.411	16
DMSO
Baseline vs. Day 1-3	14.78	19.74	-4.962	4.69	4	4	1.058	8
A37
Baseline vs. Day 1-3	21.55	36.67	-15.12	3.83	6	6	3.947	8

## Sheet: Fig 7D
Fraction of rhythmic Syn-jRCaMP1a-expressing cells before and after treatment with DMSO or A37
	DMSO				A37
Baseline	1	1	0.993865	0.986807	0.852381	1	0.9447	0.994751	1
Day 1-3	1	1	1	0.823219	0.895238	0.987654	0.907834	0.992126	0.992574
Two-way RM ANOVA	Matching: Stacked
Assume sphericity?	Yes
Alpha	0.05
Source of Variation	% of total variation	P value	P value summary	Significant?
Row Factor x Column Factor	2.673	0.3885	ns	No
Row Factor	3.734	0.3132	ns	No
Column Factor	2.891	0.6054	ns	No
Subject	69.19	0.0779	ns	No
ANOVA table	SS	DF	MS	F (DFn, DFd)	P value
Row Factor x Column Factor	0.001447	1	0.001447	F (1, 7) = 0.8453	P=0.3885
Row Factor	0.002021	1	0.002021	F (1, 7) = 1.181	P=0.3132
Column Factor	0.001564	1	0.001564	F (1, 7) = 0.2925	P=0.6054
Subject	0.03744	7	0.005349	F (7, 7) = 3.126	P=0.0779
Residual	0.01198	7	0.001711
Difference between row means
Mean of Baseline	0.9768
Mean of Day 1-3	0.9554
Difference between means	0.02132
SE of difference	0.01962
95% CI of difference	-0.02508 to 0.06772
Difference between column means
Mean of DMSO	0.9755
Mean of 25μM A37	0.9567
Difference between means	0.01876
SE of difference	0.03469
95% CI of difference	-0.06327 to 0.1008
Interaction CI
Mean diff, A1 - B1	0.0368
Mean diff, A2 - B2	0.0007196
(A1 -B1) - (A2 - B2)	0.03608
95% CI of difference	-0.05672 to 0.1289
(B1 - A1) - (B2 - A2)	-0.03608
95% CI of difference	-0.1289 to 0.05672
Data summary
Number of columns (Column Factor)	2
Number of rows (Row Factor)	2
Number of subjects (Subject)	9
Number of missing values	0
Number of families	1
Number of comparisons per family	2
Alpha	0.05
Šídák's multiple comparisons test	Predicted (LS) mean diff.	95.00% CI of diff.	Below threshold?	Summary	Adjusted P Value
DMSO - 25μM A37
Baseline	0.0368	-0.06296 to 0.1366	No	ns	0.6049
Day 1-3	0.0007196	-0.09904 to 0.1005	No	ns	0.9998
Test details	Predicted (LS) mean 1	Predicted (LS) mean 2	Predicted (LS) mean diff.	SE of diff.	N1	N2	t	DF
DMSO - 25μM A37
Baseline	0.9952	0.9584	0.0368	0.03986	4	5	0.9234	14
Day 1-3	0.9558	0.9551	0.0007196	0.03986	4	5	0.01805	14

## Sheet: Fig 7E
RAE of Syn-jRCaMP1a cells before and after treatment with DMSO or A37
DMSO				A37							Nested t test
DMSO1	DMSO2	DMSO3	DMSO4	A1	A2	A3	A4	A5			P value	0.0807
0.18	0.13	0.18	0.2	0.13	0.22	0.23	0.29	0.41			P value summary	ns
0.08	0.07	0.14	0.17	0.13	0.12	0.35	0.08	0.25			Significantly different (P < 0.05)?	No
0.06	0.04	0.12	0.09	0.12	0.14	0.38	0.07	0.26			One- or two-tailed P value?	Two-tailed
0.06	0.04	0.1	0.07	0.06	0.11	0.27	0.09	0.22			t, df	t=2.040, df=7
0.06	0.07	0.11	0.07	0.08	0.2	0.46	0.09	0.27			F, DFn, Dfd	4.163, 1, 7
0.08	0.08	0.11	0.07	0.09	0.31	0.23	0.08	0.4
0.07	0.09	0.19	0.08	0.09	0.14	0.23	0.07	0.42			How big is the difference?
0.21	0.07	0.16	0.09	0.1	0.13	0.16	0.07	0.37			Mean of column B	0.1669
0.11	0.06	0.14	0.29	0.09	0.14	0.35	0.08	0.33			Mean of column A	0.09464
0.13	0.09	0.16	0.1	0.28	0.13	0.35	0.1	0.42			Difference between means (B - A) ± SEM	0.07224 ± 0.03540
0.08	0.14	0.1	0.25	0.11	0.17	0.37	0.08	0.4			95% confidence interval	-0.01148 to 0.1560
0.06	0.17	0.12	0.11	0.1	0.13	0.24	0.09	0.27
0.07	0.05	0.13	0.12	0.07	0.12	0.09	0.09	0.24			Random effects	SD	Variance
0.07	0.04	0.11	0.18	0.17	0.16	0.24	0.09	0.46			Variation within subcolumns	0.07168	0.005138
0.05	0.08	0.09	0.13	0.08	0.12	0.28	0.08	0.18			Variation among subcolumn means	0.05259	0.002766
0.06	0.1	0.16	0.07	0.09	0.29	0.36	0.2	0.34
0.07	0.06	0.09	0.07	0.09	0.17	0.24	0.15	0.38			Do the subcolumns differ (within each column)?
0.07	0.03	0.11	0.11	0.09	0.15	0.11	0.08	0.49			Chi-square, df	774.0, 1
0.13	0.04	0.13	0.07	0.11	0.14	0.2	0.09	0.24			P value	<0.0001
0.07	0.14	0.12	0.09	0.18	0.14	0.14	0.09	0.11			P value summary	****
0.05	0.06	0.09	0.1	0.11	0.25	0.21	0.09	0.11			Is there significant difference between subcolumns (P < 0.05)?	Yes
0.08	0.06	0.1	0.09	0.08	0.16	0.2	0.08	0.31
0.17	0.15	0.14	0.2	0.1	0.15	0.32	0.08	0.64			Data analyzed
0.05	0.06	0.09	0.2	0.21	0.12	0.25	0.2	0.16			Number of treatments (columns)	2
0.07	0.05	0.14	0.1	0.12	0.08	0.24	0.09	0.14			Number of subjects (subcolumns)	9
0.07	0.05	0.1	0.24	0.09	0.2	0.26	0.07	0.47			Total number of values	2674
0.08	0.04	0.1	0.1	0.1	0.12	0.26	0.15	0.24
0.05	0.09	0.1	0.07	0.09	0.12	0.3	0.09	0.26
0.07	0.05	0.09	0.07	0.11	0.12	0.27	0.08	0.35
0.07	0.06	0.13	0.09	0.07	0.1	0.15	0.08	0.12
0.07	0.11	0.08	0.08	0.1	0.11	0.16	0.07	0.18
0.04	0.08	0.13	0.08	0.08	0.1	0.1	0.08	0.27
0.07	0.04	0.16	0.14	0.11	0.18	0.13	0.08	0.12
0.07	0.05	0.17	0.09	0.07	0.11	0.13	0.08	0.13
0.08	0.07	0.12	0.25	0.09	0.19	0.38	0.08	0.31
0.06	0.06	0.14	0.1	0.1	0.19	0.26	0.08	0.3
0.07	0.05	0.08	0.09	0.08	0.1	0.18	0.61	0.19
0.07	0.06	0.2	0.08	0.09	0.08	0.14	0.08	0.3
0.07	0.05	0.08	0.08	0.1	0.15	0.36	0.26	0.14
0.05	0.06	0.08	0.12	0.07	0.09	0.36	0.21	0.15
0.06	0.06	0.13	0.08	0.09	0.07	0.13	0.07	0.13
0.06	0.05	0.09	0.07	0.22	0.16	0.43	0.08	0.14
0.08	0.06	0.09	0.08	0.22	0.11	0.23	0.09	0.18
0.06	0.05	0.12	0.09	0.09	0.1	0.14	0.08	0.16
0.06	0.05	0.1	0.07	0.09	0.16	0.14	0.08	0.17
0.07	0.07	0.09	0.09	0.1	0.16	0.1	0.08	0.18
0.07	0.07	0.09	0.08	0.09	0.14	0.11	0.33	0.24
0.07	0.06	0.08	0.09	0.09	0.12	0.28	0.08	0.16
0.06	0.06	0.06	0.08	0.09	0.11	0.26	0.08	0.3
0.07	0.06	0.2	0.08	0.07	0.09	0.13	0.08	0.35
0.09	0.06	0.08	0.07	0.09	0.14	0.11	0.09	0.87
0.07	0.06	0.08	0.08	0.1	0.12	0.16	0.23	0.17
0.06	0.07	0.12	0.09	0.08	0.08	0.32	0.23	0.15
0.07	0.11	0.17	0.08	0.12	0.09	0.34	0.15	0.41
0.08	0.08	0.09	0.07	0.1	0.08	0.09	0.08	0.19
0.07	0.06	0.07	0.33	0.08	0.12	0.17	0.24	0.18
0.06	0.05	0.07	0.09	0.08	0.15	0.43	0.07	0.34
0.06	0.06	0.16	0.32	0.08	0.19	0.12	0.09	0.28
0.04	0.07	0.11	0.09	0.11	0.08	0.17	0.1	0.21
0.06	0.05	0.08	0.08	0.08	0.1	0.23	0.08	0.2
0.06	0.04	0.09	0.49	0.09	0.15	0.16	0.08	0.15
0.07	0.04	0.15	0.08	0.1	0.18	0.19	0.16	0.21
0.07	0.05	0.08	0.71	0.16	0.15	0.17	0.3	0.11
0.06	0.13	0.09	0.09	0.1	0.07	0.12	0.07	0.12
0.06	0.07	0.07	0.08	0.17	0.09	0.18	0.11	0.13
0.06	0.06	0.15	0.09	0.08	0.2	0.37	0.09	0.11
0.06	0.05	0.12	0.09	0.08	0.09	0.11	0.08	0.22
0.06	0.05	0.13	0.08	0.11	0.1	0.21	0.22	0.12
0.06	0.07	0.09	0.48	0.08	0.07	0.09	0.09	0.3
0.08	0.04	0.09	0.08	0.11	0.11	0.3	0.09	0.29
0.06	0.05	0.12	0.29	0.15	0.08	0.24	0.23	0.72
0.06	0.03	0.08	0.09	0.08	0.1	0.19	0.08	0.12
0.06	0.07	0.08	0.07	0.1	0.15	0.2	0.09	0.12
0.06	0.06	0.12	0.62	0.1	0.21	0.25	0.09	0.15
0.05	0.07	0.08	0.64	0.15	0.14	0.21	0.08	0.11
0.05	0.06	0.08	0.08	0.07	0.1	0.21	0.12	0.12
0.06	0.05	0.13	0.09	0.07	0.11	0.1	0.09	0.27
0.06	0.06	0.07	0.08	0.1	0.12	0.09	0.31	0.18
0.07	0.05	0.08	0.09	0.09	0.06	0.21	0.08	0.12
0.06	0.07	0.11	0.07	0.07	0.06	0.1	0.08	0.19
0.07	0.05	0.18	0.12	0.09	0.12	0.21	0.4	0.11
0.05	0.05	0.05	0.42	0.1	0.11	0.38	0.24	0.45
0.07	0.05	0.08	0.6	0.19	0.07	0.24	0.14	0.26
0.06	0.05	0.1	0.09	0.11	0.09	0.22	0.09	0.25
0.06	0.06	0.08	0.09	0.07	0.09	0.2	0.17	0.13
0.06	0.05	0.06	0.09	0.08	0.08	0.11	0.08	0.18
0.06	0.06	0.08	0.14	0.09	0.15	0.23	0.08	0.13
0.06	0.05	0.08	0.09	0.09	0.14	0.17	0.09	0.16
0.06	0.07	0.09	0.08	0.08	0.1	0.19	0.28	0.15
0.05	0.06	0.11	0.21	0.1	0.12	0.19	0.08	0.25
0.06	0.05	0.07	0.11	0.14	0.07	0.24	0.09	0.22
0.04	0.04	0.07	0.09	0.07	0.15	0.33	0.13	0.14
0.06	0.05	0.12	0.09	0.09	0.12	0.21	0.08	0.14
0.04	0.05	0.08	0.32	0.1	0.13	0.21	0.09	0.12
0.06	0.05	0.07	0.31	0.09	0.09	0.08	0.1	0.23
0.06	0.07	0.08	0.09	0.09	0.07	0.28	0.25	0.26
0.06	0.08	0.08	0.08	0.08	0.09	0.12	0.18	0.28
0.05	0.05	0.09	0.08	0.13	0.08	0.15	0.09	0.2
0.05	0.06	0.07	0.09	0.09	0.09	0.1	0.15	0.14
0.06	0.07	0.07	0.2	0.08	0.12	0.18	0.08	0.27
0.06	0.06	0.08	0.08	0.07	0.2	0.16	0.09	0.23
0.06	0.05	0.09	0.3	0.08	0.07	0.15	0.38	0.15
0.06	0.04	0.07	0.09	0.15	0.16	0.3	0.07	0.1
0.06	0.08	0.07	0.08	0.08	0.1	0.26	0.09	0.16
0.06	0.05	0.07	0.08	0.08	0.1	0.22	0.09	0.11
0.06	0.06	0.06	0.09	0.08	0.1	0.17	0.25	0.44
0.09	0.07	0.12	0.09	0.1	0.09	0.1	0.08	0.25
0.05	0.05	0.11	0.09	0.08	0.1	0.09	0.1	0.13
0.06	0.06	0.07	0.08	0.08	0.08	0.14	0.09	0.26
0.06	0.04	0.1	0.09	0.09	0.17	0.1	0.3	0.23
0.11	0.05	0.07	0.09	0.09	0.08	0.14	0.08	0.24
0.06	0.05	0.07	0.08	0.09	0.08	0.23	0.12	0.18
0.06	0.08	0.07	0.08	0.12	0.14	0.22	0.19	0.21
0.06	0.04	0.12	0.09	0.08	0.06	0.23	0.14	0.16
0.07	0.05	0.08	0.25	0.08	0.1	0.21	0.09	0.12
0.06	0.05	0.15	0.09	0.1	0.09	0.23	0.09	0.15
0.05	0.06	0.08	0.12	0.09	0.15	0.24	0.13	0.31
0.06	0.05	0.12	0.09	0.07	0.13	0.15	0.15	0.15
0.06	0.06	0.08	0.09	0.08	0.11	0.3	0.1	0.25
0.06	0.06	0.12	0.08	0.1	0.11	0.27	0.1	0.34
0.05	0.05	0.09	0.1	0.08	0.08	0.28	0.25	0.17
0.06	0.05	0.07	0.1	0.1	0.06	0.22	0.14	0.3
0.05	0.05	0.07	0.08	0.08	0.1	0.24	0.09	0.22
0.05	0.09	0.16	0.29	0.09	0.08	0.16	0.38	0.24
0.06	0.05	0.21	0.09	0.1	0.08	0.16	0.14	0.18
0.06	0.04	0.12	0.08	0.09	0.07	0.21	0.09	0.16
0.06	0.05	0.13	0.21	0.1	0.08	0.1	0.09	0.15
0.07	0.04	0.18	0.09	0.14	0.1	0.2	0.08	0.17
0.05	0.04	0.12	0.08	0.11	0.08	0.16	0.12	0.22
0.05	0.03	0.08	0.2	0.12	0.14	0.25	0.12	0.35
0.06	0.08	0.27	0.09	0.12	0.13	0.18	0.09	0.15
0.05	0.09	0.07	0.09	0.08	0.1	0.12	0.09	0.14
0.07	0.08	0.19	0.08	0.09	0.09	0.22	0.09	0.27
0.06	0.05	0.07	0.12	0.08	0.14	0.1	0.11	0.13
0.06	0.05	0.18	0.09	0.1	0.07	0.3	0.11	0.15
0.06	0.05	0.11	0.08	0.11	0.14	0.1	0.12	0.21
0.06	0.07	0.13	0.08	0.07	0.14	0.15	0.1	0.21
0.06	0.06	0.32	0.1	0.07	0.05	0.25	0.11	0.13
0.06	0.06	0.11	0.08	0.07	0.09	0.27	0.1	0.18
0.04	0.04	0.16	0.27	0.07	0.07	0.28	0.14	0.27
0.06	0.06	0.22	0.08	0.07	0.09	0.34	0.12	0.14
0.05	0.05	0.17	0.08	0.07	0.1	0.25	0.07	0.37
0.07	0.05	0.09	0.08	0.1	0.06	0.33	0.11	0.16
0.06	0.06	0.18	0.09	0.08	0.07	0.2	0.08	0.18
0.06	0.06	0.11	0.09	0.08	0.06	0.29	0.15	0.26
0.05	0.05	0.13	0.09	0.09	0.07	0.23	0.06	0.33
0.06	0.04	0.21	0.08	0.07	0.08	0.24	0.13	0.31
0.06	0.05	0.18	0.08	0.09	0.12	0.29	0.08	0.16
0.06	0.09	0.18	0.11	0.11	0.08	0.27	0.09	0.17
0.06	0.05	0.1	0.08	0.08	0.14	0.19	0.09	0.32
0.07	0.06	0.16	0.16	0.13	0.12	0.15	0.11	0.41
0.06	0.05	0.18	0.09	0.08	0.13	0.16	0.05	0.28
0.04	0.08	0.13	0.07	0.07	0.09	0.07	0.15	0.29
0.06	0.05	0.2	0.09	0.09	0.09	0.34	0.1	0.13
0.05	0.06	0.26	0.08	0.11	0.14	0.19	0.13	0.18
0.07	0.06	0.15	0.2	0.06	0.14	0.23	0.11	0.2
0.06	0.06	0.11	0.08	0.09	0.09	0.32	0.11	0.45
0.06	0.12	0.13	0.08	0.11	0.08	0.22	0.09	0.27
0.06	0.11	0.12	0.09	0.12	0.09	0.47	0.26	0.33
0.05	0.06	0.31	0.09	0.08	0.07	0.28	0.11	0.52
0.06	0.05	0.3	0.07	0.1	0.16	0.26	0.1	0.4
0.06	0.08	0.21	0.09	0.09	0.16	0.2	0.13	0.24
0.06	0.03	0.11	0.07	0.1	0.08	0.24	0.11	0.28
0.06	0.08		0.09	0.09	0.07	0.39	0.12	0.21
0.06	0.05		0.08	0.16	0.07	0.26	0.11	0.75
0.07	0.05		0.08	0.1	0.12	0.36	0.12	0.42
0.06	0.05		0.07	0.08	0.09	0.31	0.07	0.41
0.05	0.03		0.14	0.17	0.06	0.23	0.11	0.16
0.06	0.05		0.12	0.09	0.06	0.17	0.1	0.3
0.06	0.06		0.09	0.1	0.07	0.2	0.13	0.23
0.06	0.04		0.09	0.11	0.08	0.26	0.1	0.15
0.05	0.05		0.07	0.09	0.07	0.24	0.19	0.61
0.06	0.06		0.08	0.08	0.15	0.31	0.12	0.41
0.07	0.05		0.09	0.08	0.09	0.24	0.13	0.14
0.06	0.06		0.09	0.09	0.09	0.26	0.12	0.33
0.06	0.08		0.13	0.07	0.06	0.28	0.11	0.31
0.06	0.03		0.08	0.07	0.08	0.41	0.1	0.24
0.05	0.07		0.09	0.08	0.06	0.24	0.2	0.17
0.06	0.1		0.07	0.08	0.17	0.28	0.13	0.22
0.05	0.08		0.2	0.09	0.13	0.1	0.12	0.21
0.06	0.04		0.1	0.1	0.1	0.19	0.13	0.4
0.06	0.03		0.15	0.1	0.1	0.15	0.17	0.39
0.06	0.06		0.09	0.09	0.06	0.17	0.2	0.26
0.09	0.06		0.08	0.09	0.16	0.36	0.1	0.23
0.07	0.06		0.07	0.09	0.09	0.29	0.1	0.24
0.05	0.04		0.13	0.08	0.08	0.5	0.12	0.29
0.06	0.06		0.08	0.09	0.07	0.31	0.13	0.3
0.06	0.09		0.08	0.07	0.07	0.21	0.12	0.17
0.08	0.08		0.07	0.08	0.07		0.11	0.35
0.07	0.07		0.08	0.13	0.1		0.08	0.33
0.07	0.05		0.09	0.11	0.05		0.11	0.33
0.06	0.05		0.1	0.09	0.08		0.12	0.2
0.06	0.05		0.07	0.1	0.08		0.15	0.26
0.46	0.07		0.08	0.08	0.1		0.1	0.22
0.07	0.04		0.11	0.09	0.09		0.12	0.32
0.06	0.04		0.12	0.09	0.09		0.1	0.3
0.07	0.08		0.08	0.24	0.07		0.09	0.3
0.07	0.04		0.13	0.1	0.07		0.16
0.07	0.06		0.08	0.06	0.07		0.11
0.07	0.06		0.08	0.07	0.12		0.11
0.06	0.05		0.09	0.08	0.11		0.11
0.06	0.03		0.08	0.09	0.1		0.12
0.07	0.11		0.08	0.07	0.07		0.14
0.06	0.06		0.07	0.1	0.06		0.16
0.06	0.06		0.17	0.1	0.22		0.21
0.07	0.07		0.09	0.08	0.08		0.18
0.08	0.06		0.08	0.11	0.11		0.13
0.08	0.07		0.11	0.09	0.09		0.12
0.06	0.14		0.08	0.07	0.08		0.11
0.06	0.07		0.19	0.09	0.13		0.2
0.09	0.05		0.11	0.06	0.1		0.15
0.06	0.06		0.08	0.08	0.11		0.21
0.06	0.05		0.08	0.09	0.06		0.13
0.08	0.05		0.12	0.1	0.08		0.25
0.07	0.09		0.12	0.1	0.08		0.11
0.1	0.07		0.07	0.08	0.09		0.17
0.07	0.06		0.09	0.07	0.08		0.12
0.06	0.05		0.1	0.09	0.06		0.13
0.08	0.11		0.07	0.1	0.07		0.21
0.06	0.04		0.1	0.25	0.07		0.07
0.14	0.06		0.09	0.11	0.16		0.15
0.13	0.13		0.09	0.1	0.15		0.13
0.07	0.08		0.09	0.1	0.12		0.11
0.07	0.07		0.09	0.2	0.05		0.08
0.09	0.1		0.09	0.11	0.06		0.19
0.06	0.03		0.19	0.14	0.08		0.16
0.06	0.03		0.13	0.09	0.06		0.12
0.06	0.03		0.1	0.07	0.06		0.13
0.06	0.06		0.08	0.2	0.06		0.18
0.07	0.05		0.08	0.1	0.07		0.16
0.06	0.06		0.1	0.14	0.09		0.13
0.07	0.07		0.08	0.09	0.09		0.14
0.28	0.07		0.09	0.15	0.14		0.17
0.06	0.05		0.1	0.08	0.06		0.11
0.06	0.06		0.09	0.06	0.1		0.2
0.1	0.06		0.08	0.26	0.05		0.13
0.07	0.06		0.08	0.13	0.05		0.13
0.07	0.08		0.23	0.1	0.07		0.12
0.06	0.07		0.1	0.12	0.12		0.1
0.07	0.06		0.1	0.07	0.1		0.11
0.06	0.07		0.12	0.09	0.17		0.13
0.07	0.07		0.08	0.09	0.13		0.17
0.07	0.22		0.08	0.1	0.09		0.13
0.11	0.06		0.23	0.09	0.17		0.13
0.06	0.05		0.09	0.08	0.13		0.07
0.76	0.06		0.11	0.18	0.09		0.13
0.06	0.06		0.1	0.15	0.08		0.14
0.07	0.06		0.09	0.13	0.13		0.14
0.11	0.07		0.06	0.07	0.22		0.1
0.07	0.09		0.09	0.09	0.16		0.08
0.16	0.06		0.12	0.09	0.06		0.08
0.07	0.06		0.12	0.08	0.07		0.17
0.07	0.11		0.1	0.07	0.06		0.2
0.06	0.08		0.09	0.19	0.09		0.11
0.07	0.07		0.1	0.1	0.11		0.14
0.07	0.05		0.09	0.07	0.17		0.15
0.07	0.05		0.1	0.07	0.09		0.17
0.14	0.08		0.09	0.1	0.09		0.12
0.1	0.05		0.08	0.1	0.05		0.12
0.07	0.04		0.11	0.08	0.12		0.15
0.06	0.07		0.09	0.09	0.06		0.13
0.07	0.06		0.15	0.11	0.05		0.14
0.07	0.06		0.08	0.12	0.07		0.15
0.07	0.04		0.08	0.07	0.1		0.22
0.12	0.11		0.12	0.06	0.08		0.19
0.07	0.05		0.08	0.16	0.13		0.16
0.17	0.22		0.14	0.08	0.1		0.16
0.05	0.06		0.1	0.11	0.09		0.11
0.1	0.05		0.08	0.09	0.11		0.15
0.09	0.05		0.11	0.07	0.08		0.09
0.06	0.06		0.11	0.31	0.08		0.12
0.07	0.13		0.09	0.12	0.09		0.21
0.07	0.05		0.11	0.09	0.09		0.19
0.07	0.08		0.12	0.42	0.09		0.18
0.07	0.28		0.19	0.13	0.09		0.13
0.06	0.07		0.14	0.08	0.13		0.08
0.06	0.07		0.09	0.11	0.07		0.06
0.07	0.04		0.1	0.16	0.14		0.21
0.06	0.05		0.26	0.1	0.09		0.12
0.12	0.06		0.09	0.1	0.09		0.14
0.07	0.06		0.1	0.08	0.11		0.12
0.07	0.06		0.13	0.17	0.11		0.18
0.06	0.11		0.15	0.17	0.16		0.17
0.05	0.05		0.08	0.14	0.06		0.11
0.07	0.05		0.11	0.11	0.12		0.07
0.07	0.06		0.12	0.82	0.06		0.06
0.07	0.15		0.11	0.11	0.1		0.16
0.07	0.08		0.24	0.1	0.07		0.11
0.08	0.05		0.16	0.08	0.06		0.06
0.07	0.06		0.11	0.07	0.1		0.15
0.07	0.06		0.16	0.15	0.07		0.21
0.06	0.05		0.12	0.12	0.1		0.14
0.07	0.05		0.11	0.22	0.14		0.14
0.07	0.07		0.18	0.17	0.06		0.16
0.05	0.06		0.16	0.09	0.1		0.2
0.07	0.06		0.21	0.06	0.12		0.14
0.07	0.06		0.13	0.07	0.08		0.12
0.07	0.07		0.16	0.21	0.13		0.22
0.07	0.07		0.23	0.08	0.11		0.14
0.05	0.08		0.16	0.12	0.06		0.23
0.07	0.07		0.25	0.3	0.06		0.11
0.07	0.06		0.15	0.29	0.13		0.16
0.05	0.06		0.2	0.41	0.09		0.16
0.07	0.05		0.42	0.17	0.06		0.25
0.07	0.05		0.15	0.06	0.12		0.09
0.06	0.07		0.17	0.3	0.09		0.1
0.05	0.07		0.13	0.19	0.1		0.13
0.12	0.09		0.13	0.16	0.06		0.18
0.06			0.15	0.09	0.23		0.09
0.07			0.22	0.07	0.12		0.07
0.07			0.23	0.13	0.07		0.14
0.06			0.21	0.14	0.11		0.12
0.09				0.07	0.15		0.06
0.07				0.2	0.05		0.18
0.07				0.83	0.08		0.22
0.07				0.1	0.06		0.09
0.07				0.36	0.24		0.17
0.07				0.21	0.15		0.09
0.08				0.42	0.05		0.07
0.07				0.11	0.07		0.11
0.07				0.12	0.11		0.17
0.07				0.29	0.07		0.13
0.07				0.49	0.1		0.08
0.06				0.32	0.07		0.12
0.09				0.31	0.09		0.08
0.07				0.1	0.06		0.16
0.07				0.08	0.06		0.2
				0.06	0.08		0.13
				0.1	0.12		0.11
				0.16	0.08		0.2
				0.11	0.06		0.13
				0.09	0.13		0.21
				0.11	0.06		0.22
				0.05	0.09		0.16
				0.29	0.06		0.06
				0.09	0.08		0.1
				0.24	0.08		0.16
				0.08	0.05		0.12
				0.11	0.06		0.13
				0.06	0.06		0.18
				0.05	0.23		0.11
				0.35	0.17		0.1
				0.06	0.18		0.09
				0.25	0.13		0.05
				0.11	0.11		0.14
				0.13	0.26		0.11
				0.1	0.29		0.07
				0.07	0.17		0.09
				0.1	0.14		0.16
				0.25	0.1		0.22
				0.13	0.07		0.13
				0.12	0.06		0.15
				0.07	0.07		0.15
				0.07	0.28		0.15
				0.32	0.33		0.17
				0.13	0.12		0.14
				0.12	0.06		0.14
				0.07	0.05		0.13
				0.09	0.06		0.14
				0.05	0.06		0.13
				0.37	0.07		0.12
				0.2	0.12		0.14
				0.08	0.06		0.16
				0.42	0.09		0.11
				0.21	0.51		0.11
				0.17	0.11		0.12
				0.12	0.09		0.15
				0.43	0.05		0.19
				0.25	0.07		0.09
				0.4	0.07		0.15
				0.27	0.07		0.15
				0.17	0.12		0.18
				0.15	0.09		0.13
				0.12	0.07		0.13
				0.18	0.11		0.16
				0.16	0.07		0.14
				0.41	0.05		0.09
				0.09	0.06		0.21
					0.06		0.1
					0.07		0.15
					0.07		0.1
					0.13		0.2
					0.06		0.2
					0.08		0.11
					0.08		0.19
					0.07		0.1
					0.4		0.13
					0.07		0.15
					0.39		0.14
					0.05		0.15
					0.07		0.19
					0.06		0.16
					0.07		0.15
					0.06		0.15
					0.05		0.1
					0.09		0.14
					0.06		0.41
					0.05		0.19
					0.07		0.18
					0.07		0.14
					0.07

## Sheet: Fig 7F and G
Phase distance from mean of individual cells expressing Syn-jRCaMP1a before and after treatment with DMSO or A37
	DMSO BSL	DMSO Treatment	A37 BSL	A37 Treatment			Kolmogorov–Smirnov test
	0.628727	2.55889	-0.65197	1.65733			Comparison	Statistic	p-value
	0.0387275	-0.451107	0.89803	-0.302665			DMSO BSL vs treatment	0.128104	2.05362e-06
	0.458727	0.768893	3.72803	0.207335			A37 BSL vs treatment	0.125616	3.00561e-11
	0.218727	1.36889	-1.28197	-1.70267			DMSO vs A37 treatment	0.152644	2.99311e-11
	-0.441273	0.478893	0.34803	-0.092665
	0.548727	1.07889	0.33803	1.20733
	0.478727	0.858893	0.41803	1.42733
	-1.17127	-1.18111	0.42803	1.62733
	-0.371273	-0.561107	0.44803	3.16733
	0.658727	1.23889	-0.34197	-6.15267
	0.288727	0.508893	3.26803	0.317335
	0.568727	-0.471107	0.74803	1.91733
	0.558727	0.548893	0.0280303	2.14733
	1.22873	1.55889	0.43803	-1.21267
	1.02873	1.05889	-0.36197	-0.232665
	0.848727	0.928893	0.20803	1.31733
	1.10873	0.808893	0.0980303	1.33733
	0.588727	0.588893	0.46803	1.24733
	0.0287275	-0.171107	0.34803	0.497335
	0.878727	1.12889	1.25803	-0.852665
	1.26873	1.19889	1.01803	1.48733
	0.0987275	0.438893	0.52803	1.70733
	0.588727	-0.00110709	0.34803	1.69733
	0.908727	0.728893	0.26803	2.07733
	0.848727	0.818893	-1.04197	-0.862665
	1.06873	1.24889	0.79803	1.70733
	0.558727	1.03889	0.92803	1.18733
	1.10873	0.958893	0.30803	1.35733
	0.708727	0.788893	-0.78197	-0.322665
	1.49873	1.21889	-1.06197	-0.412665
	1.36873	1.07889	0.45803	2.03733
	-2.02127	-0.611107	0.53803	1.61733
	1.23873	1.23889	-1.20197	-1.28267
	1.38873	1.12889	-0.59197	-0.612665
	3.69873	-1.70111	-0.36197	1.63733
	0.278727	-0.0911071	0.61803	2.00733
	1.55873	1.20889	-0.15197	1.05733
	1.22873	1.25889	-0.86197	-0.522665
	1.69873	1.35889	0.58803	1.35733
	1.29873	1.20889	0.63803	1.46733
	0.458727	-0.921107	0.54803	1.67733
	0.0887275	0.168893	0.10803	-1.04267
	0.758727	0.498893	-0.0719697	-0.722665
	1.43873	1.07889	-0.62197	-0.362665
	-0.171273	0.558893	0.49803	0.367335
	0.508727	0.618893	0.51803	1.27733
	1.33873	0.908893	0.22803	1.43733
	1.70873	1.09889	-0.0319697	1.16733
	-0.551273	0.168893	0.17803	1.20733
	0.638727	0.838893	-0.0419697	1.11733
	0.378727	-1.21111	0.17803	1.31733
	-0.411273	-0.0211071	0.17803	1.55733
	-0.131273	0.0388929	0.44803	1.55733
	1.24873	1.31889	0.46803	1.34733
	0.798727	0.828893	0.39803	1.32733
	0.668727	0.618893	-0.28197	-0.782665
	1.39873	1.57889	0.32803	1.21733
	0.818727	0.268893	-1.16197	-1.03267
	-1.46127	0.148893	0.86803	1.84733
	1.53873	1.44889	-1.44197	-0.802665
	1.07873	1.18889	-0.14197	1.12733
	0.908727	0.468893	0.57803	1.48733
	1.17873	1.00889	0.51803	-0.882665
	1.41873	1.32889	0.74803	1.97733
	0.0187275	0.398893	0.34803	6.28733
	1.75873	1.55889	0.85803	1.56733
	-1.21127	-1.04111	0.76803	2.18733
	1.67873	1.63889	0.56803	1.84733
	0.908727	0.778893	0.44803	1.31733
	-0.651273	-0.891107	-0.61197	-0.952665
	1.23873	0.838893	0.73803	-2.43267
	1.67873	1.69889	-0.76197	-0.562665
	0.668727	0.358893	0.76803	1.54733
	-0.0612725	0.628893	0.75803	1.70733
	1.05873	0.998893	-0.21197	-1.04267
	-0.321273	-0.571107	-1.41197	-0.532665
	0.858727	0.718893	-0.69197	-0.362665
	1.06873	0.898893	0.37803	1.42733
	-0.591273	0.458893	-1.75197	-1.53267
	1.57873	1.34889	-1.93197	-0.642665
	-0.901273	-1.17111	-0.0719697	0.297335
	-2.39127	-1.62111	0.54803	1.57733
	-1.64127	-2.46111	0.59803	-2.29267
	1.27873	0.838893	0.28803	1.69733
	0.828727	0.188893	0.22803	1.22733
	1.77873	1.70889	-0.69197	-0.142665
	1.19873	0.688893	0.63803	1.41733
	2.12873	1.03889	0.71803	1.51733
	1.22873	1.23889	-0.76197	-0.772665
	-1.12127	-1.69111	0.35803	1.26733
	2.01873	1.53889	0.44803	-1.40267
	-1.21127	-1.22111	-2.31197	-1.51267
	0.828727	0.248893	-1.11197	-1.12267
	-2.01127	-1.34111	0.67803	1.64733
	1.63873	0.808893	-1.13197	-2.18267
	1.40873	1.46889	-0.67197	-0.562665
	1.27873	1.34889	0.56803	1.81733
	1.24873	0.968893	-0.32197	-2.43267
	-1.48127	-1.54111	0.82803	1.54733
	1.70873	1.44889	-0.14197	-0.162665
	1.19873	1.04889	0.67803	1.50733
	1.17873	1.03889	0.10803	-0.562665
	0.138727	-0.0311071	-2.39197	-0.062665
	1.81873	1.23889	-0.24197	1.05733
	1.07873	0.818893	-0.74197	-0.492665
	1.28873	1.22889	-1.23197	-0.992665
	-4.31127	-1.69111	0.12803	1.13733
	-2.16127	-1.80111	0.55803	1.61733
	1.74873	0.988893	-1.84197	-1.29267
	1.53873	1.38889	-1.64197	-2.29267
	-2.67127	-6.23111	-0.67197	-0.992665
	1.71873	1.34889	0.42803	0.047335
	-0.0312725	-0.471107	0.46803	0.537335
	0.878727	0.428893	0.56803	1.89733
	1.02873	0.758893	0.16803	1.25733
	1.40873	1.02889	-1.22197	-1.79267
	0.308727	-1.28111	0.28803	1.22733
	1.88873	1.44889	0.44803	1.88733
	1.63873	0.758893	-0.82197	-0.812665
	1.54873	1.34889	0.41803	1.36733
	-0.941273	-1.59111	0.40803	1.29733
	1.60873	1.58889	0.33803	1.30733
	0.998727	0.808893	0.67803	2.03733
	1.22873	0.918893	-1.43197	-0.712665
	0.428727	0.428893	0.50803	1.31733
	-4.33127	-3.84111	0.50803	1.32733
	-2.46127	-3.54111	0.65803	0.237335
	-0.0712725	-0.271107	-0.00196973	-0.162665
	-5.42127	-4.89111	-1.14197	-1.07267
	-0.601273	-1.63111	-0.24197	-0.692665
	0.168727	0.598893	-1.48197	-1.55267
	-0.781273	-0.771107	-0.65197	-0.512665
	1.72873	0.668893	0.61803	1.25733
	1.59873	1.34889	-0.28197	-0.522665
	1.50873	1.21889	0.58803	1.25733
	-0.581273	-0.561107	0.24803	-0.062665
	1.23873	0.918893	0.28803	1.51733
	0.918727	0.808893	0.29803	1.72733
	0.0587275	0.148893	0.18803	1.23733
	0.468727	-0.701107	-2.20197	-2.46267
	0.218727	0.0788929	-1.45197	-2.28267
	-1.61127	-1.74111	-2.20197	-1.86267
	0.778727	0.668893	0.0380303	1.27733
	1.84873	1.74889	0.36803	1.55733
	-4.61127	-2.76111	-0.34197	-0.452665
	-2.57127	-2.37111	0.42803	0.277335
	1.16873	1.05889	0.27803	1.07733
	0.958727	-0.391107	-0.28197	-0.272665
	-1.82127	-2.21111	0.47803	1.54733
	1.29873	0.228893	0.33803	1.48733
	1.22873	0.808893	-1.21197	-1.77267
	1.59873	1.38889	-0.23197	-0.752665
	-0.521273	-0.991107	0.22803	0.097335
	0.728727	0.658893	0.51803	0.157335
	-1.58127	-1.61111	0.22803	1.35733
	1.17873	0.748893	0.46803	1.57733
	0.258727	0.208893	0.0680303	1.74733
	1.22873	0.718893	0.14803	-1.07267
	0.708727	0.718893	-0.65197	-0.772665
	-2.17127	-5.24111	0.11803	-0.862665
	-2.70127	-2.51111	0.33803	0.097335
	-0.781273	-4.26111	0.52803	1.35733
	1.44873	1.00889	0.49803	0.227335
	1.35873	1.10889	0.40803	0.267335
	0.608727	0.528893	0.65803	-4.52267
	0.928727	0.838893	-0.10197	0.537335
	1.30873	1.10889	-3.36197	1.16733
	-3.83127	-5.73111	-1.70197	-1.62267
	1.29873	0.988893	0.54803	-0.132665
	0.778727	0.928893	0.66803	-0.182665
	1.07873	1.00889	-0.84197	0.247335
	-0.241273	-5.58111	0.37803	-1.11267
	0.888727	0.768893	-0.00196973	1.36733
	-0.221273	-0.0211071	0.71803	1.03733
	0.318727	-0.0611071	-0.0519697	0.497335
	1.01873	1.03889	-0.0719697	-0.282665
	0.408727	0.138893	-1.09197	0.777335
	-1.21127	-1.42111	-1.02197	-1.70267
	0.908727	0.758893	0.46803	-1.85267
	-3.29127	-5.76111	0.30803	0.187335
	0.998727	1.04889	0.67803	-0.602665
	0.478727	0.588893	-1.12197	1.78733
	0.438727	0.538893	-0.0419697	-1.13267
	-2.02127	-6.41111	0.56803	-0.282665
	-1.76127	-2.28111	-0.0219697	1.28733
	0.828727	-0.971107	0.54803	1.17733
	0.418727	0.688893	-0.0719697	1.22733
	1.04873	0.948893	-1.58197	1.47733
	-7.15127	-6.72111	-5.73197	-0.882665
	1.00873	0.908893	-6.21197	-4.60267
	0.128727	0.258893	0.23803	-4.84267
	0.378727	1.02889	0.71803	1.12733
	0.368727	0.558893	0.33803	1.28733
	3.12873	-8.38111	0.82803	-0.662665
	0.848727	0.668893	0.46803	-0.082665
	-0.151273	0.338893	0.70803	1.46733
	-7.04127	-6.35111	-2.02197	-3.56267
	-0.101273	0.348893	0.38803	-0.462665
	0.488727	0.208893	-2.73197	1.82733
	-6.45127	-4.70111	0.0780303	-3.57267
	0.738727	0.498893	-1.10197	1.47733
	0.908727	0.868893	-0.0519697	-1.19267
	0.748727	0.648893	-6.16197	1.04733
	0.928727	0.778893	0.55803	1.30733
	1.07873	0.808893	0.80803	1.33733
	-0.0712725	-0.0111071	0.52803	1.43733
	-7.13127	-6.27111	0.12803	-0.352665
	-7.35127	-6.00111	-0.15197	-0.342665
	0.708727	-1.01111	0.26803	1.19733
	0.218727	0.0588929	0.41803	1.36733
	-1.23127	-1.13111	0.17803	0.627335
	-0.0712725	0.328893	0.39803	1.55733
	-0.141273	0.438893	-1.44197	-0.532665
	-7.68127	-6.26111	0.21803	0.027335
	0.808727	0.878893	0.53803	1.25733
	-7.79127	-6.45111	0.37803	1.58733
	-0.181273	0.408893	0.0480303	1.46733
	-0.301273	0.208893	0.79803	1.42733
	-0.231273	-2.29111	0.33803	-0.032665
	0.878727	0.598893	11.448	-5.32267
	-3.63127	-0.511107	-0.89197	-1.50267
	-6.73127	-6.38111	-0.44197	-1.25267
	0.0587275	-0.0811071	-1.06197	-0.402665
	0.328727	0.338893	-4.44197	-4.39267
	-2.92127	-3.49111	-2.56197	-1.51267
	0.568727	0.558893	-0.75197	-2.56267
	0.728727	0.728893	0.63803	1.51733
	0.728727	0.908893	0.50803	1.31733
	0.448727	0.828893	0.56803	-1.96267
	-0.161273	-0.0511071	-1.57197	-2.39267
	0.928727	-0.181107	-0.56197	-1.77267
	0.0787275	0.338893	0.44803	1.06733
	1.80873	2.37889	-3.17197	-6.57267
	-0.811273	1.68889	0.60803	1.55733
	0.0687275	0.278893	-0.00196973	-0.552665
	-2.86127	-0.171107	-9.01197	-3.90267
	0.188727	-1.39111	0.63803	-0.332665
	-0.0912725	0.00889291	0.12803	0.837335
	0.378727	0.718893	0.56803	-4.98267
	-0.411273	0.138893	0.56803	1.21733
	-0.361273	0.148893	0.60803	1.26733
	-0.0612725	0.368893	0.49803	1.23733
	-0.311273	-0.241107	0.49803	1.50733
	-4.47127	-6.36111	0.75803	1.65733
	0.558727	0.698893	0.55803	1.65733
	-2.89127	-11.2411	2.59803	1.21733
	-0.181273	0.328893	1.28803	-1.55267
	0.178727	0.558893	-8.29197	-7.27267
	-3.78127	-1.48111	0.79803	1.62733
	0.248727	0.488893	0.0280303	1.01733
	-7.91127	1.30889	0.12803	1.06733
	-2.93127	-1.52111	0.13803	1.02733
	-0.541273	0.00889291	0.0680303	-0.252665
	-0.181273	0.248893	-1.53197	-4.35267
	-0.501273	-0.381107	0.50803	1.31733
	-0.301273	0.228893	0.44803	1.26733
	-0.401273	0.328893	-0.24197	1.21733
	-2.72127	0.728893	0.19803	1.07733
	1.91873	0.708893	0.36803	1.21733
	-0.391273	-0.251107	-3.44197	-7.09267
	-1.10127	-1.31111	0.60803	1.59733
	0.158727	0.568893	-1.87197	-6.04267
	-0.481273	0.138893	0.57803	-6.05267
	-1.00127	-0.581107	0.40803	1.36733
	2.00873	0.978893	0.0280303	0.717335
	-0.0912725	0.298893	-6.70197	-6.75267
	0.608727	0.638893	0.41803	1.56733
	-1.31127	-0.901107	0.64803	1.84733
	2.93873	1.18889	0.65803	1.93733
	0.0787275	0.0188929	-0.0419697	0.757335
	-0.411273	-1.06111	0.75803	-3.66267
	-0.551273	-0.181107	0.49803	0.937335
	0.0287275	0.278893	-0.25197	1.47733
	-0.131273	0.0188929	1.07803	-6.37267
	0.108727	0.358893	0.37803	1.91733
	-0.941273	-0.541107	0.54803	1.12733
	-1.03127	-0.151107	-7.87197	1.74733
	-0.791273	-0.0111071	0.73803	-7.78267
	-0.691273	-0.661107	0.64803	-0.932665
	0.188727	1.45889	-0.37197	1.28733
	-0.0612725	0.138893	-9.04197	-0.232665
	-0.331273	-0.251107	1.34803	-8.08267
	-0.741273	0.208893	-7.55197	-8.53267
	-1.26127	-0.0211071	0.60803	-7.01267
	-0.461273	0.368893	2.57803	1.55733
	-0.0312725	0.268893	-6.34197	-7.19267
	-0.141273	0.208893	0.70803	-7.22267
	0.238727	0.278893	0.35803	1.94733
	-0.451273	-2.03111	-0.16197	1.26733
	-0.601273	0.218893	1.17803	-0.382665
	-0.221273	0.0888929	1.11803	-2.12267
	-1.32127	-1.12111	-9.63197	2.09733
	-0.171273	-0.151107	-8.72197	-7.00267
	-1.34127	-0.211107	0.29803	-7.15267
	-1.30127	-0.371107	-0.16197	1.35733
	-0.0812725	0.368893	-0.35197	1.02733
	-1.20127	-0.0511071	-10.752	0.287335
	-0.471273	0.0888929	-0.43197	-5.21267
	-3.74127	-0.111107	0.96803	-0.692665
	-1.41127	-0.921107	11.238	1.96733
	-0.121273	0.168893	2.76803	-3.89267
	-1.21127	0.498893	-7.91197	-3.43267
	-1.70127	-1.09111	1.25803	-7.83267
	-0.591273	-0.341107	-0.91197	-7.51267
	-0.411273	-0.121107	-7.64197	-1.66267
	-1.05127	-0.371107	-7.79197	-8.46267
	-0.131273	-0.471107	0.86803	-7.91267
	-0.251273	0.428893	3.75803	1.92733
	-1.08127	-0.271107	0.19803	1.26733
	-0.131273	0.0388929	0.00803027	0.897335
	-0.251273	0.0788929	1.36803	2.02733
	-0.761273	-1.15111	1.39803	2.11733
	-1.84127	-0.0911071	-0.76197	-0.902665
	-0.651273	-0.0611071	3.55803	-5.09267
	-0.621273	-0.0311071	-7.21197	-8.81267
	-0.601273	-0.311107	1.16803	1.55733
	0.0687275	0.238893	-8.72197	-8.16267
	0.108727	-0.111107	-6.72197	-3.44267
	-0.421273	-0.211107	-8.77197	-3.72267
	-0.401273	-0.431107	3.85803	-1.79267
	-0.611273	-0.741107	-0.75197	2.04733
	-0.111273	-0.401107	1.35803	-8.58267
	-0.181273	-0.281107	-6.33197	-6.39267
	-0.0912725	-0.0511071	6.34803	-9.53267
	-1.27127	-0.501107	-9.37197	-6.94267
	-0.271273	-0.471107	2.73803	1.51733
	-0.801273	-0.341107	1.20803	0.757335
	1.17048	1.68053	-0.14197	-1.59267
	1.43048	-0.709467	-0.95197	1.54733
	1.28048	1.38053	1.23803	-3.40267
	1.95048	1.67053	2.53803	1.18733
	-0.259516	-0.809467	0.60803	0.937335
	0.170484	1.92053	0.97803	1.80733
	0.0504836	-1.42947	0.68803	-0.932665
	-0.519516	0.670533	-0.74197	-3.22267
	-0.999516	1.70053	-4.22197	1.10733
	0.560484	2.02053	0.24803	2.51733
	1.01048	2.25053	4.18803	1.36733
	1.65048	-0.299467	1.20803	1.96733
	-1.08952	-0.639467	1.11803	-1.21267
	2.11048	-1.04947	-0.56197	-1.67267
	1.02048	-0.019467	-0.86197	0.677335
	-3.11952	-0.049467	3.10803	-1.90267
	-1.35952	-2.38947	-0.84197	-4.33267
	-0.349516	3.80053	1.24803	-6.48267
	-0.769516	-1.43947	1.37803	1.39733
	0.630484	1.54053	1.41803	0.017335
	0.570484	-0.319467	0.96803	-0.702665
	0.230484	-0.769467	0.00803027	1.02733
	1.65048	0.280533	1.07803	-2.67267
	2.48048	0.670533	9.95803	2.00733
	-0.149516	-3.76947	0.69803	1.63733
	-0.139516	-1.99947	-0.20197	0.637335
	2.12048	-1.38947	0.14803	-1.49267
	1.05048	1.70053	0.27803	-0.372665
	-1.05952	-2.21947	-9.96197	1.93733
	0.550484	-0.189467	1.19803	0.427335
	-0.0995164	2.34053	1.13803	-1.63267
	2.69048	-0.229467	-0.42197	0.877335
	1.69048	1.12053	0.0480303	-1.57267
	-1.09952	0.360533	-0.71197	-11.0027
	2.21048	-0.259467	2.19803	-1.45267
	0.0804836	-1.30947	3.36803	0.627335
	0.240484	2.87053	-0.14197	3.90733
	1.43048	-1.65947	0.62803	-1.05267
	-0.749516	2.48053	3.69803	0.437335
	0.350484	-0.219467	1.98803	1.77733
	0.450484	-0.839467	1.32803	-9.50267
	0.820484	1.78053	1.03803	-2.25267
	0.900484	1.81053	-7.75197	2.49733
	0.220484	1.94053	3.53803	0.107335
	0.960484	2.11053	2.73803	2.46733
	0.670484	1.62053	1.92803	1.91733
	0.970484	-1.12947	1.74803	1.53733
	-1.16952	-2.01947	1.30803	2.54733
	0.190484	2.20053	1.24803	2.22733
	-2.49952	2.47053	2.21803	7.19733
	-0.0495164	-0.839467	-4.22197	1.62733
	-0.439516	1.59053	1.52803	2.4944
	1.05048	1.78053	-2.98194	1.9444
	-3.73952	-0.769467	0.518057	2.2844
	0.920484	3.00053	0.468057	-1.4656
	0.440484	2.12053	0.338057	-0.625601
	1.08048	-1.68947	0.758057	1.9344
	0.320484	-1.29947	-2.49194	1.6644
	0.310484	2.42053	0.208057	1.8744
	0.590484	1.94053	0.348057	1.7544
	-1.53952	-2.92947	0.368057	2.8344
	1.22048	0.310533	0.358057	-0.635601
	0.590484	2.25053	0.0880568	-0.165601
	0.770484	1.87053	1.42806	-0.325601
	-0.809516	-0.439467	0.798057	2.1044
	0.430484	-1.14947	0.508057	-0.115601
	0.880484	1.68053	0.838057	0.894399
	-1.59952	0.400533	-1.73194	2.6244
	1.45048	1.55053	-2.98194	1.9744
	1.89048	1.89053	0.978057	1.7544
	0.920484	2.65053	0.468057	2.2944
	0.600484	-1.06947	0.468057	2.5944
	0.650484	-1.40947	0.558057	2.2244
	0.360484	1.41053	0.568057	2.2044
	0.510484	1.72053	0.248057	1.9344
	-0.569516	-0.759467	0.688057	-0.235601
	5.48048	2.59053	0.348057	-0.665601
	-0.149516	1.65053	-0.211943	2.1844
	0.590484	1.58053	-0.291943	-1.6456
	0.300484	-0.759467	-0.961943	-0.375601
	6.78048	1.79053	0.578057	-0.0856011
	1.41048	1.97053	0.658057	-0.645601
	1.51048	1.76053	0.288057	1.6144
	1.55048	1.91053	0.128057	2.2344
	1.20048	2.23053	0.838057	0.154399
	0.890484	1.85053	0.698057	-1.7756
	0.650484	2.16053	-2.15194	3.4244
	-0.839516	-0.639467	-0.541943	-0.975601
	1.17048	1.98053	-0.161943	-0.0256011
	-0.389516	-0.159467	0.388057	2.1744
	1.64048	-0.109467	0.738057	-0.0356011
	0.630484	-0.329467	0.578057	-0.335601
	-0.249516	-0.219467	-0.0819432	2.0644
	0.0604836	1.43053	-2.53194	-0.625601
	0.350484	-1.37947	-0.151943	4.8744
	-0.359516	2.21053	0.668057	-0.915601
	0.500484	1.76053	-2.10194	2.0844
	0.270484	1.15053	0.448057	1.8144
	1.10048	1.43053	-0.0219432	2.0444
	-0.239516	-0.589467	0.0880568	0.884399
	-1.20952	1.63053	0.448057	-1.1456
	0.500484	-1.08947	0.278057	1.8944
	0.340484	1.75053	0.248057	-2.0856
	0.390484	-0.219467	-0.0819432	2.1044
	-1.56952	-1.42947	0.648057	-0.265601
	-0.619516	-1.12947	-0.111943	-0.625601
	-1.42952	0.200533	0.598057	-0.875601
	-0.709516	1.89053	0.428057	-1.9656
	-1.20952	-0.729467	0.0180568	-0.385601
	-4.22952	-0.739467	0.628057	-0.695601
	0.570484	-1.66947	0.00805679	0.524399
	-0.609516	-2.48947	0.348057	-1.5356
	0.0904836	1.87053	-2.83194	-0.615601
	-1.27952	-4.00947	-2.17194	0.884399
	0.970484	1.01053	-1.44194	-0.0756011
	0.710484	-2.65947	0.488057	-0.805601
	-0.909516	-3.15947	0.658057	1.6544
	0.170484	-5.10947	-4.74194	1.9944
	-0.959516	-0.239467	0.238057	1.3744
	-0.0195164	1.55053	0.608057	-0.635601
	1.00048	-0.569467	-0.891943	2.2644
	-1.16952	-1.00947	0.0980568	1.8244
	-1.79952	-1.07947	0.628057	2.2744
	-0.519516	0.760533	0.338057	-1.0656
	-1.86952	-2.38947	-0.0819432	-4.3656
	2.03048	-0.779467	-2.81194	-1.6456
	-0.189516	2.86053	-1.36194	-0.525601
	-0.289516	0.280533	0.0880568	-0.595601
	0.0204836	0.490533	0.238057	0.344399
	0.810484	-1.26947	0.328057	2.0744
	-1.15952	-3.66947	0.648057	-2.0156
	0.180484	2.34053	0.368057	1.0844
	-1.31952	0.040533	-2.00194	-0.0156011
	-0.0295164	1.76053	0.228057	-0.875601
	-1.04952	-3.79947	0.188057	-1.4256
	1.90048	-4.96947	-0.891943	0.664399
	-0.999516	-1.75947	-0.191943	0.284399
	-2.14952	-0.279467	0.868057	1.4944
	-2.41952	-1.19947	-0.141943	-0.835601
	-0.649516	-1.57947	-0.521943	-0.615601
	-0.409516	-0.279467	0.158057	-1.2956
	-1.58952	-2.12947	-0.271943	2.2744
	0.690484	1.55053	0.608057	-1.5556
	-0.769516	-1.65947	-2.46194	-1.7856
	-0.299516	-0.139467	-1.30194	-0.395601
	-0.809516	2.34053	0.278057	0.344399
	-1.40952	-5.19947	0.418057	0.104399
	-3.62952	-0.489467	0.298057	1.9844
	-1.30952	-1.66947	0.178057	-0.545601
	-1.55952	-2.54947	0.538057	-1.0956
	-1.69952	-3.58947	-0.391943	-1.0256
	-1.78952	-3.54947	-0.361943	0.814399
	-2.51952	-1.37947	-0.291943	1.8044
	-0.0795164	0.150533	0.578057	-0.415601
	-0.979516	-6.34947	-1.60194	-2.6356
	-1.12952	2.87053	-0.831943	-0.495601
	-0.939516	-3.36947	0.248057	2.2344
	-0.499516	-3.26947	0.248057	-0.645601
	-1.70952	0.080533	0.548057	-0.105601
	-1.64952	3.32053	0.738057	0.224399
	-1.59952	-5.12947	0.0580568	1.2444
	-1.29952	-5.25947	-1.94194	-2.0456
	-1.86174	-2.48947	-0.971943	-0.915601
	-0.281743	0.203286	-0.0619432	-1.4056
	0.788257	-2.90671	-3.14194	1.8144
	-0.761743	0.363286	0.178057	-0.245601
	-0.931743	0.293286	0.478057	0.484399
	-0.731743	0.0332857	0.758057	-1.3056
	-1.47174	-1.16671	-1.15194	-1.3656
	-0.551743	-1.15671	-2.28194	-1.2356
	-0.541743	0.333286	-1.19194	2.5644
	-0.921743	-0.326714	0.478057	-0.645601
	2.77826	0.383286	0.298057	2.3144
	0.448257	-3.61671	0.638057	-0.405601
	1.76826	-0.00671426	-0.221943	-0.355601
	1.72826	1.03329	0.168057	-0.655601
	0.328257	0.573286	0.748057	-0.765601
	4.52826	0.993286	0.198057	0.294399
	0.808257	0.413286	0.378057	-1.5456
	-1.50174	0.263286	-1.09194	-0.745601
	0.298257	0.293286	0.318057	-0.235601
	-0.291743	0.293286	0.468057	-1.8556
	-0.821743	0.483286	-2.55194	-1.0856
	0.308257	-1.71671	-0.631943	-1.1056
	-0.661743	0.313286	0.228057	-0.615601
	0.0382568	-2.64671	0.0580568	0.254399
	1.33826	-2.36671	0.368057	-1.6156
	0.538257	0.903286	-2.02194	-2.3556
	-0.301743	-0.206714	-3.70194	-0.265601
	-4.46174	0.603286	0.128057	-2.3756
	2.12826	0.413286	-0.871943	-0.0356011
	-0.751743	0.0132857	0.338057	2.5944
	0.518257	0.593286	0.478057	-0.545601
	1.84826	0.363286	0.638057	-0.0256011
	-0.0417432	0.453286	0.558057	-0.125601
	-0.311743	0.653286	0.448057	-0.0456011
	-1.26174	0.743286	0.338057	0.0343989
	0.188257	0.333286	0.348057	1.8444
	-0.121743	0.453286	0.338057	0.0543989
	-0.491743	0.533286	0.328057	-0.175601
	-0.431743	-0.706714	0.728057	-1.7956
	0.758257	0.523286	0.578057	-2.4456
	0.728257	-1.06671	-1.14194	-1.6556
	0.578257	0.453286	-1.28194	-0.585601
	-0.0817432	0.283286	0.188057	-1.1056
	-0.391743	0.253286	0.278057	-2.2956
	-5.87174	0.543286	-3.91194	-2.1856
	-0.0717432	0.223286	-2.86194	0.684399
	-1.68174	0.573286	0.468057	0.504399
	-0.291743	0.473286	0.598057	-2.2156
	-0.361743	0.493286	-1.00194	-0.145601
	-0.781743	0.563286	0.458057	1.1144
	0.528257	0.383286	-1.95194	2.0444
	-0.161743	0.183286	-1.83194	0.0343989
	-0.0917432	0.343286	0.338057	2.0844
	0.0782568	0.523286	0.578057	-0.195601
	0.0282568	0.743286	0.338057	-0.0956011
	1.86826	0.343286	0.908057	0.864399
	0.438257	-1.08671	0.798057	-0.335601
	1.74826	0.733286	0.498057	0.324399
	0.0282568	2.69329	0.268057	2.2444
	-0.881743	0.623286	0.508057	-0.275601
	-0.251743	0.643286	0.338057	0.0643989
	-0.0617432	-0.366714	0.558057	-0.905601
	-0.911743	0.433286	-0.0219432	-0.775601
	-0.471743	-2.62671	0.538057	-0.0356011
	0.258257	0.673286	0.498057	-0.265601
	-3.06174	0.593286	0.298057	0.534399
	0.188257	0.593286	0.448057	0.224399
	-0.0117432	0.423286	0.268057	1.6444
	-0.0917432	0.493286	-1.96194	-1.3856
	-0.341743	-3.01671	-2.52194	-1.2656
	-0.111743	0.473286	0.188057	-0.875601
	-2.97174	1.36329	0.548057	0.214399
	-0.0817432	0.733286	0.548057	1.9944
	-0.731743	0.363286	-2.30194	-1.8256
	-0.391743	-2.85671	-0.681943	-0.695601
	0.248257	-3.26671	0.438057	1.9744
	0.208257	0.813286	0.558057	0.364399
	-0.611743	0.763286	0.468057	0.914399
	0.808257	0.663286	0.608057	-2.1056
	-5.89174	0.563286	-2.01194	-0.0956011
	0.348257	0.353286	0.408057	-0.375601
	-2.32174	0.603286	0.358057	0.264399
	0.158257	0.0632857	0.328057	-2.1956
	-0.511743	0.653286	-0.241943	1.8544
	-1.84174	-0.336714	0.358057	0.354399
	0.218257	0.713286	0.488057	-0.355601
	0.318257	0.553286	0.358057	1.9944
	0.198257	0.813286	0.348057	-0.0856011
	0.168257	0.583286	0.768057	-2.7156
	-0.431743	0.443286	-2.06194	-1.6056
	0.228257	-0.946714	0.118057	-1.0456
	-1.03174	0.563286	-0.831943	0.00439892
	0.468257	0.673286	0.388057	0.864399
	0.838257	0.573286	0.748057	0.894399
	0.528257	-2.57671	-0.421943	-0.285601
	0.308257	-1.02671	0.628057	-1.7356
	-0.151743	0.593286	7.84806	-0.245601
	-0.621743	0.493286	-1.12194	1.9444
	-0.0517432	0.663286	0.378057	2.5344
	2.31826	0.643286	0.348057	-2.2456
	-0.571743	0.963286	-0.991943	0.374399
	2.88826	-0.266714	-0.921943	0.264399
	-0.591743	2.33329	0.548057	0.594399
	0.308257	0.533286	0.448057	-2.6456
	0.158257	-0.446714	0.388057	0.0843989
	-0.0017432	0.653286	-2.50194	-0.155601
	-1.34174	0.643286	0.428057	0.304399
	-2.43174	0.913286	0.328057	0.654399
	0.388257	0.643286	0.428057	0.374399
	-0.391743	0.803286	0.708057	-1.1356
	0.448257	0.713286	0.258057	0.994399
	0.548257	0.583286	0.258057	0.914399
	2.13826	-0.576714	0.458057	-0.0256011
	-0.391743	0.353286	0.368057	0.484399
	0.928257	0.713286	0.368057	-2.4056
	2.26826	-1.20671	0.628057	0.124399
	-0.301743	0.493286	-1.29194	0.124399
	-0.151743	0.723286	0.318057	-1.9956
	0.238257	0.493286	0.0380568	-2.2456
	0.818257	0.793286	-2.74194	0.0943989
	-0.281743	0.623286	-1.03194	-0.145601
	0.478257	0.593286	0.768057	0.854399
	0.468257	0.363286	0.448057	0.154399
	0.628257	0.683286	0.278057	-0.555601
	0.768257	0.993286	0.308057	0.654399
	-0.861743	0.533286	0.248057	0.0543989
	-0.401743	-0.216714	0.438057	0.0943989
	0.358257	0.963286	0.428057	-1.7156
	0.708257	0.683286	0.338057	-2.0056
	-0.251743	0.553286	-3.60194	0.804399
	0.198257	-3.35671	-0.441943	0.604399
	0.568257	0.603286	1.35806	-1.4656
	0.338257	0.423286	-1.95194	1.5944
	0.138257	-0.0567143	0.0880568	2.1844
	1.25826	0.543286	0.368057	-2.3356
	0.278257	0.753286	0.418057	-2.2656
	-0.151743	0.413286	-3.50194	2.0044
	0.0382568	0.513286	-2.12194	1.4544
	1.19826	0.773286	0.418057	1.5644
	-0.201743	0.573286	0.328057	0.414399
	0.148257	0.603286	0.368057	0.324399
	0.988257	0.543286	0.528057	0.334399
	0.0582568	0.643286	0.278057	-1.0056
	0.738257	0.523286	0.358057	2.2744
	0.448257	0.533286	-0.0219432	-4.5156
	0.0182568	0.693286	0.308057	-1.5356
	0.658257	0.823286	-1.16194	0.524399
	0.468257	0.623286	0.0480568	-0.115601
	1.41826	0.463286	0.358057	-0.795601
	0.438257	0.703286	0.298057	0.314399
	0.828257	0.713286	0.238057	0.434399
	-0.121743	0.883286	0.248057	-0.0856011
	-0.601743	0.723286	0.448057	-1.5756
	-2.55174	0.423286	0.0180568	-0.225601
	0.718257	0.503286	-0.761943	0.274399
	0.168257	0.683286	0.528057	0.304399
	0.138257	0.783286	0.428057	-3.2356
	0.888257	0.563286	0.448057	-1.5356
	0.398257	0.453286	-3.63194	-2.1156
	-0.481743	0.723286	-3.95194	0.664399
	0.0382568	0.723286	-1.27194	0.784399
	0.298257	0.383286	0.278057	0.764399
	-0.301743	0.623286	0.318057	-0.615601
	-0.651743	0.493286	0.528057	0.0243989
	0.288257	0.623286	0.338057	2.2344
	0.678257	0.613286	0.538057	-0.215601
	0.568257	0.653286	0.478057	0.434399
	0.158257	0.503286	0.308057	-0.585601
	-0.571743	0.473286	-0.311943	-1.7056
	0.348257	0.413286	0.318057	-2.7756
	0.458257	0.623286	-0.191943	-2.2256
	0.358257	-0.786714	-0.921943	2.3844
	-0.0717432	0.503286	-0.641943	0.134399
	0.548257	0.663286	0.378057	2.3644
	1.54826	0.773286	0.378057	0.474399
	0.638257	0.643286	0.548057	-2.9456
	-0.341743	0.253286	0.358057	0.284399
	1.50826	0.723286	0.128057	0.0243989
	0.328257	1.02329	0.268057	-0.715601
	-0.291743	-0.536714	0.368057	0.184399
	0.488257	0.763286	0.358057	2.4344
	-0.341743	1.05329	0.818057	0.374399
	-0.801743	-1.52671	0.258057	0.264399
	0.238257	0.303286	-0.751943	-3.5156
	0.0482568	0.633286	0.238057	0.764399
	0.428257	0.443286	-0.0719432	0.204399
	0.538257	0.113286	-1.69194	2.4144
	1.56826	0.783286	0.668057	2.5844
	-0.691743	0.953286	0.518057	0.514399
	0.608257	0.433286	0.248057	-0.155601
	0.0182568	0.563286	0.458057	-5.9156
	0.288257	0.793286	0.388057	-0.705601
	-0.0117432	0.983286	-4.54194	-0.275601
	-0.0117432	0.603286	0.418057	-3.5956
	0.128257	0.783286	0.148057	2.2644
	-0.351743	0.903286	-5.81194	-3.8756
	-0.0417432	-2.34671	0.348057	0.454399
	1.09826	0.693286	-3.33194	0.584399
	-0.791743	0.173286	0.398057	2.2144
	-0.411743	0.713286	4.88806	0.204399
	0.0882568	0.513286	0.368057	-2.4456
	0.348257	0.713286	0.458057	-0.0556011
	0.228257	0.913286	-1.50194	0.194399
	1.11826	0.813286	1.81806	0.664399
	1.06826	0.403286	0.448057	0.674399
	0.148257	0.203286	0.198057	1.8244
	0.498257	0.533286	0.708057	-5.1956
	-0.861743	0.683286	1.74806	-0.135601
	2.04826	1.67329	-5.05194	-0.205601
	1.59826	0.583286	0.238057	-1.9456
	1.26826	0.133286	0.348057	0.0543989
	1.17826	0.973286	-0.581943	-2.4256
	0.218257	0.503286	0.518057	0.214399
	0.238257	0.623286	-3.72194	2.3344
	-0.0517432	-2.11671	0.618057	-0.0356011
	0.338257	-1.73671	0.368057	0.384399
	-0.681743	0.713286	0.418057	0.624399
	0.658257	0.533286	0.398057	-3.5556
	0.478257	-1.06671	0.618057	0.0743989
	-0.681743	0.613286	3.33806	0.0643989
	-3.03174	-1.25671	-2.89194	-1.9256
	-0.621743	-0.726714	0.788057	0.384399
	0.308257	0.793286	0.0380568	0.744399
	-0.0417432	1.02329	0.158057	0.614399
	0.218257	0.513286	0.708057	-0.0956011
	-0.121743	1.00329	0.428057	0.414399
	-0.261743	-0.0867143	0.638057	0.604399
	0.228257	-2.71671	0.668057	0.0743989
	-0.0917432	0.293286	0.858057	-0.0756011
	-0.0517432	0.573286	0.268057	2.3344
	0.578257	0.433286	0.538057	0.364399
	-0.271743	-0.976714	0.468057	9.8944
	0.338257	-0.966714	0.278057	-3.0556
	0.588257	0.493286	1.43806	1.6144
	1.31826	0.423286	0.228057	1.9644
	1.18826	-0.746714	2.52806	-0.255601
	0.268257	0.343286	-0.611943	-5.1956
	0.198257	-0.296714	0.0480568	-2.9856
	0.208257	-2.44671	3.18806	-1.2056
	-0.771743	0.983286	0.698057	-0.145601
	-0.431743	1.42329	-3.31194	0.704399
	0.288257	-1.71671	-0.741943	0.164399
	-0.821743	0.423286	0.568057	-3.6756
	-0.0117432	0.603286	0.188057	0.554399
	-1.20174	-0.146714	0.248057	-2.5256
	-2.69174	0.593286	0.288057	0.0143989
	0.478257	-1.99671	1.69806	0.284399
	-0.311743	-1.47671	0.338057	0.394399
	-0.571743	-1.52671	-0.871943	0.504399
	0.248257	0.703286	0.558057	-0.215601
	0.328257	0.743286	0.348057	-3.5456
	0.538257	-1.14671	0.328057	0.0443989
	0.0982568	-1.42671	0.298057	0.594399
	-1.52174	-1.69671	0.988057	1.9144
	0.418257	0.573286	-0.511943	0.694399
	-0.241743	0.473286	0.928057	0.274399
	0.168257	0.783286	0.588057	-0.215601
	0.488257	0.463286	0.538057	0.494399
	0.278257	-0.796714	-0.0919432	0.334399
	-0.0117432	-1.04671	0.558057	0.0443989
	-0.291743	-1.80671	0.878057	-1.6456
	-0.191743	0.663286	0.228057	-1.1656
	-0.561743	-2.08671	0.538057	0.304399
	-0.281743	0.723286	0.278057	0.504399
	0.538257	-0.576714	0.578057	0.804399
	0.208257	-1.40671	1.05806	0.374399
	-0.391743	0.493286	0.758057	-0.325601
	0.438257	0.223286	0.358057	0.104399
	0.408257	0.163286	0.538057	0.594399
	0.228257	0.133286	0.588057	0.224399
	0.458257	-0.446714	-0.0719432	0.314399
	-0.391743	-1.21671	0.288057	0.224399
	2.14826	-1.11671	0.758057	0.0743989
	0.0882568	-1.11671	0.438057	0.124399
	0.0582568	-1.20671	0.668057	0.574399
	-0.581743	-2.27671	0.368057	2.6044
	-1.01174	-1.27671	0.368057	-0.355601
	0.668257	-0.736714	0.548057	-8.9256
	0.878257	-1.22671	0.198057	0.624399
	-0.111743	0.693286	1.07806	0.334399
	0.0682568	-0.836714	0.128057	0.324399
	0.718257	-2.65671	1.55806	0.0443989
	0.198257	-2.57671	0.818057	0.134399
	0.298257	-3.44671	0.638057	-0.0256011
	-1.95174	1.04329	0.498057	1.7244
	0.108257	-0.606714	0.248057	0.324399
	1.33826	-1.81671	0.558057	-0.145601
	-0.931743	0.893286	0.128057	0.0643989
	-0.121743	-2.41671	1.67806	-0.0556011
	-0.0617432	1.63329	0.628057	0.394399
	-0.851743	0.403286	0.258057	-1.11127
	-2.61174	-2.47671	1.63806	-5.51127
	-0.251743	-1.64671	1.46806	5.94873
	0.908257	0.553286	1.34806	-3.30127
	0.488257	-2.05671	-1.34433	-0.67127
	0.118257	-1.78671	-1.90433	8.47873
	-0.631743	-2.01671	-2.40433	-2.82127
	-0.0917432	-1.80671	-3.08433	-1.31127
	-0.231743	0.323286	4.76567	-2.76127
	2.24826	-2.12671	4.04567	-2.17127
	-0.0017432	-1.73671	-2.91433	-0.75127
	-0.111743	-1.09671	-4.10433	1.14873
	0.128257	-2.56671	-1.94433	3.20873
	0.378257	-2.26671	3.77567	-3.32127
	-0.711743	7.82329	1.20567	-2.89127
	-4.71174	-3.31671	-3.96433	-2.55127
	1.24826	-2.18671	-0.214332	-0.57127
	-0.271743	-0.586714	0.655668	-3.77127
	-0.541743	-0.0167143	-1.71433	1.90873
	0.148257	-3.69671	1.32567	-0.96127
	-0.891743	-2.15671	-1.70433	3.94873
	0.348257	-1.43671	0.575668	4.82873
	0.678257	-1.55671	1.92567	-1.31127
	0.108257		1.89567	7.02873
	-0.241743		2.71567	-0.55127
	1.13826		-0.0043318	-8.21127
	-0.871743		-2.83433	-3.96127
	0.718257		5.87567	-0.76127
	0.238257		-0.394332	-2.76127
	1.12826		-2.91433	3.58873
	0.198257		0.295668	6.61873
	-0.921743		-1.29433	6.33873
	0.208257		-2.07433	3.66873
	0.158257		1.33567	1.62873
	1.19826		-1.76433	-2.18127
	-2.34174		0.235668	-0.91127
	-0.371743		0.895668	6.24873
	-3.43174		-3.07433	3.68873
	-0.0117432		0.0256682	-0.0412696
	1.19826		-2.22433	-2.25127
	0.0582568		2.60567	2.99873
	0.158257		1.13567	-6.23127
	-3.40174		-0.924332	2.86873
	0.638257		-1.85433	6.64873
	-4.52174		-2.24433	7.60873
	1.18826		-3.06433	2.98873
	-0.611743		1.29567	3.16873
	-0.0417432		0.165668	-2.64127
	0.568257		3.79567	-2.26127
	0.388257		0.375668	6.76873
	1.18826		2.68567	3.99873
	-0.541743		0.915668	2.43873
	0.248257		0.165668	-2.59127
	1.25826		-5.26433	-1.94127
	0.758257		-7.58433	1.79873
	0.608257		-2.20433	4.73873
	-0.581743		1.93567	-1.00127
	0.388257		-1.97433	6.58873
	0.748257		1.49567	2.89873
	0.608257		-0.914332	-1.58127
	1.42826		-0.814332	-2.48127
	-0.421743		-1.54433	-0.0512696
	0.888257		2.11567	2.31873
	0.0582568		2.10567	6.89873
	0.718257		0.725668	-2.51127
	0.0082568		1.33567	-5.84127
	-0.931743		3.63567	6.07873
	0.198257		0.255668	5.89873
	0.168257		1.06567	2.27873
	0.568257		-1.28433	-5.57127
	1.09826		-1.42433	-2.10127
	-3.78174		3.18567	-2.08127
	-5.56174		1.88567	5.31873
	-3.90174		0.605668	-2.73127
	-1.87174		1.72567	-3.10127
	-0.241743		-3.09433	-2.51127
	-2.03174		3.56567	5.12873
	0.168257		4.54567	3.32873
	-1.07174		0.865668	-1.98127
	-3.74174		1.79567	3.74873
	0.648257		-1.89433	-3.87127
	1.38826		-1.00433	1.60873
	0.668257		0.535668	-1.32127
	1.40826		2.09567	-2.51127
			1.59567	-2.27127
			4.23567	1.26873
			1.77567	-1.50127
			1.90567	-1.88127
			-1.46433	-3.20127
			-6.59433	-1.34127
			1.95567	-2.26127
			-2.41433	-1.20127
			-4.29433	-2.75127
			-5.66433	-2.00127
			3.15567	4.02873
			-0.0543318	1.85873
			0.625668	3.70873
			-5.48433	5.40873
			0.515668	4.09873
			0.765668	-2.29127
			1.91567	2.58873
			-4.71433	-0.62127
			2.21567	3.09873
			1.71567	-3.00127
			1.77567	-0.22127
			0.755668	-2.56127
			1.25567	6.05873
			1.47567	3.28873
			-2.24433	3.42873
			1.84567	4.54873
			3.18567	-0.71127
			-0.434332	-2.95127
			2.34567	-1.89127
			-1.83433	-1.06127
			0.655668	-1.49127
			-0.404332	-1.84127
			2.81567	-1.35127
			5.26567	-1.33127
			3.17567	-1.11127
			5.97567	-1.43127
			3.41567	-2.39127
			-1.83433	-1.77127
			-1.30433	-3.07127
			-2.56433	-1.02127
			-2.16433	2.88873
			11.7157	-1.93127
			-1.89433	6.72873
			-1.32433	-2.13127
			-2.16433	-0.23127
			1.36567	-0.60127
			6.08567	-2.64127
			2.68567	4.60873
			0.885668	-2.04127
			-1.30433	3.75873
			-1.02433	-0.33127
			0.0956682	3.59873
			3.32567	-2.77127
			-0.704332	-1.18127
			-2.03433	-7.68127
			-2.56433	1.27873
			-2.58433	-1.11127
			4.77567	0.31873
			1.46567	0.63873
			0.265668	-2.04127
			-2.46433	-3.37127
			8.17567	-2.38127
			-2.12433	3.57873
			-6.92433	2.53873
			2.46567	-2.08127
			-2.00433	-3.29127
			1.31567	-3.33127
			2.32567	4.99873
			2.23567	5.32873
			-2.70433	-1.73127
			-0.0243318	-0.93127
			0.925668	-1.95127
			-2.14433	5.41873
			-1.14433	-2.36127
			-8.98433	-1.79127
			-3.21433	1.01873
			-2.11433	-1.18127
			-1.52433	-2.58127
			-11.1643	-2.22127
			-2.61433	-2.48127
			-2.34433	-1.72127
			0.235668	-1.95127
			-4.72433	2.58873
			1.33567	-2.82127
			2.09567	4.65873
			4.44567	-2.47127
			-1.25433	0.29873
			-4.54433	-4.10127
			-1.65433	-1.39127
			-1.67433	9.69873
			-2.17433	9.43873
			6.08567	-4.58127
			0.925668	6.34873
			1.56567	-1.72127
			-0.0643318	-2.12127
			-0.184332	4.53873
			-3.68433	-1.97127
			8.69567	-0.24127
			-0.804332	4.17873
			-4.1849	2.42873
			-0.0749015	-0.10127
			-0.174901	5.58873
			0.185099	-1.94127
			0.155099	10.3887
			-0.434901	2.92262
			-0.494901	-2.09738
			-1.2749	-1.24738
			-1.1249	-1.30738
			-0.254901	-1.37738
			0.215099	-1.93738
			0.105099	-2.01738
			-0.0449015	-2.49738
			0.165099	-2.14738
			-0.0149015	-1.92738
			-3.8749	-1.50738
			-4.7849	-1.26738
			-0.814901	-1.97738
			-0.684901	-0.837382
			-1.1049	-1.26738
			-0.394901	2.67262
			-0.604901	-0.817382
			0.135099	-2.60738
			-4.7749	-2.38738
			0.555099	0.122618
			-1.0249	-1.99738
			-3.2549	-1.97738
			0.275099	-1.51738
			-0.624901	2.65262
			-0.844901	-1.01738
			0.605099	-2.11738
			0.765099	-0.827382
			1.3051	-1.55738
			0.595099	-2.28738
			0.425099	-1.71738
			-0.264901	-0.917382
			-3.5349	-1.43738
			0.0550985	-1.49738
			-4.8049	-1.46738
			-1.2449	-1.87738
			-0.144901	-1.88738
			0.425099	2.60262
			-1.1749	-1.62738
			1.4651	2.68262
			-0.0949015	-1.03738
			-0.514901	-1.95738
			-3.6649	-1.57738
			-0.114901	-0.147382
			0.0650985	-1.16738
			1.4351	-1.75738
			-0.0149015	-2.00738
			-4.1849	2.61262
			11.8051	-1.75738
			-2.0249	-1.98738
			1.0951	-1.46738
			-1.8249	-1.64738
			-0.204901	-2.42738
			1.3451	-0.527382
			-0.244901	-0.177382
			-0.294901	-1.18738
			1.3951	2.65262
			-4.3849	-2.14738
			-4.3649	-1.23738
			-0.554901	-1.95738
			0.465099	-1.88738
			1.7351	-1.24738
			0.915099	2.16262
			-1.2149	2.66262
			1.0051	0.0226178
			0.0950985	-1.51738
			-5.2449	-1.13738
			0.735099	-1.91738
			-0.114901	-1.61738
			0.225099	-1.40738
			-5.8149	-1.51738
			1.2751	0.272618
			0.175099	-1.41738
			-4.2449	-1.78738
			0.875099	-1.85738
			1.0751	-1.07738
			0.185099	-2.14738
			-0.374901	-1.01738
			-1.3149	2.57262
			-2.1849	-1.43738
			-3.4249	-1.88738
			1.3051	2.58262
			0.405099	2.66262
			0.415099	-0.797382
			0.575099	-1.46738
			-0.284901	-0.427382
			-4.3549	-1.23738
			0.625099	-1.81738
			1.5551	-2.25738
			-3.9449	2.66262
			0.395099	-1.70738
			0.245099	-0.947382
			0.485099	-1.24738
			-0.344901	-1.58738
			-0.234901	-1.43738
			-3.2449	-1.54738
			-0.274901	-1.68738
			-2.0449	-1.16738
			0.975099	-1.89738
			-0.604901	0.172618
			-2.7549	-1.09738
			-1.1849	-2.34738
			1.3651	2.68262
			0.905099	-1.96738
			-3.2149	-1.37738
			-0.864901	-1.41738
			1.8251	3.42262
			0.855099	-0.387382
			-0.274901	-1.10738
			1.3551	-1.29738
			1.8451	2.68262
			-2.3749	-1.02738
			-3.3449	-1.20738
			1.7051	2.61262
			0.0250985	-0.937382
			0.875099	-1.48738
			-0.574901	-1.42738
			0.115099	-0.467382
			0.215099	-0.157382
			-0.124901	-1.08738
			-0.944901	-1.61738
			1.5851	1.49262
			-2.5149	0.392618
			-4.0349	-1.23738
			0.895099	1.14262
			1.1051	-0.297382
			2.1751	-1.08738
			0.955099	-1.00738
			1.9051	-1.09738
			1.8251	-0.877382
			1.1751	-0.607382
			0.535099	-1.02738
			-0.214901	-1.03738
			-0.334901	-1.18738
			0.295099	-1.16738
			1.3851	0.652618
			1.9651	0.342618
			0.435099	-0.817382
			-1.6349	-0.707382
			1.5051	-0.837382
			2.3251	0.922618
			-0.274901	-0.917382
			0.975099	-1.10738
			0.115099	-1.18738
			0.195099	-1.15738
			0.575099	2.63262
			1.7551	-1.36738
			1.2651	-0.747382
			1.1751	-1.08738
			0.0850985	-0.997382
			1.5151	-1.21738
			-6.1949	2.65262
			0.165099	-1.93738
			1.2551	2.58262
			1.6451	1.38262
			1.6251	-0.777382
			2.0551	-1.28738
			-3.4949	-1.02738
			1.1851	-1.27738
			1.5251	2.59262
			1.6751	2.68262
			1.3951	-1.22738
			-0.544901	-1.35738
			0.315099	-1.09738
			0.175099	-0.717382
			1.6451	-0.917382
			0.205099	-2.72738
			0.365099	-1.56738
			0.155099	-2.09738
			1.8051	-3.02738
			-2.7849	2.67262
			-0.464901	-1.11738
			0.825099	2.06262
			0.0350985	2.66262
			1.3451	2.68262
			1.8051	-1.79738
			3.0551	-1.23738
			1.3351	-0.627382
			1.3951	0.202618
			2.0651	-0.947382
			-2.7649	-1.01738
			0.545099	-1.05738
			1.4151	-0.297382
			0.405099	2.59262
			1.3151	-1.22738
			1.3651	0.752618
			1.3951	-0.937382
			1.4051	-2.56738
			0.785099	-1.00738
			1.7451	-1.65738
			0.355099	-0.337382
			0.605099	-1.18738
			0.505099	2.14262
			-0.374901	2.64262
			1.1151	-0.277382
			0.355099	2.68262
			-3.9649	-0.737382
			1.0951	-1.92738
			2.0451	1.39262
			1.4351	-0.817382
			1.3651	-1.33738
			-0.304901	-0.707382
			0.875099	-1.18738
			-4.7049	-3.02738
			0.585099	-2.52738
			1.4151	2.65262
			1.4651	-0.757382
			1.8151	-0.407382
			-3.3149	-1.27738
			-0.0949015	-1.00738
			-1.9749	0.192618
			1.5051	2.63262
			-0.544901	2.66262
			1.2751	-0.367382
			1.6751	2.64262
			0.505099	-0.927382
			1.2951	-0.987382
			-0.104901	-0.557382
			1.3151	-1.92738
			1.6251	2.59262
			0.475099	-0.867382
			-0.144901	-0.457382
			0.375099	-1.38738
			-3.0649	-0.547382
			1.7551	0.272618
			1.4751	2.75262
			1.7251	-1.28738
			0.185099	-0.457382
			0.585099	-0.447382
			0.435099	2.66262
			-0.0449015	-2.19738
			1.0451	-1.11738
			-0.154901	-1.81738
			-2.8549	2.14262
			1.2251	0.552618
			1.2851	2.25262
			1.5951	0.692618
			1.7651	-0.257382
			-0.364901	-0.737382
			0.865099	-0.977382
			-0.564901	-2.38738
			-0.474901	-1.49738
			0.765099	1.01262
			1.8951	2.64262
			2.1151	-0.177382
			2.0051	1.94262
			0.0550985	-0.597382
			0.125099	-0.277382
			0.405099	2.66262
			0.735099	0.842618
			0.745099	1.15262
			-2.8349	1.69262
			-0.614901	-0.357382
			0.525099	2.61262
			0.935099	2.68262
			-0.884901	0.642618
			0.295099	0.892618
			1.8951	2.64262
			0.945099	0.0726178
			1.4051	-0.337382
			1.3551	-2.33738
			0.805099	-0.667382
			-3.1649	-0.287382
			-3.4549	-2.02738
			0.345099	2.58262
			1.3551	3.93262
			1.3051	-0.327382
			-3.7449	0.712618
			0.295099	-1.35738
			1.5851	-0.0573822
			0.265099	2.41262
			-1.1049	-0.0873822
			-1.0449	0.412618
			-0.394901	-3.47738
			-0.284901	2.65262
			1.6051	-0.137382
			1.5451	1.07262
			1.5951	1.66262
			1.8851	-0.0273822
			1.5751	-0.857382
			-0.714901	0.262618
			0.155099	-1.11738
			-2.0349	-2.23738
			-0.544901	1.85262
			0.685099	1.77262
			1.1251	0.572618
			1.2851	1.64262
			1.2551	-1.11738
			-3.2949	1.95262
			-2.2249	1.97262
			0.655099	3.01262
			1.3251	3.15262
			1.3851	-0.427382
			0.835099	0.0126178
			1.3751	-1.02738
			1.2751	0.00261778
			0.705099	-0.617382
			0.685099	-1.25738
			0.295099	0.682618
			1.0351	-1.47738
			1.0651	0.642618
			-0.264901	0.932618
			-3.1049	-0.777382
			0.785099	-2.72738
			1.4851	4.39262
			0.815099	1.27262
			0.505099	1.96262
			-2.8649	-3.15738
			0.945099	-2.35738
			1.2951	2.33262
			0.385099	1.37262
			0.395099	-0.647382
			1.7151	2.11262
			0.535099	1.57262
			1.5551	-0.107382
			-2.8449	-0.497382
			0.395099	2.03262
			1.3251	2.61262
			1.3551	1.15262
			0.455099	1.86262
			0.855099	2.57262
			0.925099	-0.927382
			1.3851	0.552618
			-3.1149	1.84262
			0.145099	2.57262
			0.635099	1.99262
			1.4051	-1.80738
			-0.154901	2.57262
			-0.344901	1.71262
			0.425099	1.30262
			-3.3249	2.57262
			0.385099	3.04262
			-1.3749	0.562618
			-3.5049	0.832618
			3.1151	2.60262
			0.905099	2.02262
			0.985099	2.17262
			0.605099	-1.54738
			-0.694901	2.42262
			1.0051	0.0526178
			-1.5049	-2.19738
			0.325099	1.80262
			0.475099	1.71262
			1.0251	1.15262
			0.635099	2.40262
			0.765099	0.492618
			0.295099	-0.257382
			0.475099	2.06262
			-0.0249015	1.56262
			0.205099	1.62262
			0.545099	-1.67738
			-3.7649	2.58262
			0.105099	-1.39738
			0.535099	0.492618
			-0.0849015	0.192618
			0.105099	0.852618
			0.435099	-1.55738
			-2.5449	-1.48738
			-0.924901	-0.517382
			0.615099	2.02262
			0.0750985	2.61262
			0.365099	1.88262
			-1.1149	2.47262
			-3.0849	3.10262
			0.965099	2.31262
			0.975099	0.132618
			0.295099	-0.357382
			-0.304901	-0.907382
			-3.8149	0.542618
			0.485099	2.80262
			-0.434901	-1.61738
			-0.204901	-2.40738
			-2.9949	-0.317382
			0.0450985	1.86262
			-0.654901	0.982618
			0.0850985	2.72262
			-0.694901	0.232618
			1.6051	2.44262
			-0.124901	0.492618
			-0.714901	1.87262
			0.345099	2.41262
			-0.584901	4.29262
			-3.6349	-1.34738
			-1.1249	1.16262
			-3.4449	3.27262
			0.215099	0.802618
			-1.0449	2.13262
			-1.2049	2.92262
			-0.274901	2.01262
			0.255099	2.58262
			0.0150985	1.40262
			-0.874901	2.58262
			-3.7549	2.67262
			-0.334901	2.96262
			0.515099	1.67262
			-1.2149	2.67262
			0.0250985	3.66262
			2.1851	5.76262
			-1.6749	-1.22738
			0.395099	-0.597382
			-2.9749	1.11262
			-1.21964	1.11787
			-0.829645	0.767872
			-0.649645	0.757872
			-0.339645	0.557872
			-1.35964	0.397872
			-1.49964	-1.78213
			-0.819645	0.217872
			0.410355	0.277872
			0.760355	-1.24213
			9.51036	-0.892128
			0.580355	1.01787
			0.290355	-0.272128
			-0.719645	-1.94213
			-0.809645	-0.162128
			-0.799645	1.01787
			-1.06964	-0.792128
			-3.04964	-2.90213
			0.770355	-1.66213
			-0.129645	-1.53213
			0.0903552	-1.14213
			-0.719645	-0.982128
			0.340355	-1.11213
			-3.82964	-0.0821281
			-0.369645	-2.48213
			-1.11964	-1.56213
			-0.619645	2.65787
			0.0303552	-2.27213
			-1.44964	-1.13213
			0.930355	2.53787
			-3.03964	-2.01213
			1.56036	-1.53213
			0.910355	1.74787
			5.30036	-1.19213
			-0.359645	-1.19213
			0.760355	1.08787
			-1.32964	-0.362128
			1.90036	-2.29213
			0.270355	0.917872
			-0.409645	-1.66213
			1.98036	-1.38213
			-0.869645	-0.322128
			-0.419645	-2.81213
			7.63036	-1.32213
			-1.33964	-2.22213
			0.0203552	-1.26213
			7.06036	-1.07213
			-1.22964	0.0978719
			-0.229645	-0.932128
			3.23036	-1.57213
			-2.60964	0.927872
			-1.28964	0.737872
			-0.799645	-2.26213
			-0.559645	-0.0421281
			0.850355	0.337872
			0.510355	0.227872
			-0.149645	-0.312128
			0.280355	-0.0821281
			0.0203552	0.797872
			-0.129645	0.587872
			0.440355	-1.59213
			0.860355	0.777872
			-0.279645	0.217872
			2.61036	-0.712128
			2.82036	-1.62213
			0.620355	-1.07213
			-1.28964	0.427872
			-0.749645	1.21787
			0.670355	-3.72213
			-0.949645	-1.17213
			0.560355	0.557872
			-0.239645	-0.892128
			-0.0696448	-0.472128
			0.180355	-0.542128
			-0.739645	0.0878719
			-0.909645	-0.512128
			4.51036	-1.46213
			0.500355	1.34787
			-0.979645	-0.162128
			-0.00964478	-0.612128
			-0.409645	0.407872
			-0.329645	0.187872
			-0.809645	1.21787
			0.180355	0.00787192
			-0.159645	1.17787
			-0.649645	-1.50213
			0.180355	0.657872
			1.69036	0.217872
			-0.469645	-0.0221281
			-0.919645	0.747872
			1.95036	-3.99213
			1.95036	0.377872
			0.120355	0.387872
			-1.39964	0.397872
			5.29036	-0.0221281
			0.0903552	-1.20213
			-0.499645	-2.44213
			0.0803552	0.807872
			0.680355	0.557872
			-0.719645	-0.202128
			0.0303552	0.367872
			-1.19964	2.75787
			2.02036	0.707872
			1.43036	0.727872
			1.07036	-1.68213
			-0.659645	0.397872
			-0.679645	0.767872
			0.170355	-0.582128
			0.870355	0.797872
			-0.779645	1.53787
			0.650355	0.777872
			1.30036	-0.582128
			-0.759645	0.287872
			0.340355	-0.602128
			-0.659645	0.777872
			1.24036	0.147872
			1.10036	1.13787
			2.94036	0.537872
			-0.0996448	-1.91213
			-0.709645	0.267872
			0.320355	0.777872
			0.830355	0.787872
			-1.29964	1.46787
			-1.33964	0.437872
			-1.03964	0.137872
			-1.32964	0.337872
			0.200355	-1.30213
			0.970355	0.247872
			-0.0296448	0.227872
			1.44036	0.747872
			0.0803552	0.0778719
			1.73036	-0.852128
			1.19036	-0.102128
			-1.07964	0.177872
			-0.919645	0.837872
			0.200355	-1.54213
			-1.34964	0.747872
			-1.23964	-3.36213
			-0.0996448	-1.41213
			0.370355	0.667872
			0.860355	-1.74213
			-0.959645	0.797872
			-0.129645	1.97787
			-0.759645	0.347872
			1.14036	0.427872
			-1.33964	0.00787192
			-1.06964	0.747872
			-0.839645	0.977872
			-1.09964	-1.01213
			-1.42964	-0.0121281
			0.570355	0.697872
			1.81036	0.827872
			-4.85964	1.20787
			-0.309645	1.55787
			-0.249645	0.627872
			-1.22964	1.25787
			-0.709645	2.20787
			-1.31964	0.747872
			-0.769645	0.237872
			-3.83964	-1.88213
			1.82036	2.61787
			0.0903552	0.477872
			1.20036	0.257872
			1.72036	0.0578719
			1.25036	0.497872
			0.840355	0.747872
			-0.299645	0.137872
			0.580355	2.37787
			0.500355	1.80787
			1.32036	-2.38213
			7.07036	0.757872
			-1.37964	-0.0521281
			-3.14964	0.757872
			-1.48964	1.96787
			-0.829645	-0.0121281
			-0.479645	2.37787
			-0.969645	0.757872
			-1.31964	0.817872
			-0.439645	0.817872
			11.7004	0.0978719
			0.790355	0.207872
			-7.21964	2.27787
			0.220355	0.477872
			-0.219645	0.467872
			0.280355	-0.152128
			1.92036	0.137872
			0.270355	1.50787
			11.4004	0.827872
			-1.37964	-2.06213
			-1.31964	1.53787
			1.11036	0.107872
			2.59036	0.747872
			-1.18964	0.777872
			-1.30964	0.777872
			2.83036	1.23787
			-0.629645	0.727872
			1.24036	0.777872
			-0.869645	-0.202128
			-0.269645
			-0.899645
			-0.239645
			2.45036
			-1.17964
			-0.949645
			-0.319645
			2.51036

## Sheet: Fig 7H
Normalized time series of PER2::LUC before and after treatment with DMSO or A37
Time(h)	DMSO1	DMSO2	A37_1	A37_2
0	54.7775	79.0618	95.8122	47.72
0.5	48.644	67.1842	89.7272	40.1129
1	42.4927	55.2873	84.7556	35.198
1.5	39.1097	44.3532	79.9655	30.8166
2	34.9581	33.6388	75.5189	27.9049
2.5	30.5968	24.9758	70.3792	24.4776
3	30.231	18.548	64.5268	20.2242
3.5	27.6026	13.3137	59.9183	19.1166
4	26.634	8.9535	55.5131	16.3173
4.5	25.3835	6.51533	50.4974	15.2186
5	26.1329	4.63883	45.1747	14.8814
5.5	26.7092	3.25993	39.7261	14.3783
6	27.0953	1.98341	34.2218	14.3048
6.5	25.5262	1.5691	28.8345	14.7513
7	27.0588	1.21574	23.4058	16.8769
7.5	29.0238	0.827455	19.1593	17.7957
8	31.824	0.888856	15.4877	20.5983
8.5	34.7667	0.526587	12.6762	20.8138
9	36.7914	0.56976	11.5422	25.3142
9.5	42.5535	1.26913	11.8234	28.5601
10	46.0346	1.93401	13.7369	32.6457
10.5	49.8052	3.26378	16.0613	35.4826
11	55.0042	6.31201	19.1907	38.6279
11.5	57.053	9.61668	22.8842	42.0492
12	59.4353	14.4901	26.9004	45.7283
12.5	63.732	20.3432	31.0673	46.6677
13	67.1055	28.2289	34.8886	48.6762
13.5	69.272	34.8001	39.3956	51.2523
14	72.1253	42.2989	43.5359	53.3875
14.5	73.2861	48.8211	47.0443	55.2988
15	74.7235	55.5664	50.3869	56.0151
15.5	74.6234	62.8783	54.9782	57.5446
16	76.0239	69.1014	59.1167	58.6892
16.5	76.5404	75.2958	64.4079	60.6886
17	75.3151	81.3065	69.1469	61.5377
17.5	78.1427	86.8223	74.1545	62.5484
18	76.9451	91.9089	78.4076	62.2302
18.5	76.6285	95.8946	82.2095	61.17
19	85.5574	98.6194	85.7677	60.145
19.5	72.2455	98.6699	87.6242	58.8219
20	67.6016	100	89.0541	56.2034
20.5	65.3552	98.8309	89.6937	54.1984
21	64.016	98.6245	89.6921	51.4014
21.5	58.961	96.8432	89.213	49.3139
22	54.3536	94.9498	87.8943	47.2123
22.5	51.452	91.9982	86.2108	42.0108
23	48.1375	88.788	84.4136	39.7392
23.5	43.2958	84.9146	82.4575	36.2231
24	41.1229	78.702	79.7991	33.7307
24.5	41.4299	71.5599	76.6511	30.6213
25	34.7416	63.3368	73.385	28.0151
25.5	31.0515	54.2948	70.1585	25.8112
26	27.9928	44.488	66.1117	21.5293
26.5	25.2443	35.9762	61.8519	18.4505
27	20.7431	27.9543	57.5567	16.026
27.5	19.3215	21.8984	52.0681	13.5466
28	16.3658	16.4202	46.685	11.7842
28.5	13.9405	11.7898	40.6221	10.3953
29	13.3179	9.07885	34.415	9.22667
29.5	14.1524	6.1957	29.165	8.77098
30	14.938	3.97484	23.4143	7.42923
30.5	17.5926	3.32953	18.5669	5.81849
31	18.0501	1.52987	14.5875	5.17925
31.5	19.5354	1.53748	11.1298	6.45469
32	22.5682	0.396216	8.11825	7.34693
32.5	23.9559	0	6.15039	8.31216
33	26.8269	0.0469351	4.64822	10.2862
33.5	30.3204	0.782222	3.5729	11.5198
34	32.71	1.25215	4.08028	14.3557
34.5	37.0534	2.28217	3.79666	17.1555
35	40.928	3.54611	4.28109	20.6395
35.5	44.2864	5.96376	6.28015	23.1618
36	51.1257	9.1656	8.41121	27.0471
36.5	54.2966	12.9419	10.7196	29.663
37	59.2406	18.1976	14.6269	33.1062
37.5	62.4981	23.8882	18.776	35.8098
38	66.3116	30.3389	23.1681	38.6461
38.5	67.8341	37.6809	27.7023	40.9736
39	71.2761	44.6108	32.5509	43.7481
39.5	74.0863	52.1447	37.8226	46.7449
40	75.0298	59.5838	42.5203	48.6881
40.5	75.7293	66.4099	47.4939	48.8694
41	76.6141	73.4402	52.3167	50.3432
41.5	76.1702	78.7971	56.8737	51.3791
42	76.2523	84.8979	61.338	51.8386
42.5	74.0531	88.7377	65.5508	50.2737
43	72.1265	91.6997	69.7376	49.2357
43.5	69.1945	94.4523	72.8675	48.8076
44	66.462	94.9091	75.4072	48.9474
44.5	62.4943	94.9296	77.7803	46.5831
45	58.5127	93.6324	80.108	44.9735
45.5	56.8413	93.13	80.5156	41.9658
46	52.7631	90.8329	81.0991	39.5872
46.5	49.5519	88.7503	80.9307	36.1728
47	46.2677	84.0661	79.5751	34.7345
47.5	41.4204	78.8965	78.0057	32.5645
48	38.154	72.6439	76.9642	29.9505
48.5	34.4561	63.9805	73.2963	27.6747
49	32.0276	55.6852	70.4649	26.9114
49.5	27.5599	45.9951	67.4587	22.7544
50	26.3449	37.8879	63.6671	21.6212
50.5	22.5826	30.492	59.1783	19.725
51	20.6469	23.7315	54.7543	18.3016
51.5	18.3688	18.1661	49.5429	15.1181
52	16.3246	13.9459	44.3912	14.7405
52.5	14.8366	10.8686	39.9201	11.7352
53	13.3405	8.42686	34.3742	9.5962
53.5	14.5399	6.61825	29.9758	8.82274
54	12.6114	4.48862	25.1353	8.69037
54.5	13.8042	3.53097	21.6605	6.21254
55	14.018	2.17796	17.2081	6.37914
55.5	16.2842	1.67376	13.9556	6.42206
56	17.8125	0.943539	11.3607	6.4006
56.5	19.3558	1.02388	8.89381	8.84942
57	23.8959	0.873718	6.7742	10.5485
57.5	27.4728	1.08761	5.32337	11.4562
58	32.5762	1.68711	4.03306	13.5415
58.5	36.6007	2.31128	3.39388	15.768
59	40.8492	3.50773	3.20103	18.9338
59.5	45.45	5.74296	3.53257	20.5226
60	49.5967	7.11729	4.1686	23.972
60.5	53.7755	10.2759	5.18385	26.4889
61	56.9628	13.6823	7.27611	28.8643
61.5	61.8477	19.3713	9.37997	32.7847
62	65.3831	23.7491	12.6425	33.5931
62.5	68.3577	29.4034	16.6964	36.4946
63	69.1007	36.6147	21.1589	39.3153
63.5	72.9987	43.4023	25.7338	40.7246
64	72.2567	50.1815	31.2261	44.0971
64.5	74.6356	56.7462	35.9274	44.6873
65	75.7118	63.192	40.7846	46.1799
65.5	74.0924	69.2816	46.1275	46.9663
66	75.9124	74.9716	51.3445	47.5294
66.5	74.0349	79.2639	55.9869	47.1509
67	70.7083	82.8008	60.7914	47.4379
67.5	70.0592	85.4823	64.0585	47.2634
68	65.5928	87.1561	67.1355	44.2488
68.5	61.5625	87.9483	70.3979	44.2986
69	60.0813	87.9287	72.9939	42.0706
69.5	55.9584	86.9183	74.6988	40.0745
70	49.9331	86.3937	75.8288	37.2855
70.5	49.2171	83.3951	76.1616	34.8995
71	43.8437	79.8226	76.2587	32.8834
71.5	42.0062	74.0769	75.3772	30.8733
72	37.6159	67.1059	73.8544	28.657
72.5	33.3258	57.9629	71.3736	25.2874
73	25.6452	50.0125	69.2536	22.992
73.5	26.1803	41.3737	67.0102	21.166
74	22.5118	33.5246	63.7084	18.3541
74.5	19.4756	26.924	59.9711	16.6935
75	17.2017	20.7487	55.429	13.4
75.5	14.8893	16.0292	50.1038	11.9028
76	12.3746	12.2199	44.9579	9.8856
76.5	10.8055	9.10993	39.2354	10.3131
77	9.67331	7.04125	33.3772	8.24955
77.5	8.30205	5.53628	27.8094	7.62244
78	6.85776	3.90923	21.7648	6.96318
78.5	7.75261	2.72734	17.1906	9.04865
79	9.7239	2.34796	12.9663	6.54816
79.5	10.79	1.34835	9.52336	7.25933
80	11.9448	0.958766	6.97903	6.64685
80.5	15.0248	0.786521	5.81046	7.82336
81	17.1727	0.889124	3.8869	7.74829
81.5	21.2336	1.64989	2.88533	8.75426
82	24.1879	1.65231	2.12677	9.35027
82.5	29.4494	3.25084	1.85462	10.6618
83	33.1323	3.72467	1.40937	12.069
83.5	37.2961	5.59087	1.38725	15.7626
84	43.8399	7.73067	2.22289	16.2888
84.5	46.256	10.1538	3.1661	21.2372
85	51.6436	14.1416	5.33617	20.9751
85.5	54.5319	17.8208	7.15808	22.5769
86	56.8997	22.3678	10.3289	26.4471
86.5	60.4879	27.7336	13.1227	27.952
87
87.5	57.7249	34.1727	19.634	34.8661
88	67.3267	40.9136	25.7472	49.163
88.5	66.3241	46.6202	32.3597	64.5044
89	70.6313	54.6434	43.0105	82.8343
89.5	75.407	62.3464	54.64	96.5856
90	100	70.4016	61.1733	100
90.5	85.2909	78.4793	67.7241	95.2982
91	84.452	82.1848	70.0701	84.2567
	81.8395	84.5584	71.5965	73.0648
92	78.5436	85.5317	71.6319	61.9961
92.5	73.5861	86.279	70.8709	54.0604
93	70.3855	86.1206	70.9586	47.0916
93.5	62.9033	85.0688	70.5944	42.1611
94	59.7274	84.2157	71.505	37.1031
94.5	55.0889	82.6786	71.328	32.9499
95	49.1915	81.2471	71.1409	29.3034
95.5	46.598	79.1925	70.4902	26.1139
96	42.933	76.19	69.3533	24.3094
96.5	39.3144	70.4388	67.254	21.0696
97	36.152	65.5487	65.4838	18.9998
97.5	32.5934	58.4488	62.9248	17.1792
98	30.1286	51.826	60.1831	14.5977
98.5	27.3261	44.6882	57.0575	12.7482
99	24.05	37.2563	53.9907	10.4427
99.5	21.6703	31.2478	50.385	8.26329
100	20.4851	25.2985	46.8334	5.47396
100.5	17.0051	21.1402	43.184	6.12429
101	16.4282	16.3099	39.4757	2.6233
101.5	13.7463	12.2495	35.1385	1.64988
102	14.0405	9.90138	31.7591	0.933717
102.5	12.481	7.79763	28.0559	1.81166
103	14.2753	5.87813	24.8262	1.02051
103.5	13.3231	4.14565	21.9603	0
104	13.9295	3.38846	19.0649	0.153905
104.5	15.1295	2.32571	16.8597	0.339555
105	16.2178	1.42892	14.6186	0.272609
105.5	19.4106	1.41343	12.6017	2.77238
106	22.1243	2.05023	11.4771	2.3179
106.5	23.8933	2.08364	10.5153	3.97011
107	28.3408	2.60543	9.63506	5.48135
107.5	30.2276	3.42881	9.35055	7.36421
108	35.4613	5.05967	9.39392	9.12829
108.5	37.5456	7.05406	9.82646	11.6723
109	44.4863	9.69474	10.7125	13.5987
109.5	47.7321	12.5695	11.0173	17.0967
110	51.375	16.6016	12.1429	21.1221
110.5	53.198	20.8161	13.6736	22.8886
111	56.2736	25.5564	15.5281	26.9693
111.5	59.2131	30.4208	18.7994	30.267
112	59.7715	35.816	20.1996	33.644
112.5	61.3478	40.5152	22.9037	35.8374
113	62.1788	45.6632	26.1361	39.3432
113.5	61.7002	51.2028	29.3285	40.4416
114	61.7915	56.0485	33.4023	43.2534
114.5	60.8403	61.2817	36.9978	48.2776
115	60.7912	65.4975	41.1732	47.4606
115.5	58.381	67.9104	45.1908	47.2411
116	58.6739	70.4579	48.3063	48.0949
116.5	56.5194	72.6707	52.4657	48.4141
117	53.7109	74.076	56.1227	48.71
117.5	51.9046	74.77	59.7844	49.2368
118	49.142	74.773	63.3595	49.4973
118.5	45.7638	73.7701	66.6609	49.5356
119	43.7123	72.8898	69.0143	50.352
119.5	40.763	70.8186	71.8836	49.2973
120	37.6704	68.0539	74.3193	49.2465
120.5	36.3921	63.4028	76.5137	48.7281
121	32.8927	58.9585	78.0247	47.7726
121.5	32.061	53.2836	80.5478	46.5815
122	27.7387	46.885	80.9317	46.1403
122.5	25.6442	40.4234	82.1524	45.2973
123	22.1147	34.3926	81.8696	41.7225
123.5	20.1601	27.7135	82.3204	44.351
124	19.322	23.4726	80.4177	44.0201
124.5	16.4729	18.6534	79.5857	43.0877
125	15.1272	14.9186	77.9402	42.2202
125.5	13.1324	12.7182	76.2497	41.1279
126	8.06665	8.88712	73.3892	42.7624
126.5	12.4568	6.43624	69.6317	43.3026
127	12.2457	4.77305	65.3181	43.2455
127.5	12.3252	3.80349	61.0763	43.8445
128	11.9557	2.47721	57.2024	46.1077
128.5	12.9068	1.65424	53.776	46.7903
129	14.743	1.90011	50.3636	46.9438
129.5	16.1025	1.13029	47.2235	52.07
130	17.2839	1.21368	43.7487	53.8921
130.5	20.3583	1.69114	41.753	56.5687
131	23.2086	1.32981	40.0514	59.5037
131.5	25.6269	2.19802	39.309	64.0561
132	28.5096	3.54235	39.7126	67.0083
132.5	31.4056	4.66064	39.9363	67.0262
133	34.5564	7.72387	42.978	73.1924
133.5	36.7112	9.30376	45.5853	76.1237
134	39.5191	12.3054	48.3455	79.0708
134.5	42.1696	16.1694	51.5284	82.4865
135	43.9907	19.6618	54.7358	86.4241
135.5	47.842	23.9885	58.3106	88.6468
136	48.4526	28.4339	61.7373	89.6766
136.5	50.3741	32.932	65.1572	91.6559
137	50.7334	37.3784	68.5905	93.3514
137.5	51.2826	41.8972	71.9982	94.6412
138	51.5445	46.5463	74.6498	95.4717
138.5	52.3889	50.4656	78.7556	95.4814
139	47.9238	54.2348	81.5559	95.6007
139.5	49.3039	57.5069	83.8328	94.5004
140	48.6956	60.4641	86.267	94.1678
140.5	46.5593	63.3015	89.194	92.2349
141	45.0451	64.5537	91.292	92.6509
141.5	43.7851	65.7784	93.774	92.7174
142	41.569	65.8039	96.0626	88.6143
142.5	37.8562	65.8166	97.2826	87.4201
143	34.7086	65.0629	98.8206	84.5448
143.5	32.8356	64.183	99.4988	82.2123
144	31.5541	61.6476	99.9933	78.3001
144.5	28.343	59.0166	100	76.2903
145	25.7242	54.2082	99.9154	74.3225
145.5	24.585	48.6433	99.3083	72.4414
146	20.092	42.7925	98.3058	69.3095
146.5	18.9266	36.9688	96.5924	65.8198
147	15.9969	33.6916	95.3019	62.0817
147.5	14.2507	25.2232	92.9388	59.2631
148	13.1538	19.2651	90.3205	57.9947
148.5	11.6782	16.7789	87.5248	53.5503
149	10.4949	13.6812	83.8159	52.2303
149.5	8.42565	10.4218	80.2141	51.7001
150	7.93056	8.42718	76.405	49.0896
150.5	7.61387	5.96501	71.9772	48.0332
151	6.14098	4.64577	67.1018	46.7764
151.5	5.18406	3.1829	60.3753	43.7663
152	5.85533	2.48411	55.8866	43.4983
152.5	6.36787	1.6863	51.0507	44.5895
153	7.20737	1.29479	46.249	45.1454
153.5	8.52937	0.837129	40.6391	45.7578
154	9.41527	1.08246	35.6709	46.3678
154.5	13.2555	1.10799	31.4988	48.4413
155	13.8545	1.04453	27.329	50.9515
155.5	16.2889	1.51957	23.8574	49.7518
156	17.448	2.34487	20.9105	51.6845
156.5	21.4016	3.01486	18.5678	53.457
157	24.0507	4.63735	17.7036	56.3983
157.5	29.7654	6.32253	16.6883	59.3172
158	30.0593	8.32793	16.3122	60.2868
158.5	32.8231	12.0255	17.0833	66.3825
159	39.0538	21.4486	23.7447	71.5291
159.5	45.3401	30.8938	30.4234	72.3576
160	45.9308	34.8042	34.0406	71.6312
160.5	50.6317	39.5522	37.4476	69.6801
161	44.4654	42.2971	39.7769	69.4841
161.5	43.1192	47.0602	43.3543	72.3396
162	55.1092	51.4021	48.1626	76.2587
162.5
163	51.7271	55.5805	53.1829	73.442
163.5	48.3998	59.7813	56.346	70.4416
164	45.7245	61.7783	60.4419	69.858
164.5	43.6376	63.6747	63.2202	68.2331
165	42.6105	66.177	67.0551	67.0389
165.5	41.1834	66.9717	70.4231	64.6219
166	41.894	67.538	73.104	63.205
166.5	37.2618	66.9178	76.3635	60.2938
	36.6865	66.838	77.2463	58.8731
168	36.0745	66.3595	79.6283	56.8046
168.5	33.9252	64.551	80.8829	54.0168
169	32.7314	62.2362	81.3038	50.8038
169.5	30.1866	59.481	82.2485	48.0068
170	27.9479	54.65	82.9665	47.1685
170.5	25.5063	49.8812	82.3361	44.655
171	24.3385	44.561	81.8654	40.3152
171.5	21.5423	38.7747	79.8788	38.7665
172	20.3172	33.5008	78.7255	33.1394
172.5	17.5121	28.8092	76.6263	35.1087
173	16.7279	23.6217	74.2863	33.0865
173.5	14.1828	19.4275	71.2277	31.7089
174	12.9896	15.8702	67.9406	29.048
174.5	12.4132	13.267	63.9623	29.0872
175	11.32	11.2127	60.0175	27.7588
175.5	8.82276	8.22067	55.4205	28.6997
176	10.8489	6.41784	51.5401	27.6692
176.5	10.9336	5.12972	46.2833	27.595
177	11.9694	3.6707	41.1502	27.5701
177.5	12.7645	3.14259	36.2051	28.5395
178	11.6969	2.6246	31.6875	29.8261
178.5	15.3108	2.22462	26.9067	30.5722
179	14.9189	2.17787	22.9456	32.2674
179.5	15.1722	2.08409	19.5752	31.9348
180	16.3558	2.31666	15.4132	34.7092
180.5	19.4545	2.82753	13.0194	35.3945
181	21.5872	3.12114	10.5532	35.7107
181.5	22.292	5.08211	8.83123	37.4704
182	28.5023	5.36945	7.37018	39.233
182.5	27.0331	6.59796	6.40098	40.4513
183	29.6014	9.20689	6.34072	41.2003
183.5	31.6797	11.168	6.16001	43.3802
184	33.3433	14.2807	6.8256	43.7433
184.5	33.8624	18.396	8.1142	45.1578
185	36.4439	21.6835	9.97775	45.7151
185.5	35.4431	26.0132	12.5099	45.9244
186	36.8798	28.8272	14.939	47.0276
186.5	38.2087	33.9073	18.8291	45.9422
187	38.3052	37.7961	22.1507	46.681
187.5	37.2418	42.0486	25.8505	47.2754
188	38.8203	46.357	30.6773	45.1028
188.5	37.8315	49.3479	34.5878	43.9144
189	37.182	52.6734	38.4557	43.1443
189.5	37.0501	55.9461	43.3871	41.8102
190	34.4083	57.6407	46.1267	40.6615
190.5	35.4357	59.2764	50.8363	40.3283
191	31.8961	60.2224	54.4013	38.6203
191.5	30.0262	61.2599	57.1224	35.8782
192	29.3442	61.1089	61.3189	35.7056
192.5	27.835	61.008	63.5071	32.3183
193	12.784	59.744	65.7945	31.2034
193.5	25.5159	58.2386	67.7148	29.8552
194	22.6292	55.6552	69.2076	26.5686
194.5	20.0609	52.7625	70.5966	25.7873
195	18.0087	47.9162	70.9832	24.6983
195.5	15.9103	43.2428	71.0433	24.2467
196	14.6772	37.9622	70.8749	19.8298
196.5	11.9349	33.6574	69.9798	19.1385
197	10.4389	28.2899	68.5201	17.7831
197.5	8.11669	24.2929	66.0606	16.5337
198	8.52208	20.3898	63.9313	15.9091
198.5	6.77481	17.5618	61.0206	12.8071
199	7.3143	13.5016	57.2606	13.5321
199.5	5.2521	11.4282	53.4135	13.499
200	4.9469	9.09932	49.5113	12.6207
200.5	5.03626	7.28596	45.5466	13.0455
201	5.1243	5.8689	40.8489	11.5319
201.5	4.97396	4.40899	35.2973	13.3761
202	4.30788	3.41547	30.2454	13.3461
202.5	5.11082	2.85229	25.6458	14.1418
203	4.98721	2.15109	21.3102	15.0947
203.5	8.52937	1.46193	17.5158	15.7268
204	9.42974	1.83119	13.5344	16.9909
204.5	12.151	1.80611	10.7852	18.2289
205	13.6584	1.86186	8.0328	19.5564
205.5	15.1807	2.3618	5.81624	19.715
206	15.9451	2.23573	4.06345	23.1469
206.5	18.0734	4.07131	2.58355	22.2305
207	18.4752	5.0749	1.30179	24.8625
207.5	21.7535	6.15633	0.729449	26.3546
208	23.063	9.30434	0.13869	26.8352
208.5	26.8552	10.6162	0	27.8275
209	28.016	13.9908	0.284996	28.7359
209.5	29.0158	17.053	1.10707	29.3475
210	30.1376	20.6007	2.2242	30.3184
210.5	31.5873	24.4223	4.20072	31.2174
211	34.3009	28.4973	6.41815	32.5143
211.5	36.3997	32.8314	9.33739	33.2709
212	36.3073	36.2584	12.2228	32.844
212.5	33.4847	40.6779	16.0913	32.0033
213	34.8434	44.3293	19.799	31.4589
213.5	34.0793	46.8519	23.8604	29.5862
214	33.9361	49.9797	27.9086	29.2232
214.5	31.2817	52.5652	31.9853	28.1166
215	31.2326	54.3377	36.4736	27.5733
215.5	29.7752	55.1726	41.0369	25.1859
216	28.1597	56.7639	44.2342	20.2652
216.5	27.0047	56.9516	48.1617	15.3848
217	23.6565	56.2694	50.3782	18.3737
217.5	20.3644	55.6098	52.612	17.5141
218	18.753	53.743	55.1251	15.2583
218.5	16.9917	52.3292	56.4643	14.4907
219	14.3768	50.2153	59.6351	12.3311
219.5	14.4639	47.0092	60.7933	11.8586
220	11.909	41.8848	61.8256	10.3472
220.5	9.77107	37.882	62.1734	8.2162
221	8.35838	33.1567	62.0149	7.66656
221.5	4.10971	29.0568	61.1867	7.52632
222	7.31993	24.3944	59.8876	5.47138
222.5	6.10232	20.8055	58.355	3.77634
223	3.4085	17.2513	55.4611	2.67079
223.5	2.2818	14.2921	52.4255	2.43106
224	1.17873	11.3382	49.0607	2.44046
224.5	0.195185	9.50624	45.1374	0.93645
225	1.08959	7.67183	40.872	1.30494
225.5	0	5.88556	36.4305	1.43618
226	1.75898	4.72123	31.4807	2.33341
226.5	0.66089	3.47136	26.5617	79.3196
227
227.5
228
228.5
229
229.5
230
230.5
231

## Sheet: Fig 7I
Slope of PER2::LUC before and after treatment with DMSO or A37
	DMSO				A37
Baseline	-0.2352	-0.3972	0.07416	-0.1862	-0.3306	-0.06956	-0.3802	-0.2643	-0.2105	-0.2705
Day 1-3	-0.2336	0.02157	-0.05355	-0.0895	1.016	1.065	1.068	0.9232	0.3558	0.4972
Two-way RM ANOVA	Matching: Stacked
Assume sphericity?	Yes
Alpha	0.05
Source of Variation	% of total variation	P value	P value summary	Significant?
Row Factor x Column Factor	22.79	0.0011	**	Yes
Row Factor	32.77	0.0003	***	Yes
Column Factor	16.88	0.0018	**	Yes
Subject	6.45	0.5751	ns	No
ANOVA table	SS	DF	MS	F (DFn, DFd)	P value
Row Factor x Column Factor	1.147	1	1.147	F (1, 8) = 24.62	P=0.0011
Row Factor	1.65	1	1.65	F (1, 8) = 35.40	P=0.0003
Column Factor	0.8497	1	0.8497	F (1, 8) = 20.94	P=0.0018
Subject	0.3247	8	0.04058	F (8, 8) = 0.8709	P=0.5751
Residual	0.3728	8	0.0466
Difference between row means
Mean of Baseline	-0.2202
Mean of Day 1-3	0.366
Difference between means	-0.5862
SE of difference	0.09853
95% CI of difference	-0.8135 to -0.3590
Difference between column means
Mean of DMSO	-0.1374
Mean of 25μM A37	0.2833
Difference between means	-0.4207
SE of difference	0.09195
95% CI of difference	-0.6328 to -0.2087
Interaction CI
Mean diff, A1 - B1	0.06817
Mean diff, A2 - B2	-0.9096
(A1 -B1) - (A2 - B2)	0.9778
95% CI of difference	0.5234 to 1.432
(B1 - A1) - (B2 - A2)	-0.9778
95% CI of difference	-1.432 to -0.5234
Data summary
Number of columns (Column Factor)	2
Number of rows (Row Factor)	2
Number of subjects (Subject)	10
Number of missing values	0
Number of families	2
Number of comparisons per row family	2
Number of comparisons per column family	2
Alpha	0.05
Šídák's multiple comparisons test	Predicted (LS) mean diff.	95.00% CI of diff.	Below threshold?	Summary	Adjusted P Value
Baseline
DMSO vs. 25μM A37	0.06817	-0.2642 to 0.4006	No	ns	0.8555
Day 1-3
DMSO vs. 25μM A37	-0.9096	-1.242 to -0.5772	Yes	****	<0.0001
DMSO
Baseline vs. Day 1-3	-0.09734	-0.5161 to 0.3214	No	ns	0.7898
25μM A37
Baseline vs. Day 1-3	-1.075	-1.417 to -0.7332	Yes	****	<0.0001
Test details	Predicted (LS) mean 1	Predicted (LS) mean 2	Predicted (LS) mean diff.	SE of diff.	N1	N2	t	DF
Baseline
DMSO vs. 25μM A37	-0.1861	-0.2543	0.06817	0.1348	4	6	0.5058	16
Day 1-3
DMSO vs. 25μM A37	-0.08877	0.8209	-0.9096	0.1348	4	6	6.75	16
DMSO
Baseline vs. Day 1-3	-0.1861	-0.08877	-0.09734	0.1526	4	4	0.6377	8
25μM A37
Baseline vs. Day 1-3	-0.2543	0.8209	-1.075	0.1246	6	6	8.627	8

## Sheet: Fig 7K
Fraction of rhythmic PER2::LUC-expressing cells before and after treatment with DMSO or A37
	DMSO				A37
Baseline	0.902326	0.99734	1	1	0.955307	0.804167	1	0.957547	0.996503	1
Day 1-3	0.84186	0.994681	1	1	0.949721	0.679167	1	0.900943	0.996503	1
Two-way RM ANOVA	Matching: Stacked
Assume sphericity?	Yes
Alpha	0.05
Source of Variation	% of total variation	P value	P value summary	Significant?
Row Factor x Column Factor	0.2043	0.6043	ns	No
Row Factor	1.897	0.1389	ns	No
Column Factor	3.171	0.6074	ns	No
Subject	88.76	0.0004	***	Yes
ANOVA table	SS	DF	MS	F (DFn, DFd)	P value
Row Factor x Column Factor	0.0002852	1	0.0002852	F (1, 8) = 0.2909	P=0.6043
Row Factor	0.002648	1	0.002648	F (1, 8) = 2.701	P=0.1389
Column Factor	0.004428	1	0.004428	F (1, 8) = 0.2858	P=0.6074
Subject	0.1239	8	0.01549	F (8, 8) = 15.80	P=0.0004
Residual	0.007844	8	0.0009805
Difference between row means
Mean of Baseline	0.9636
Mean of Day 1-3	0.9401
Difference between means	0.02349
SE of difference	0.01429
95% CI of difference	-0.009468 to 0.05645
Difference between column means
Mean of DMSO	0.967
Mean of 25μM A37	0.9367
Difference between means	0.03037
SE of difference	0.05681
95% CI of difference	-0.1006 to 0.1614
Interaction CI
Mean diff, A1 - B1	0.02266
Mean diff, A2 - B2	0.03808
(A1 -B1) - (A2 - B2)	-0.01542
95% CI of difference	-0.08133 to 0.05050
(B1 - A1) - (B2 - A2)	0.01542
95% CI of difference	-0.05050 to 0.08133
Data summary
Number of columns (Column Factor)	2
Number of rows (Row Factor)	2
Number of subjects (Subject)	10
Number of missing values	0
Number of families	2
Number of comparisons per row family	2
Number of comparisons per column family	2
Alpha	0.05
Šídák's multiple comparisons test	Predicted (LS) mean diff.	95.00% CI of diff.	Below threshold?	Summary	Adjusted P Value
Baseline
DMSO vs. 25μM A37	0.02266	-0.1218 to 0.1671	No	ns	0.9124
Day 1-3
DMSO vs. 25μM A37	0.03808	-0.1064 to 0.1826	No	ns	0.7743
DMSO
Baseline vs. Day 1-3	0.01578	-0.04496 to 0.07652	No	ns	0.7462
25μM A37
Baseline vs. Day 1-3	0.0312	-0.01839 to 0.08079	No	ns	0.2303
Test details	Predicted (LS) mean 1	Predicted (LS) mean 2	Predicted (LS) mean diff.	SE of diff.	N1	N2	t	DF
Baseline
DMSO vs. 25μM A37	0.9749	0.9523	0.02266	0.05858	4	6	0.3869	16
Day 1-3
DMSO vs. 25μM A37	0.9591	0.9211	0.03808	0.05858	4	6	0.6501	16
DMSO
Baseline vs. Day 1-3	0.9749	0.9591	0.01578	0.02214	4	4	0.7128	8
25μM A37
Baseline vs. Day 1-3	0.9523	0.9211	0.0312	0.01808	6	6	1.726	8

## Sheet: Fig 7L
RAE of PER2::LUC cells before and after treatment with DMSO or A37
DMSO				A37								Nested t test
DMSO1	DMSO2	DMSO3	DMSO4	A1	A2	A3	A4	A5	A6			P value	0.5504
0.22	0.09	0.41	0.24	0.09	0.15	0.52	0.23	0.24	0.38			P value summary	ns
0.05	0.08	0.26	0.22	0.1	0.22	0.32	0.42	0.12	0.56			Significantly different (P < 0.05)?	No
0.15	0.07	0.77	0.15	0.09	0.08	0.2	0.43	0.14	0.28			One- or two-tailed P value?	Two-tailed
0.09	0.09	0.97	0.18	0.08	0.16	0.82	0.99	0.15	0.52			t, df	t=0.6234, df=8
0.35	0.08	0.76	0.22	0.1	0.3	0.28	0.21	0.13	0.45			F, DFn, Dfd	0.3886, 1, 8
0.1	0.07	0.11	0.51	0.09	0.07	0.26	0.63	0.17	0.3
0.12	0.07	0.9	0.23	0.16	0.15	0.36	0.33	0.15	0.44			How big is the difference?
0.15	0.09	0.48	0.16	0.07	0.15	0.29	0.74	0.12	0.69			Mean of column B	0.2354
0.06	0.09	0.46	0.32	0.08	0.14	0.57	0.42	0.28	0.49			Mean of column A	0.1782
0.15	0.09	0.33	0.11	0.12	0.13	0.52	0.23	0.18	0.5			Difference between means (B - A) ± SEM	0.05715 ± 0.09168
0.09	0.07	0.26	0.15	0.07	0.13	0.35	0.98	0.08	0.49			95% confidence interval	-0.1543 to 0.2686
0.09	0.07	0.5	0.12	0.12	0.11	0.19	0.45	0.1	0.75
0.05	0.12	0.24	0.37	0.1	0.11	0.42	0.49	0.27	0.26			Random effects	SD	Variance
0.06	0.17	0.23	0.15	0.18	0.28	0.34	0.87	0.09	0.24			Variation within subcolumns	0.1209	0.01461
0.13	0.09	0.55	0.12	0.09	0.09	0.38	0.51	0.14	0.76			Variation among subcolumn means	0.1418	0.02011
0.1	0.07	0.22	0.15	0.14	0.11	0.54	0.22	0.2	0.16
0.11	0.15	0.46	0.13	0.13	0.06	0.16	0.24	0.2	0.22			Do the subcolumns differ (within each column)?
0.16	0.14	0.28	0.14	0.07	0.17	0.35	0.64	0.1	0.39			Chi-square, df	1599, 1
0.15	0.07	0.57	0.13	0.08	0.1	0.3	0.46	0.12	0.66			P value	<0.0001
0.13	0.09	0.81	0.16	0.11	0.12	0.54	0.32	0.07	0.51			P value summary	****
0.13	0.07	0.23	0.14	0.12	0.09	0.19	0.53	0.07	0.22			Is there significant difference between subcolumns (P < 0.05)?	Yes
0.06	0.03	0.27	0.1	0.13	0.11	0.29	0.4	0.12	0.33
0.08	0.04	0.76	0.12	0.12	0.09	0.14	0.41	0.25	0.47			Data analyzed
0.11	0.07	0.31	0.25	0.09	0.1	0.19	0.34	0.14	0.44			Number of treatments (columns)	2
0.07	0.07	0.99	0.35	0.35	0.16	0.16	0.72	0.11	0.17			Number of subjects (subcolumns)	10
0.1	0.07	0.36	0.11	0.07	0.13	0.52	0.92	0.1	0.53			Total number of values	2519
0.04	0.09	0.25	0.13	0.05	0.23	0.1	0.4	0.09	0.34
0.2	0.07	0.16	0.09	0.12	0.11	0.9	0.47	0.08	0.26
0.08	0.08	0.52	0.11	0.08	0.11	0.29	0.39	0.23	0.79
0.07	0.13	0.55	0.36	0.07	0.16	0.73	0.4	0.08	0.43
0.12	0.05	0.25	0.12	0.1	0.16	0.55	0.2	0.28	0.53
0.11	0.05	0.85	0.1	0.11	0.1	0.27	0.34	0.15	0.42
0.21	0.11	0.11	0.12	0.26	0.1	0.14	0.42	0.08	0.22
0.11	0.04	0.48	0.12	0.1	0.33	0.22	0.37	0.09	0.33
0.21	0.13	0.93	0.1	0.16	0.13	0.26	0.26	0.1	0.32
0.07	0.06	0.33	0.09	0.11	0.05	0.14	0.56	0.09	0.71
0.06	0.09	0.32	0.18	0.16	0.07	0.42	0.24	0.2	0.22
0.06	0.07	0.23	0.53	0.14	0.11	0.16	0.32	0.17	0.4
0.29	0.07	0.32	0.22	0.09	0.15	0.48	0.54	0.1	0.13
0.16	0.12	0.99	0.1	0.21	0.14	0.24	0.39	0.13	0.35
0.09	0.03	0.52	0.14	0.08	0.13	0.23	0.75	0.14	0.36
0.06	0.05	0.32	0.17	0.1	0.11	0.21	0.35	0.08	0.18
0.18	0.07	0.53	0.15	0.12	0.08	0.18	0.16	0.09	0.3
0.08	0.03	0.44	0.07	0.06	0.11	0.19	0.37	0.14	0.62
0.09	0.03	0.14	0.7	0.09	0.21	0.29	0.19	0.2	0.36
0.07	0.11	0.16	0.22	0.06	0.11	0.24	0.49	0.17	0.24
0.06	0.09	0.35	0.13	0.21	0.08	0.34	0.22	0.14	0.41
0.11	0.02	0.26	0.08	0.09	0.09	0.3	0.27	0.07	0.28
0.08	0.07	0.17	0.09	0.15	0.08	0.19	0.44	0.18	0.31
0.1	0.13	0.4	0.09	0.06	0.12	0.56	0.61	0.08	0.42
0.09	0.05	0.16	0.09	0.1	0.1	0.23	0.36	0.18	0.27
0.14	0.11	0.22	0.28	0.11	0.06	0.15	0.21	0.15	0.43
0.09	0.08	0.75	0.42	0.09	0.09	0.13	0.54	0.07	0.25
0.05	0.04	0.17	0.21	0.07	0.08	0.28	0.59	0.09	0.68
0.08	0.05	0.61	0.08	0.07	0.05	0.16	0.25	0.06	0.47
0.08	0.04	0.52	0.09	0.14	0.17	0.16	0.28	0.15	0.2
0.16	0.07	0.53	0.1	0.12	0.13	0.08	0.22	0.1	0.26
0.13	0.1	0.46	0.08	0.19	0.08	0.13	0.3	0.21	0.39
0.07	0.08	0.2	0.08	0.11	0.07	0.41	0.23	0.08	0.55
0.07	0.06	0.27	0.09	0.1	0.08	0.21	0.18	0.07	0.15
0.09	0.08	0.17	0.09	0.07	0.16	0.2	0.39	0.08	0.29
0.07	0.02	0.56	0.22	0.08	0.06	0.22	0.77	0.09	0.46
0.1	0.04	0.54	0.13	0.1	0.09	0.28	0.44	0.07	0.42
0.08	0.03	0.2	0.09	0.13	0.09	0.25	0.37	0.08	0.26
0.19	0.09	0.1	0.53	0.09	0.07	0.15	0.26	0.24	0.19
0.04	0.06	0.18	0.11	0.15	0.13	0.8	0.7	0.22	0.27
0.06	0.11	0.41	0.32	0.07	0.09	0.14	0.28	0.08	0.26
0.05	0.06	0.51	0.09	0.09	0.07	0.69	0.29	0.07	0.44
0.09	0.07	0.14	0.06	0.11	0.13	0.3	0.77	0.08	0.23
0.1	0.05	0.14	0.16	0.11	0.08	0.2	0.22	0.12	0.81
0.1	0.03	0.23	0.16	0.09	0.15	0.25	0.34	0.19	0.18
0.05	0.08	0.26	0.53	0.09	0.07	0.18	0.33	0.18	0.39
0.08	0.05	0.26	0.29	0.1	0.04	0.14	0.54	0.16	0.44
0.09	0.07	0.52	0.2	0.12	0.1	0.7	0.2	0.17	0.32
0.13	0.07	0.22	0.19	0.13	0.12	0.15	0.53	0.1	0.24
0.11	0.08	0.19	0.07	0.07	0.09	0.3	0.67	0.48	0.4
0.05	0.07	0.62	0.07	0.05	0.06	0.2	0.35	0.13	0.66
0.06	0.08	0.25	0.15	0.09	0.09	0.24	0.43	0.08	0.47
0.06	0.05	0.45	0.15	0.06	0.05	0.11	0.31	0.07	0.14
0.06	0.07	0.33	0.06	0.08	0.06	0.19	0.47	0.26	0.43
0.13	0.03	0.2	0.09	0.11	0.06	0.12	0.24	0.13	0.21
0.08	0.08	0.16	0.17	0.08	0.11	0.11	0.24	0.15	0.15
0.05	0.09	0.27	0.09	0.07	0.12	0.16	0.31	0.09	0.3
0.05	0.06	0.35	0.1	0.09	0.07	0.18	0.28	0.09	0.45
0.08	0.08	0.18	0.44	0.1	0.06	0.14	0.3	0.09	0.25
0.05	0.06	0.34	0.1	0.1	0.07	0.12	0.28	0.11	0.19
0.04	0.06	0.48	0.08	0.05	0.06	0.07	0.37	0.18	0.22
0.17	0.07	0.13	0.09	0.07	0.15	0.12	0.15	0.16	0.27
0.07	0.08	0.2	0.42	0.08	0.06	0.23	0.89	0.08	0.43
0.09	0.09	0.22	0.11	0.12	0.06	0.07	0.23	0.23	0.31
0.09	0.04	0.17	0.08	0.08	0.07	0.11	0.28	0.05	0.25
0.1	0.07	0.16	0.09	0.08	0.14	0.24	0.41	0.08	0.4
0.05	0.07	0.16	0.29	0.09	0.04	0.1	0.15	0.09	0.34
0.07	0.07	0.7	0.09	0.11	0.07	0.15	0.3	0.22	0.29
0.07	0.04	0.15	0.11	0.04	0.12	0.58	0.18	0.18	0.48
0.04	0.04	0.12	0.05	0.11	0.13	0.11	0.23	0.09	0.27
0.08	0.09	0.58	0.27	0.09	0.06	0.13	0.8	0.07	0.25
0.09	0.08	0.31	0.14	0.09	0.08	0.13	0.47	0.06	0.26
0.1	0.08	0.51	0.13	0.18	0.05	0.06	0.47	0.1	0.26
0.05	0.09	0.12	0.28	0.15	0.08	0.08	0.42	0.05	0.43
0.05	0.05	0.16	0.14	0.1	0.08	0.21	0.27	0.1	0.27
0.06	0.09	0.15	0.11	0.07	0.07	0.14	0.54	0.1	0.32
0.08	0.07	0.35	0.07	0.04	0.13	0.17	0.23	0.1	0.44
0.06	0.08	0.24	0.08	0.06	0.07	0.12	0.24	0.27	0.28
0.07	0.05	0.19	0.07	0.05	0.12	0.5	0.31	0.11	0.29
0.07	0.08	0.5	0.1	0.06	0.11	0.19	0.25	0.26	0.25
0.09	0.07	0.32	0.13	0.09	0.08	0.12	0.23	0.14	0.43
0.07	0.09	0.15	0.09	0.09	0.06	0.13	0.28	0.09	0.28
0.11	0.09	0.15	0.08	0.1	0.06	0.16	0.34	0.05	0.18
0.03	0.02	0.19	0.25	0.16	0.05	0.23	0.2	0.06	0.28
0.1	0.07	0.21	0.08	0.05	0.08	0.34	0.27	0.17	0.22
0.05	0.05	0.2	0.06	0.09	0.06	0.14	0.32	0.11	0.6
0.05	0.07	0.22	0.1	0.08	0.1	0.24	0.48	0.14	0.39
0.05	0.09	0.18	0.07	0.13	0.07	0.1	0.41	0.23	0.29
0.09	0.07	0.53	0.15	0.11	0.06	0.23	0.54	0.18	0.49
0.06	0.08	0.14	0.08	0.05	0.06	0.07	0.17	0.06	0.31
0.09	0.05	0.35	0.17	0.11	0.05	0.16	0.21	0.07	0.25
0.1	0.07	0.44	0.1	0.12	0.09	0.09	0.6	0.09	0.23
0.07	0.07	0.16	0.09	0.09	0.05	0.18	0.25	0.17	0.23
0.05	0.05	0.19	0.14	0.12	0.06	0.25	0.35	0.11	0.19
0.11	0.08	0.2	0.3	0.04	0.16	0.29	0.25	0.06	0.44
0.05	0.08	0.2	0.32	0.09	0.06	0.18	0.24	0.08	0.25
0.1	0.07	0.15	0.15	0.09	0.06	0.09	0.34	0.09	0.25
0.1	0.05	0.21	0.07	0.04	0.06	0.21	0.15	0.08	0.29
0.1	0.08	0.41	0.12	0.08	0.06	0.39	0.35	0.06	0.24
0.04	0.07	0.34	0.1	0.1	0.19	0.48	0.22	0.18	0.78
0.03	0.06	0.2	0.26	0.08	0.06	0.26	0.62	0.18	0.14
0.05	0.07	0.23	0.09	0.08	0.05	0.27	0.29	0.08	0.2
0.07	0.08	0.13	0.07	0.04	0.08	0.19	0.26	0.07	0.52
0.06	0.04	0.16	0.07	0.1	0.07	0.17	0.49	0.21	0.33
0.09	0.08	0.26	0.07	0.11	0.05	0.36	0.44	0.1	0.56
0.08	0.07	0.24	0.07	0.09	0.1	0.15	0.47	0.1	0.22
0.1	0.07	0.22	0.11	0.09	0.06	0.19	0.36	0.14	0.25
0.1	0.03	0.12	0.05	0.06	0.07	0.11	0.55	0.25	0.22
0.11	0.06	0.34	0.08	0.06	0.08	0.15	0.35	0.12	0.24
0.07	0.06	0.37	0.22	0.11	0.05	0.24	0.72	0.1	0.88
0.04	0.05	0.28	0.13	0.08	0.09	0.18	0.62	0.18	0.41
0.06	0.04	0.13	0.1	0.08	0.05	0.21	0.44	0.1	0.22
0.06	0.08	0.13	0.07	0.13	0.04	0.21	0.84	0.08	0.15
0.06	0.05	0.45	0.1	0.08	0.1	0.16	0.15	0.09	0.3
0.14	0.07	0.5	0.07	0.06	0.05	0.24	0.6	0.13	0.2
0.04	0.04	0.33	0.07	0.09	0.07	0.29	0.54	0.07	0.21
0.17	0.09	0.65	0.06	0.1	0.07	0.47	0.52	0.34	0.32
0.06	0.07	0.28	0.09	0.09	0.16	0.29	0.4	0.09	0.2
0.14	0.07	0.19	0.07	0.09	0.15	0.36	0.63	0.05	0.41
0.06	0.08	0.99	0.25	0.1	0.08	0.21	0.77	0.14	0.28
0.06	0.08	0.56	0.08	0.06	0.06	0.3	0.53	0.09	0.27
0.13	0.05	0.29	0.08	0.09	0.12	0.31	0.55	0.2	0.39
0.06	0.09	0.2	0.12	0.11	0.06	0.16	0.86	0.12	0.35
0.1	0.05	0.6	0.07	0.12	0.08	0.24	0.89	0.08	0.41
0.11	0.08	0.26	0.07	0.05	0.08	0.28	0.49	0.17	0.38
0.1	0.07	0.36	0.08	0.1	0.05	0.31	0.26	0.09	0.73
0.05	0.06	0.36	0.09	0.14	0.07	0.2	0.34	0.13	0.7
0.21	0.07	0.29	0.08	0.13	0.07	0.17	0.35	0.18	0.18
0.07	0.06	0.25	0.4	0.06	0.06	0.57	0.27	0.18	0.22
0.09	0.06	0.9	0.09	0.06	0.12	0.85	0.92	0.08	0.24
0.05	0.03	0.25	0.05	0.04	0.09	0.65	0.66	0.12	0.32
0.09	0.04	0.96	0.08	0.07	0.05	0.72	0.46	0.18	0.71
0.08	0.12	0.57	0.14	0.11	0.06	0.26	0.56	0.13	0.37
0.04	0.06	0.55	0.09	0.08	0.06	0.49	0.78	0.16	0.36
0.07	0.09	0.72	0.08	0.09	0.05	0.52	0.84	0.08	0.29
0.07	0.07	0.46	0.09	0.13	0.05	0.4	0.26	0.18	0.67
0.08	0.1	0.65	0.08	0.09	0.06	0.49	0.18	0.06	0.35
0.05	0.07	0.42	0.07	0.12	0.04	0.65		0.07	0.28
0.13	0.04	0.81	0.09	0.05	0.08	0.25		0.08	0.23
0.1	0.08	0.66	0.1	0.13	0.08	1		0.11	0.26
0.06	0.08	0.37	0.17	0.07	0.09	0.34		0.16	0.29
0.07	0.07	0.43	0.06	0.08	0.11	0.44		0.15	0.23
0.06	0.15	0.63	0.09	0.08	0.07	0.25		0.12	0.39
0.05	0.08	0.27	0.06	0.1	0.07	0.48		0.05	0.71
0.05	0.09	0.65	0.07	0.1	0.08			0.19	0.56
0.1	0.06	0.9	0.07	0.11	0.04			0.37	0.4
0.11	0.08	0.66	0.09	0.1	0.07			0.14	0.14
0.08	0.08	0.76	0.09	0.27	0.06			0.08	0.73
0.05	0.07	0.59	0.15	0.1	0.07			0.18	0.35
0.06	0.07	0.52	0.06	0.1	0.08			0.1	0.32
0.09	0.07	0.95	0.07	0.09	0.05			0.08	0.71
0.04	0.1	0.82	0.49	0.16	0.08			0.31	0.15
0.05	0.05	0.57	0.06	0.1	0.06			0.16	0.39
0.07	0.08	0.54	0.08	0.07	0.16			0.1	0.51
0.08	0.12	0.35	0.09	0.09	0.07			0.11	0.87
0.04	0.06		0.12	0.1	0.05			0.22	0.47
0.13	0.07		0.29	0.11	0.08			0.08	0.45
0.08	0.07		0.08	0.1	0.05			0.16	0.31
0.07	0.08		0.26	0.08	0.06			0.2	0.47
0.04	0.06		0.17	0.1	0.06			0.18	0.5
0.08	0.07		0.07	0.08	0.1			0.12	0.35
0.07	0.14		0.07	0.09	0.06			0.11	0.87
0.1	0.07		0.11	0.1	0.07			0.16	0.38
0.06	0.14		0.07	0.08	0.11			0.1	0.3
0.09	0.08		0.08	0.04	0.15			0.16	0.25
0.04	0.06		0.09	0.09	0.05			0.12
0.07	0.06		0.17	0.11	0.08			0.15
0.06	0.03		0.06	0.1	0.04			0.12
0.07	0.08		0.08	0.09	0.08			0.09
0.1	0.07		0.47	0.1	0.06			0.13
0.07	0.09		0.55	0.06	0.06			0.13
0.04	0.07		0.11	0.11	0.06			0.12
0.04	0.04		0.17	0.1	0.06			0.18
0.15	0.09		0.1	0.12	0.06			0.1
0.04	0.07		0.08	0.14	0.05			0.19
0.09	0.11		0.07	0.07	0.05			0.07
0.06	0.08		0.09	0.06	0.07			0.09
0.07	0.1		0.07	0.05	0.07			0.11
0.08	0.09		0.07	0.09	0.15			0.17
0.1	0.08		0.31	0.12	0.12			0.16
0.08	0.05		0.22	0.08	0.05			0.08
0.07	0.09		0.11	0.1	0.14			0.11
0.09	0.1		0.1	0.1	0.08			0.14
0.07	0.08		0.06	0.09	0.05			0.12
0.07	0.04		0.06	0.09	0.08			0.07
0.06	0.12		0.09	0.08	0.05			0.13
0.09	0.11		0.18	0.1	0.05			0.29
0.1	0.08		0.08	0.09	0.04			0.17
0.06	0.09		0.08	0.11	0.06			0.12
0.11	0.07		0.06	0.08	0.05			0.11
0.08	0.09		0.08	0.15	0.07			0.1
0.05	0.08		0.07	0.07	0.06			0.18
0.05	0.06		0.36	0.09	0.05			0.15
0.06	0.09		0.07	0.1	0.06			0.11
0.07	0.05		0.07	0.08	0.05			0.11
0.11	0.08		0.54	0.07	0.06			0.14
0.11	0.1		0.09	0.07	0.07			0.09
0.07	0.1		0.09	0.12	0.06			0.11
0.06	0.1		0.06	0.08	0.09			0.28
0.08	0.25		0.12	0.06	0.07			0.15
0.09	0.1		0.17	0.1	0.06			0.1
0.06	0.1		0.09	0.11	0.03			0.12
0.06	0.09		0.07	0.06	0.09			0.1
0.09	0.13		0.08	0.07	0.08			0.18
0.09	0.11		0.45	0.11	0.1			0.28
0.07			0.13	0.11	0.19			0.1
0.08			0.08	0.1	0.1			0.14
0.07			0.06	0.09	0.09			0.12
0.05			0.09	0.09	0.06			0.18
0.05			0.13	0.08	0.07			0.16
0.1			0.06	0.06	0.04			0.34
0.12			0.07	0.09	0.05			0.12
0.09			0.4	0.11	0.07			0.16
0.06			0.17	0.1	0.11			0.21
0.06			0.13	0.08	0.17			0.08
0.12			0.06	0.08	0.06			0.12
0.11			0.1	0.11	0.09			0.21
0.07			0.35	0.09	0.08			0.11
0.06			0.06	0.08	0.07			0.08
0.07			0.07	0.1	0.05			0.14
0.05			0.15	0.1	0.09			0.09
0.09			0.13	0.13	0.05			0.13
0.15			0.08	0.11	0.15			0.19
0.12			0.08	0.13	0.11			0.15
0.07			0.07	0.13	0.07			0.12
0.11			0.74	0.08	0.07			0.15
0.09			0.06	0.07	0.06			0.26
0.07			0.07	0.27	0.06			0.1
0.12			0.1	0.11	0.14			0.12
0.11			0.14	0.11	0.06			0.11
0.26			0.08	0.11	0.08			0.13
0.07			0.14	0.1	0.1			0.25
0.07			0.24	0.11	0.05			0.13
0.12			0.22	0.16	0.14			0.15
0.13			0.14	0.28	0.05			0.16
0.08			0.09	0.11	0.08			0.13
0.13			0.09	0.12	0.08			0.13
0.08			0.08	0.11	0.06			0.17
0.06			0.06	0.12	0.05			0.11
0.12			0.52	0.12	0.08			0.16
0.08			0.08	0.14	0.08			0.15
0.1			0.2	0.17	0.1			0.13
0.08			0.08	0.09	0.26			0.17
0.08			0.09	0.17	0.16			0.18
0.12			0.08	0.13	0.13			0.15
0.1			0.1	0.17	0.06			0.13
0.17			0.08	0.1	0.06			0.27
0.08			0.33	0.09	0.09			0.1
0.08			0.06	0.31	0.07			0.16
0.09			0.1	0.19	0.07			0.14
0.09			0.41	0.13	0.09			0.19
0.08			0.07	0.1	0.18			0.14
0.07			0.08	0.12	0.12			0.14
0.09			0.08	0.11	0.08			0.21
0.11			0.06	0.15	0.1			0.14
0.08			0.24	0.15	0.09			0.4
0.1			0.2	0.11	0.12			0.19
0.16			0.08	0.2	0.19			0.13
0.08			0.09	0.24	0.08			0.2
0.1			0.26		0.09			0.19
0.08			0.08		0.07			0.16
0.12			0.07		0.06			0.17
0.2			0.1		0.16			0.29
0.12			0.1		0.09			0.18
0.2			0.06		0.08			0.19
0.14			0.32		0.06			0.54
0.1			0.17		0.13			0.26
0.09			0.1		0.09			0.22
0.1			0.08		0.07			0.23
0.1			0.08		0.12			0.18
0.18			0.1		0.09			0.24
0.09			0.1		0.09			0.18
0.09			0.29		0.09			0.3
0.14			0.19		0.11			0.17
0.09			0.11		0.2			0.22
0.13			0.09		0.12			0.72
0.09			0.07		0.13			0.13
0.12			0.16		0.1			0.27
			0.73		0.09			0.49
			0.14		0.09
			0.08		0.08
			0.07		0.07
			0.08		0.14
			0.07		0.11
			0.07		0.1
			0.09		0.1
			0.11		0.11
			0.21		0.15
			0.15		0.15
			0.12
			0.15
			0.13
			0.11
			0.12
			0.25
			0.37
			0.56
			0.09
			0.53
			0.12
			0.66
			0.24
			0.1
			0.19
			0.07
			0.16
			0.4
			0.18
			0.67
			0.23
			0.1
			0.09
			0.2
			0.13
			0.13
			0.17
			0.15
			0.13
			0.32
			0.35
			0.71
			0.15
			0.22
			0.11
			0.38
			0.29
			0.3
			0.21
			0.3
			0.32
			0.12
			0.15
			0.18
			0.38
			0.2
			0.28
			0.14
			0.26
			0.24
			0.52
			0.16
			0.26
			0.29
			0.3
			0.3
			0.52
			0.18
			0.45

## Sheet: Fig 7M and N
Phase distance from mean of individual cells expressing PER2::LUC before and after treatment with DMSO or A37
	DMSO BSL	DMSO Treatment	A37 BSL	A37 Treatment			Kolmogorov–Smirnov test
	0.74207	-0.718935	0.516959	-0.606455			Comparison	Statistic	p-value
	1.26207	0.681065	1.01696	0.733545			DMSO BSL vs treatment	0.0580432	0.102329
	-1.06793	-0.728935	0.316959	0.0635448			A37 BSL vs treatment	0.0995461	1.02632e-06
	1.85207	1.97106	0.526959	0.753545			DMSO vs A37 treatment	0.128251	3.71874e-08
	-0.56793	-0.528935	1.59696	0.933545
	1.11207	0.221065	1.14696	0.813545
	-1.03793	1.25106	0.326959	2.01354
	0.60207	-0.378935	1.32696	0.763545
	0.83207	0.0610646	0.656959	1.48354
	1.95207	1.21106	-0.0430412	-0.606455
	1.81207	1.40106	-0.653041	-0.276455
	1.21207	0.981065	0.726959	0.863545
	0.80207	0.991065	0.706959	0.743545
	1.64207	1.03106	0.796959	0.453545
	0.31207	1.05106	0.236959	0.873545
	1.03207	-0.938935	-1.09304	0.193545
	1.89207	1.04106	0.806959	0.543545
	-0.24793	0.611065	0.0369588	0.00354481
	1.23207	1.59106	1.12696	0.593545
	-0.55793	0.561065	-0.0630412	0.223545
	1.01207	1.02106	1.53696	-1.59646
	2.74207	1.25106	-0.333041	0.513545
	0.60207	0.991065	-1.37304	-0.0564552
	0.48207	1.29106	0.776959	-0.116455
	1.13207	0.841065	0.706959	-0.886455
	-0.17793	0.251065	1.10696	0.733545
	1.39207	0.561065	0.696959	0.823545
	0.57207	-0.508935	0.926959	1.00354
	-0.29793	0.761065	1.24696	-0.256455
	2.27207	1.46106	0.356959	1.25354
	1.40207	1.04106	0.806959	0.603545
	-1.19793	0.251065	1.01696	0.983545
	3.55207	-0.298935	0.966959	2.38354
	-0.69793	0.0710646	0.306959	1.36354
	0.56207	-0.598935	1.12696	-1.03646
	0.74207	0.411065	-1.05304	0.193545
	1.38207	1.02106	0.526959	1.23354
	1.95207	1.55106	0.0769588	0.763545
	0.0620703	-0.378935	-1.43304	0.293545
	-0.11793	0.811065	-1.80304	-0.156455
	2.58207	1.84106	-0.453041	0.693545
	1.19207	1.23106	1.06696	1.13354
	0.52207	0.311065	1.21696	0.713545
	0.0920703	1.06106	1.00696	0.653545
	0.66207	0.261065	0.346959	0.413545
	0.72207	0.581065	0.826959	-0.0164552
	0.12207	0.691065	-0.533041	5.75354
	0.35207	-0.428935	0.536959	0.963545
	1.68207	1.31106	0.796959	-0.866455
	1.13207	1.56106	0.796959	0.163545
	-0.0979297	0.271065	-0.593041	0.803545
	0.86207	-0.158935	0.876959	0.343545
	1.08207	0.661065	0.566959	1.33354
	1.40207	0.421065	0.726959	0.683545
	0.75207	1.32106	0.856959	1.02354
	1.46207	0.661065	0.696959	-2.27646
	0.47207	-1.05894	-0.443041	0.563545
	-0.0479297	0.541065	0.466959	1.08354
	0.16207	0.381065	0.436959	0.263545
	1.49207	0.991065	-0.603041	0.833545
	1.03207	0.941065	0.816959	0.243545
	1.44207	0.771065	-0.513041	0.103545
	0.38207	-0.838935	-0.293041	1.45354
	1.17207	0.0310646	0.766959	1.08354
	-1.23793	-0.118935	0.606959	-0.166455
	1.25207	0.531065	-1.35304	-0.516455
	2.16207	1.32106	-1.29304	-0.126455
	0.45207	0.841065	0.116959	1.94354
	0.78207	0.0510646	0.816959	1.12354
	0.35207	0.941065	0.856959	1.23354
	2.39207	1.16106	0.836959	1.76354
	-0.46793	-0.438935	1.04696	1.16354
	-0.21793	0.0610646	0.946959	-0.386455
	-0.11793	1.25106	-0.503041	1.94354
	-1.95793	0.401065	-1.64304	-0.606455
	-2.77793	-0.668935	0.0869588	-0.0364552
	1.36207	0.571065	-0.843041	0.963545
	0.63207	0.0110646	0.736959	0.0335448
	0.81207	0.201065	0.706959	0.403545
	-0.49793	-1.15894	0.266959	1.08354
	1.49207	1.06106	1.33696	1.48354
	1.83207	0.821065	1.11696	0.0935448
	1.56207	1.10106	-1.00304	0.993545
	0.97207	0.411065	0.876959	0.833545
	1.35207	0.561065	0.946959	-0.0164552
	0.77207	0.471065	-0.193041	-0.0464552
	0.92207	0.261065	0.346959	1.03354
	-0.61793	-0.818935	0.936959	-0.486455
	-0.88793	-2.15894	-0.153041	0.413545
	-0.0179297	0.101065	0.376959	-0.476455
	0.39207	1.02106	-0.0930412	0.273545
	0.0820703	0.161065	-0.203041	0.453545
	0.67207	0.391065	0.486959	0.943545
	0.82207	0.691065	1.14696	-0.846455
	0.58207	0.0110646	-0.573041	0.523545
	0.41207	0.00106455	0.106959	0.343545
	0.92207	0.611065	0.936959	1.25354
	-0.13793	-0.458935	0.876959	1.07354
	-2.11793	-1.23894	0.436959	-0.206455
	0.83207	0.961065	0.376959	-0.186455
	1.48207	0.621065	0.516959	0.723545
	-1.10793	-0.438935	0.296959	0.953545
	0.83207	0.461065	0.106959	0.703545
	0.59207	1.18106	0.496959	0.563545
	1.17207	0.691065	-0.383041	0.803545
	1.79207	0.741065	0.406959	0.773545
	-3.80793	-0.678935	0.846959	1.00354
	1.41207	1.22106	0.326959	1.19354
	0.81207	0.461065	0.176959	0.463545
	0.35207	-0.188935	0.386959	-0.0264552
	-2.58793	-0.728935	-0.363041	0.663545
	1.58207	0.511065	0.0869588	0.853545
	1.26207	0.461065	0.656959	0.763545
	0.19207	-0.548935	0.286959	-3.40646
	0.62207	0.681065	-0.803041	0.453545
	1.15207	0.971065	-1.66304	-0.366455
	1.11207	0.461065	0.346959	-0.136455
	-1.48793	-1.38894	1.01696	1.01354
	1.17207	0.351065	0.706959	0.933545
	1.08207	0.581065	0.876959	0.953545
	-0.42793	0.0110646	1.18696	0.553545
	1.18207	1.08106	0.956959	-0.0264552
	0.32207	1.03106	0.646959	0.503545
	0.54207	0.221065	-1.74304	0.0635448
	-1.83793	-0.308935	0.0869588	0.333545
	1.47207	0.411065	0.236959	0.313545
	0.63207	0.401065	0.476959	0.283545
	0.58207	0.641065	0.656959	0.153545
	1.25207	0.531065	0.356959	-0.0664552
	1.09207	0.621065	0.246959	0.0935448
	0.72207	0.771065	0.296959	1.06354
	0.50207	0.441065	-1.09304	0.843545
	-2.09793	-1.62894	0.546959	0.573545
	-0.72793	-1.93894	0.786959	0.583545
	-0.21793	0.101065	-0.843041	0.473545
	-0.19793	0.201065	-0.253041	1.56354
	0.92207	0.461065	0.916959	0.763545
	-1.48793	-1.24894	0.426959	0.133545
	-0.14793	-0.168935	0.546959	-0.306455
	0.10207	-0.508935	-1.72304	0.233545
	0.00207032	0.101065	0.0769588	-0.776455
	1.85207	0.931065	-0.153041	1.11354
	0.53207	0.501065	0.576959	0.543545
	1.19207	0.771065	0.756959	0.303545
	-2.46793	-0.938935	0.316959	-0.906455
	-1.10793	-0.718935	0.176959	0.453545
	-0.82793	-0.628935	0.446959	-0.0164552
	-1.96793	-1.63894	-0.0230412	0.543545
	1.61207	1.30106	1.05696	-0.786455
	0.95207	0.741065	0.0269588	-0.146455
	-0.56793	0.171065	0.536959	-0.186455
	-0.40793	0.301065	-0.373041	-1.10646
	0.40207	0.491065	-0.573041	0.813545
	-0.73793	-1.78894	0.186959	0.353545
	2.02207	1.53106	-0.0730412	-0.0164552
	0.34207	1.03106	-0.333041	0.0935448
	0.84207	1.15106	-0.123041	-0.316455
	-2.57793	-2.15894	-0.273041	-0.406455
	-0.94793	-0.618935	0.00695877	0.543545
	-1.02793	-1.56894	0.676959	0.923545
	-0.55793	-0.528935	0.436959	0.813545
	2.10207	1.20106	0.946959	-0.896455
	-0.67793	-0.718935	-0.143041	0.473545
	0.95207	0.981065	0.726959	-1.18646
	-0.0379297	0.151065	-0.133041	-0.226455
	1.65207	0.731065	-0.0230412	0.103545
	-0.27793	-0.378935	-0.0830412	-0.586455
	-0.31793	0.451065	0.556959	-0.356455
	1.17207	0.941065	-0.0130412	0.573545
	1.24207	0.301065	0.386959	-1.21646
	1.33207	0.881065	-0.313041	-0.0264552
	-3.77793	-1.53894	0.776959	0.333545
	1.11207	1.39106	0.836959	-2.08646
	2.20207	0.641065	-0.393041	-0.476455
	1.00207	0.841065	-0.493041	0.113545
	0.54207	0.681065	0.316959	0.713545
	-1.33793	-1.45894	0.596959	0.323545
	-2.02793	-1.71894	-0.473041	-1.00646
	1.00207	0.931065	-0.493041	0.483545
	-2.61793	-1.32894	0.126959	0.123545
	-0.46793	-0.268935	0.676959	0.583545
	0.14207	0.191065	0.0169588	0.913545
	-0.62793	-0.288935	0.116959	-0.0564552
	-0.40793	-0.458935	-0.363041	-1.14646
	-2.28793	-2.21894	0.226959	-0.306455
	1.13207	0.931065	0.656959	0.173545
	-0.51793	-0.338935	-0.0530412	-0.106455
	0.75207	0.731065	-2.06304	-0.686455
	0.32207	-0.108935	0.316959	1.28354
	-1.41793	-1.16894	1.29696	-0.476455
	-0.98793	-0.548935	-0.883041	-0.596455
	0.54207	0.111065	-0.693041	0.413545
	0.81207	0.861065	0.166959	0.433545
	-0.61793	0.291065	0.0969588	-0.256455
	0.12207	-0.208935	-1.68304	0.823545
	-0.66793	-0.598935	0.796959	1.22354
	-0.13793	-0.338935	1.21696	-1.06646
	0.71207	0.511065	-0.493041	0.853545
	0.87207	0.611065	0.466959	-0.306455
	-1.28793	-1.60894	-0.273041	-0.786455
	0.37207	0.391065	0.126959	-0.426455
	-2.92793	-2.01894	-0.493041	-0.746455
	-2.36793	-1.71894	-1.48304	-0.426455
	-0.36793	-0.158935	-0.453041	-1.55646
	0.33207	0.531065	-0.613041	0.553545
	-0.60793	-0.298935	0.666959	-0.346455
	-3.59793	-1.27894	0.0769588	1.04354
	0.62207	0.391065	0.666959	0.973545
	1.85207	-2.87894	0.506959	-2.18646
	0.93207	0.701065	-1.04304	0.0635448
	0.16207	0.521065	0.366959	-0.296455
	0.0720703	0.241065	0.126959	-1.32646
	-0.0679297	0.371065	-0.263041	0.0535448
	-1.63793	-1.83894	0.0869588	-0.816455
	-0.87793	-0.868935	-0.573041	1.06354
	-0.52793	-0.00893545	0.626959	-0.866455
	-4.12793	-2.02894	-0.183041	0.833545
	-0.14793	-0.908935	-0.133041	0.923545
	0.14207	0.221065	0.206959	-1.94646
	0.44207	0.511065	-2.32304	0.913545
	0.76207	0.691065	0.846959	-2.85646
	-0.64793	0.451065	-1.05304	-2.04646
	0.25207	0.121065	-0.683041	1.09354
	-1.52793	-1.67894	0.236959	-0.816455
	0.19207	0.901065	-0.783041	0.163545
	-0.44793	-0.368935	0.146959	-2.37646
	-3.42793	-2.13894	-1.38304	1.35354
	0.59207	0.981065	0.806959	0.243545
	0.0320703	0.621065	0.0469588	-2.57646
	-1.01793	-0.438935	-1.20304	-3.38646
	-0.27793	0.161065	-2.28304	0.363545
	0.39207	0.811065	-0.203041	-1.65646
	0.11207	-0.0389354	0.0969588	0.753545
	-1.04793	-1.47894	0.706959	-2.92646
	-1.15793	-0.618935	-0.923041	-2.27646
	0.85207	0.611065	-0.503041	-0.676455
	0.0920703	0.741065	-0.973041	-1.59646
	-0.41793	-0.158935	-1.28304	0.843545
	-0.54793	0.281065	0.196959	-0.166455
	-2.76793	-2.24894	-0.323041	-0.986455
	-0.0179297	-0.0289354	-0.523041	-4.41646
	-0.76793	0.0110646	-3.36304	-3.23646
	-1.82793	-0.778935	-1.35304	0.993545
	0.69207	0.451065	0.206959	0.0335448
	0.55207	0.491065	-0.283041	-0.326455
	-1.73793	-0.978935	0.0469588	-0.606455
	-0.88793	-0.248935	-2.20304	-0.866455
	-0.17793	-0.298935	-0.473041	-0.596455
	-1.23793	-2.73894	-0.353041	1.35354
	-2.12793	-2.73894	0.386959	-1.29646
	-0.25793	0.241065	-0.853041	-0.846455
	-2.90793	-1.71894	-2.20304	-1.70646
	0.39207	0.881065	-2.41304	-2.20646
	-0.92793	-0.998935	-2.34304	-1.29646
	-0.80793	-0.788935	-1.14304	0.103545
	0.36207	0.611065	-0.0930412	0.843545
	-1.50793	-2.30894	0.0369588	-0.476455
	-0.46793	0.0110646	-0.233041	-2.14646
	-0.70793	-0.228935	-0.893041	-1.87646
	-4.38793	-2.87894	-3.88304	-3.85646
	-0.37793	-2.62894	-2.06304	-1.21646
	0.0220703	0.511065	-2.75304	-0.796455
	-0.43793	-0.488935	-0.393041	0.353545
	-0.24793	-0.418935	0.716959	-0.496455
	-0.72793	0.0910646	-0.0630412	-0.316455
	-2.12793	-1.25894	-0.00304123	0.623545
	-1.52793	-0.988935	0.126959	-1.49646
	0.39207	0.111065	-0.973041	-1.79646
	1.00207	0.211065	0.226959	-0.976455
	0.55207	0.151065	-0.683041	-0.316455
	-2.02793	-3.24894	-0.193041	-0.216455
	-1.34793	-0.528935	-0.683041	-0.406455
	-1.05793	0.281065	-0.803041	-2.07646
	-2.09793	-1.77894	-1.00304	-1.87646
	-1.18793	-0.408935	-0.483041	-2.54646
	-0.66793	-0.408935	-0.773041	-0.596455
	0.42207	-0.648935	-0.643041	-1.35646
	-0.91793	-0.268935	-0.983041	-0.476455
	-1.12793	-0.238935	-0.813041	-3.17646
	-1.20793	-0.878935	-1.50304	-0.536455
	-0.79793	-0.628935	-1.27304	0.533545
	-0.41793	-0.698935	-0.233041	0.303545
	-0.19793	0.0310646	-0.703041	-0.236455
	-2.02793	-2.25894	0.306959	-2.41646
	-0.68793	-0.448935	0.0269588	-3.05646
	-0.58793	-0.0189354	-0.990386	-1.80397
	-0.63793	-0.198935	-1.27039	2.95603
	0.0720703	-0.678935	-0.080386	-0.203969
	-2.03793	-0.388935	-0.590386	0.936031
	1.04207	-0.438935	-0.890386	-1.70397
	-1.17793	0.231065	-0.350386	0.226031
	-2.47793	-0.728935	0.089614	1.61603
	0.0920703	-0.148935	0.669614	-0.213969
	-1.12793	-0.138935	0.249614	0.286031
	-1.52793	-0.638935	1.21961	0.326031
	-1.70793	-0.598935	-1.39039	-0.243969
	-1.04793	-0.818935	-0.820386	-0.793969
	-1.96793	-1.06894	0.979614	0.766031
	-0.67793	-0.0389354	2.10961	-0.623969
	-0.89793	-0.458935	0.709614	1.03603
	-0.70793	0.261065	-0.00038596	2.67603
	0.35207	-0.148935	-0.510386	-1.69397
	-1.47793	-1.32894	0.419614	0.306031
	0.73207	-0.878935	-0.270386	0.796031
	-2.32908	3.09547	1.35961	2.53603
	2.21092	-0.724527	0.579614	-0.743969
	0.470924	4.91547	-0.870386	0.0560313
	-4.42908	-1.49453	0.499614	-0.343969
	4.65092	4.51547	0.869614	2.23603
	-2.73908	2.75547	-0.490386	-2.00397
	-4.92908	-1.27453	-1.13039	-0.923969
	0.990924	4.54547	-1.83039	-0.0639687
	-1.24908	3.29547	0.479614	-0.213969
	3.09092	3.25547	0.319614	0.816031
	1.41092	0.835473	-0.030386	-1.29397
	0.610924	-0.284527	-0.430386	-0.523969
	-0.229076	1.62547	-0.190386	1.42603
	1.39092	1.24547	0.709614	1.08603
	1.77092	5.53547	-2.39039	-1.63397
	1.77092	-0.294527	0.129614	0.0860313
	0.320924	4.51547	0.289614	0.476031
	5.69092	1.65547	0.129614	1.38603
	-5.06908	0.855473	-0.00038596	0.996031
	2.01092	2.25547	0.639614	-0.183969
	1.74092	-0.00452674	0.509614	-0.863969
	0.980924	2.66547	0.849614	-0.113969
	-0.839076	-0.354527	-0.240386	-0.713969
	3.49092	1.81547	0.589614	0.146031
	-0.379076	0.155473	0.149614	1.71603
	1.24092	3.19547	1.70961	-1.74397
	2.19092	-2.40453	-0.250386	1.31603
	4.17092	2.07547	-0.030386	0.106031
	2.86092	9.38547	-0.790386	-1.46397
	3.49092	4.40547	1.08961	-0.343969
	-2.33908	3.15547	-0.060386	-0.813969
	1.48092	3.58547	0.989614	3.06603
	0.360924	0.895473	0.749614	2.32603
	2.54092	0.335473	0.749614	2.65603
	-0.0590759	5.28547	0.189614	-0.343969
	-0.669076	1.70547	-0.00038596	0.566031
	-1.65908	0.605473	-0.820386	3.76603
	2.31092	3.21547	-0.870386	-1.36397
	1.48092	5.45547	-0.960386	-1.75397
	4.20092	2.63547	0.469614	1.05603
	1.05092	-1.24453	-0.040386	0.926031
	0.630924	-5.76453	0.089614	-0.853969
	1.03092	-0.0145267	0.259614	0.486031
	0.160924	1.07547	-0.330386	1.02603
	4.90092	1.55547	-0.410386	-1.16397
	2.08092	0.0554733	0.249614	0.156031
	-0.809076	2.04547	-0.480386	-1.11397
	-1.27908	1.23547	0.279614	-0.123969
	0.170924	0.365473	-0.090386	0.386031
	0.950924	3.76547	1.41961	1.06603
	-0.229076	-1.02453	0.059614	0.996031
	-1.58908	0.0254733	-0.670386	-0.493969
	2.18092	-3.89453	-0.490386	-0.113969
	-1.49908	1.37547	0.089614	-0.193969
	3.64092	-2.59453	0.339614	-0.793969
	-0.309076	2.25547	0.049614	-1.32397
	0.0309241	4.15547	-0.420386	-0.643969
	-1.91908	0.345473	0.909614	0.406031
	-0.959076	2.53547	0.099614	0.716031
	3.45092	4.49547	0.239614	1.28603
	-3.47908	-0.434527	0.919614	1.41603
	2.53092	2.20547	-0.170386	0.916031
	-1.09908	2.60547	-1.82039	-1.72397
	4.47092	-2.04453	0.549614	1.92603
	-0.809076	-0.00452674	-0.080386	-0.393969
	-0.319076	-0.744527	0.509614	1.55603
	-0.119076	0.815473	0.379614	0.366031
	1.28092	11.4455	0.589614	1.59603
	-1.17908	2.25547	-0.140386	-1.90397
	2.01092	3.97547	0.609614	1.27603
	1.57092	3.57547	0.649614	1.97603
	1.82092	1.09547	0.139614	-0.223969
	-0.379076	1.26547	-1.21039	1.08603
	3.17092	-1.35453	-0.770386	-0.423969
	3.34092	1.27547	-0.590386	0.506031
	-4.09908	0.455473	0.669614	-0.473969
	-0.119076	-5.47453	-0.760386	2.17603
	-3.09908	2.50547	0.489614	-0.193969
	-1.25908	-3.32453	0.329614	-0.103969
	3.77092	4.16547	0.109614	0.236031
	0.450924	1.59547	-0.140386	1.11603
	1.02092	0.315473	0.449614	-0.0839687
	0.870924	1.76547	0.129614	0.486031
	0.0809241	-0.514527	-0.290386	-0.283969
	-1.27908	2.64547	-0.070386	1.19603
	-1.31908	1.29547	-0.630386	-1.87397
	0.360924	3.45547	-0.530386	-1.33397
	-1.13908	-2.48453	0.759614	-0.173969
	4.92092	0.555473	0.429614	-0.0939687
	-0.0990759	0.165473	-0.680386	1.36603
	-0.449076	-2.62453	0.579614	0.416031
	1.81092	-0.314527	0.619614	-0.583969
	-0.609076	-0.0345267	0.559614	0.176031
	0.900924	-4.10453	0.189614	-0.283969
	-1.27908	-0.764527	-0.450386	0.626031
	1.79092	-0.0545267	0.199614	0.0860313
	2.19092	0.115473	1.13961	0.186031
	2.47092	1.86547	-0.00038596	-0.703969
	-1.62908	4.31547	-0.330386	-0.0139687
	-1.63908	-2.07453	-0.410386	0.136031
	-2.43908	-0.794527	0.769614	1.72603
	-1.13908	1.47547	-1.05039	-0.543969
	-2.44908	-7.56453	0.319614	-0.383969
	-2.04908	-0.734527	1.06961	1.42603
	-1.92908	-2.22453	-0.050386	0.516031
	-3.92908	2.58547	0.619614	1.62603
	-0.679076	-1.25453	0.569614	-0.763969
	-0.389076	-1.54453	0.709614	0.206031
	-11.3991	-2.05453	0.369614	0.316031
	2.25092	0.315473	-0.170386	0.126031
	0.430924	0.585473	0.099614	1.06603
	1.09092	-0.374527	0.929614	0.696031
	-0.489076	0.265473	0.839614	1.29603
	-0.699076	-1.07453	0.709614	0.766031
	0.790924	-5.73453	1.23961	1.24603
	-0.509076	-1.72453	1.38961	1.51603
	-3.18908	-0.494527	0.539614	0.516031
	-0.0890759	1.43547	-0.370386	-0.563969
	-3.52908	-1.65453	0.189614	0.866031
	-0.489076	-2.08453	0.789614	0.516031
	-2.54908	-1.09453	-1.73039	-1.55397
	0.540924	-1.48453	0.239614	-0.0339687
	-1.21908	-0.334527	-0.110386	-0.393969
	-0.829076	-2.35453	0.409614	0.576031
	-1.82908	0.305473	0.609614	-0.843969
	-1.16908	-3.33453	-0.280386	0.0360313
	-0.709076	0.165473	-0.890386	-1.75397
	0.0809241	-0.334527	0.959614	0.586031
	-0.909076	-1.13453	-0.590386	-1.35397
	0.150924	-1.88453	-0.00038596	-0.393969
	-2.36908	-1.56453	-0.280386	0.106031
	0.140924	-3.00453	1.23961	0.466031
	-0.619076	0.135473	-0.230386	0.586031
	-1.61908	-2.06453	1.32961	1.49603
	-0.419076	0.0354733	0.179614	0.386031
	-2.50908	-1.95453	1.05961	1.46603
	-1.71908	-1.44453	-1.15039	-1.25397
	-0.759076	-1.70453	-0.470386	-1.22397
	0.920924	0.355473	0.419614	0.396031
	-0.499076	-5.98453	-0.760386	-0.673969
	2.56092	4.31547	0.029614	-0.0939687
	-0.0290759	-2.50453	1.14961	1.08603
	-1.09908	-5.67453	0.659614	0.546031
	-1.39908	-1.82453	0.359614	-0.853969
	0.820924	1.26547	0.619614	1.08603
	-2.27908	-0.244527	-0.170386	-0.483969
	1.26092	-1.72453	-0.690386	-0.643969
	-0.519076	-1.63453	-0.00038596	0.0160313
	-1.39908	-3.07453	-1.55039	-0.133969
	-2.37908	-1.48453	0.839614	-0.293969
	-0.379076	0.00547326	0.819614	-0.0939687
	0.650924	-1.50453	1.34961	2.63603
	-1.09908	-4.04453	0.849614	0.756031
	-1.37908	-0.844527	-0.700386	-1.19397
	-1.73908	-4.21453	-0.330386	-0.723969
	0.170924	-5.44453	0.349614	0.806031
	-3.58908	0.825473	-0.090386	-0.103969
	-1.03908	0.495473	1.07961	1.27603
	-3.88908	0.115473	-0.330386	-0.643969
	7.46092	0.205473	0.269614	-0.103969
	-1.95908	-0.924527	-0.520386	-3.06397
	-1.58908	-1.70453	-0.320386	-0.463969
	-2.18908	-1.40453	1.22961	0.706031
	-3.14908	-0.544527	0.359614	-0.793969
	-1.00908	-2.10453	1.10961	-0.0839687
	-3.67908	-0.904527	0.859614	1.18603
	-1.65908	-2.21453	-0.420386	-0.0639687
	-7.76908	-0.0945267	-0.020386	-0.0639687
	-0.719076	1.25547	0.569614	-0.173969
	0.700924	-0.424527	-0.360386	0.456031
	0.160924	-4.27453	0.449614	-0.513969
	1.04092	-7.66453	-1.26039	-2.08397
	6.11092	-6.37453	0.919614	0.886031
	2.96092	0.0454733	-1.31039	0.0760313
	1.43092	-7.21453	0.939614	1.32603
	1.32092	-5.79453	0.159614	0.0760313
	0.870924	-7.71453	-0.420386	-0.393969
	7.17092	-1.42453	0.699614	-0.443969
	-2.43908	1.07547	0.299614	-0.603969
	0.310924	-5.23453	-0.570386	-0.203969
	2.45092	1.83547	-0.240386	-0.503969
	-7.40908	-1.79137	0.029614	-0.303969
	2.24092	1.43863	1.12961	-0.413969
	2.62092	-0.301373	0.719614	0.796031
	-3.26908	0.408627	0.089614	-0.283969
	1.96092	0.0686267	-0.520386	-1.59397
	-6.12908	-0.361373	-1.29039	-1.10397
	-2.13908	-0.191373	-1.25039	-0.523969
	2.51092	-0.801373	-1.12039	-0.843969
	-1.29908	-1.21137	-1.62039	-2.03397
	-0.529076	0.218627	0.829614	1.70603
	5.44092	0.228627	1.35961	1.39603
	-0.709076	-0.201373	-1.59039	-0.253969
	0.320924	0.748627	1.40961	0.636031
	-0.124184	-2.19137	0.919614	1.37603
	-0.274184	0.448627	1.14961	0.896031
	-0.314184	0.408627	1.07961	1.09603
	-0.264184	0.628627	0.259614	0.386031
	0.385816	-2.92137	-0.740386	-0.0739687
	0.365816	0.128627	0.599614	0.156031
	-1.14418	-1.07137	0.00961404	-0.103969
	-0.334184	-0.621373	1.57961	2.07603
	-0.0241836	0.208627	0.749614	-0.0739687
	-0.284184	-0.461373	0.349614	0.606031
	-0.264184	-1.64137	0.389614	1.55603
	0.455816	-2.14137	-0.210386	0.0760313
	0.215816	0.268627	-1.56039	-0.663969
	-3.41418	2.10863	-0.660386	-0.463969
	0.0258164	0.668627	0.139614	0.636031
	-0.574184	0.0486267	-0.240386	-0.643969
	0.935816	-1.14137	0.859614	0.696031
	-3.03418	0.818627	-1.35039	-3.57397
	-0.174184	0.368627	-0.050386	-2.44397
	-1.16418	-0.931373	-1.36039	-1.64397
	-0.774184	-0.121373	-0.810386	-2.10397
	0.0758164	-0.981373	-1.57039	-0.643969
	-0.354184	1.57863	-1.06039	-0.0139687
	-0.154184	-0.461373	0.959614	0.976031
	-1.08418	0.458627	0.669614	1.34603
	0.0758164	-1.65137	0.549614	0.616031
	-0.454184	0.178627	-0.140386	-0.713969
	-0.274184	-1.58137	-2.11039	-4.59397
	0.165816	-1.83137	1.74961	1.69603
	-0.0241836	-0.291373	-1.35039	-1.05397
	1.45582	0.0386267	1.35961	1.87603
	0.545816	-1.08137	-0.810386	-0.693969
	-1.78418	-0.941373	-0.490386	-1.10397
	-0.734184	-0.201373	-2.37039	-0.993969
	-0.434184	0.768627	1.05961	1.29603
	0.525816	0.488627	-2.54039	-1.73397
	-0.644184	0.268627	-2.32039	-1.69397
	0.165816	0.0886267	-0.630386	0.166031
	-1.53418	-1.92137	0.179614	0.286031
	-0.234184	0.158627	1.00961	1.43603
	-4.16418	-1.56137	0.269614	0.426031
	-2.74418	0.968627	-0.780386	-0.893969
	-0.254184	-0.0513733	1.05961	1.28603
	-0.154184	0.888627	0.519614	-0.833969
	0.845816	0.288627	-1.33039	-1.17397
	-2.27418	-0.0113733	0.609614	-0.303969
	-0.154184	0.138627	-1.67039	-4.74397
	0.555816	0.448627	-0.180386	-0.763969
	0.155816	-0.251373	-1.45039	-0.463969
	-0.104184	-2.00137	-1.78039	-1.79397
	-0.394184	-0.911373	0.709614	1.72603
	-1.15418	0.738627	1.24961	0.776031
	-1.76418	-1.37137	1.37961	1.77603
	-1.46418	-1.86137	-0.060386	0.206031
	-0.0541836	0.268627	-0.380386	0.396031
	0.0958164	0.778627	-0.880386	-4.48397
	0.0458164	-2.70137	-0.320386	-1.89397
	-0.274184	-0.0213733	-2.31039	-0.763969
	-0.174184	1.46863	-1.34039	-1.72397
	-0.454184	-3.66137	1.05961	0.396031
	-0.0741836	-2.12137	0.369614	0.636031
	-4.62418	-2.79137	0.449614	0.446031
	-1.48418	0.138627	0.399614	-0.113969
	-1.23418	0.00862667	0.729614	0.586031
	-0.0841836	-2.70137	-0.820386	-0.963969
	-0.664184	-2.71137	-1.14039	-2.53397
	-1.37418	0.368627	0.569614	-0.223969
	-0.494184	0.428627	-1.44039	-1.20397
	-0.0541836	-1.92137	-0.910386	-3.29397
	-1.78418	0.758627	-1.13039	-0.773969
	-0.354184	0.918627	-0.400386	-2.03397
	-0.964184	-1.84137	0.999614	-0.393969
	-0.884184	-0.161373	-1.20039	-1.44397
	-1.05418	0.638627	0.329614	0.146031
	-3.12418	-0.0113733	0.539614	0.806031
	-0.0541836	0.218627	-0.800386	-1.85397
	-0.174184	-1.71137	-1.03039	-2.20397
	-1.38418	0.518627	0.749614	0.306031
	-1.59418	1.07863	0.479614	1.50603
	0.115816	-3.02137	-0.500386	-0.733969
	0.255816	-0.701373	-0.510386	-1.16397
	-2.45418	-0.481373	0.189614	0.726031
	0.295816	0.418627	0.459614	-0.623969
	-0.0841836	-0.191373	-1.78039	-1.36397
	-1.15418	-1.79137	-0.100386	0.326031
	-0.984184	-1.46137	0.809614	0.716031
	0.205816	-2.31137	-0.030386	0.166031
	0.255816	-1.14137	-0.490386	-0.693969
	-0.264184	-0.901373	0.559614	1.06603
	-2.17418	0.568627	-1.18039	-0.643969
	-0.164184	0.718627	-1.46039	-1.45397
	-0.144184	0.318627	0.069614	0.326031
	-1.76418	-0.00137333	0.039614	1.28603
	0.655816	-2.19137	0.199614	0.906031
	-0.974184	0.888627	0.119614	1.01603
	0.185816	0.938627	-0.220386	-1.34397
	-0.364184	-0.771373	-0.760386	0.256031
	-0.994184	0.548627	0.279614	0.206031
	-1.40418	0.528627	0.999614	0.106031
	-0.424184	-1.60137	0.489614	0.306031
	-1.68418	0.598627	-1.53039	-0.0939687
	-1.43418	-2.10137	-0.430386	-0.453969
	0.585816	0.848627	-1.14716	3.57469
	0.485816	-2.71137	0.682841	-5.08531
	-0.524184	-1.63137	-0.307159	0.724687
	-0.0341836	0.298627	-0.247159	1.69469
	-3.07418	-0.131373	-1.52716	-7.11531
	-0.224184	-1.52137	-0.757159	-0.745313
	-0.164184	-2.71137	0.402841	-3.32531
	0.685816	-2.94137	-3.07716	-4.52531
	-0.0541836	-0.711373	1.52284	-0.115313
	0.765816	-1.70137	-0.557159	-2.82531
	-0.514184	-1.13137	1.71284	2.35469
	-0.164184	-0.151373	0.432841	0.444687
	-3.12418	0.108627	-2.34716	-0.0353133
	-0.194184	0.0186267	1.78284	-0.895313
	-3.46418	1.14863	0.972841	0.354687
	-1.06418	1.11863	3.21284	-0.625313
	-0.154184	1.06863	0.262841	-6.25531
	-0.614184	-1.15137	-1.62716	2.59469
	-2.55418	0.708627	2.16284	2.30469
	1.68582	0.268627	-1.38716	0.294687
	-2.41418	-2.04137	2.62284	-3.82531
	-0.984184	-2.43137	-2.08716	-10.7353
	-1.33418	0.628627	-0.847159	-1.88531
	-0.694184	1.02863	-0.347159	0.844687
	0.565816	0.0486267	0.882841	4.49469
	-1.09418	-0.261373	1.79284	3.72469
	-1.02418	0.838627	3.21284	-0.565313
	0.265816	-0.121373	-2.42716	0.364687
	0.345816	0.638627	0.312841	2.92469
	0.105816	0.458627	-0.0171585	-2.38531
	-1.86418	-3.90137	0.272841	1.44469
	0.345816	-0.571373	0.862841	-1.77531
	0.575816	0.638627	-0.147159	2.63469
	1.36582	-0.411373	0.692841	-2.85531
	-1.61418	1.00863	-0.167159	1.60469
	0.375816	1.54863	0.922841	5.73469
	0.0358164	0.848627	1.01284	10.9347
	-0.514184	0.788627	0.322841	0.0246867
	-0.754184	0.498627	-1.51716	0.984687
	0.365816	-4.79137	0.342841	2.84469
	0.295816	0.758627	-2.53716	-3.41531
	0.355816	1.45863	-1.04716	1.41469
	0.185816	1.41863	-0.0171585	2.67469
	-0.284184	0.298627	3.00284	-3.43531
	-0.764184	0.878627	1.31284	3.50469
	0.0858164	-0.521373	-2.36716	0.314687
	-0.304184	-1.16137	2.09284	3.02469
	0.755816	1.06863	-1.29716	-1.21531
	0.895816	0.348627	1.68284	-1.19531
	0.725816	1.28863	0.0128415	3.45469
	0.205816	0.858627	1.86284	-1.52531
	0.275816	0.198627	-0.377159	2.37469
	0.595816	0.448627	0.542841	4.75469
	0.415816	0.588627	-0.397159	-2.89531
	0.635816	0.228627	-1.76716	-3.91531
	0.715816	0.0786267	1.53284	-2.27531
	0.655816	1.06863	-1.23716	1.13469
	0.785816	1.42863	-0.387159	1.83469
	-0.344184	0.618627	1.59284	-2.56531
	-1.53418	0.498627	-0.817159	-4.49531
	0.415816	-0.471373	0.692841	-0.405313
	0.0858164	0.958627	1.65284	1.96469
	0.305816	3.22863	-1.83716	3.54469
	0.405816	1.22863	-3.37716	1.45469
	-0.0841836	0.448627	1.46284	-1.16531
	0.0258164	0.928627	-2.05716	-4.46531
	-0.204184	1.33863	-1.36716	1.87469
	0.215816	-1.35137	0.292841	6.76469
	-0.0341836	1.44863	0.282841	0.794687
	-0.124184	-1.00137	-2.19716	-10.3753
	0.605816	-1.14137	-0.447159	-5.08531
	0.175816	0.428627	-0.657159	-0.595313
	0.725816	0.558627	-0.247159	0.594687
	-0.934184	0.0786267	-0.637159	3.87469
	0.255816	1.08863	0.262841	-2.61531
	4.44582	0.988627	-0.547159	-1.73531
	0.285816	0.258627	-1.20716	1.81469
	0.0958164	-3.19137	-1.98716	-1.39531
	0.645816	0.838627	-2.52716	0.544687
	0.215816	1.42863	-1.44716	1.68469
	-0.00418361	-2.27137	-1.42716	0.974687
	-0.00418361	0.748627	3.50284	-1.67531
	0.405816	0.638627	-0.217159	-5.14531
	0.815816	-1.15137	-3.46716	6.57469
	-0.244184	0.138627	-2.23716	-2.90531
	0.565816	-0.0213733	0.592841	1.93469
	-0.164184	0.198627	1.70284	-0.375313
	0.275816	0.528627	-0.767159	2.60469
	0.215816	0.508627	-1.24716	-1.42531
	-0.114184	0.758627	-0.917159	0.254687
	-0.0541836	-0.201373	2.05284	-2.77531
	-0.264184	-1.39137	-1.28716	2.58469
	0.475816	-0.361373	-3.21716	-1.05531
	0.0158164	-0.231373	-0.667159	-3.89531
	1.83582	1.11863	7.25284	6.40469
	0.415816	0.758627	-2.87716	0.164687
	0.995816	0.148627	-0.887159	2.40469
	-0.284184	-1.11137	-2.67716	-1.01531
	0.125816	0.728627	-0.0671585	-0.785313
	-0.574184	1.72863	0.902841	0.314687
	0.555816	0.168627	-1.11716	-7.44531
	0.405816	0.578627	-1.28716	-0.835313
	0.145816	1.27863	-0.0571585	3.82469
	-0.134184	-2.32137	-3.99716	-2.47531
	-0.154184	-0.421373	-0.847159	-3.47531
	0.305816	1.44863	0.522841	3.00469
	-0.374184	-2.12137	3.51284	-0.925313
	0.245816	0.888627	-1.12716	-9.72531
	0.175816	-0.0313733	-0.577159	1.02469
	0.765816	0.858627	0.512841	-4.35531
	-0.0841836	1.16863	-2.30716	0.474687
	0.365816	0.878627	-1.02716	-2.26531
	0.475816	0.748627	2.36284	-2.92531
	0.335816	1.39863	-0.217159	-0.135313
	-0.394184	1.25863	-0.917159	7.67469
	0.455816	-3.30137	-0.967159	0.964687
	0.535816	-1.04137	-1.50716	-1.33531
	-0.624184	-0.421373	2.13284	0.0746867
	0.305816	0.488627	0.0028415	-2.26531
	1.29582	1.18863	-1.01716	0.0146867
	0.0358164	0.838627	-1.34716	-3.69531
	-0.824184	-0.431373	1.90284	6.24469
	0.0758164	1.39863	-0.887159	0.364687
	0.145816	0.228627	1.57284	-2.85531
	0.185816	-0.321373	-3.21716	-3.57531
	-0.0741836	0.598627	2.25284	-3.69531
	0.795816	0.738627	1.17284	6.30469
	0.445816	1.93863	1.81284	-0.595313
	3.31582	0.168627	-1.36716	1.21469
	-0.704184	0.798627	-0.257159	2.52469
	-0.0541836	1.13863	0.0028415	1.62469
	0.145816	-0.631373	-3.12716	2.65469
	0.125816	0.458627	-3.32716	0.134687
	0.695816	0.908627	-0.717159	-4.00531
	-0.434184	0.948627	0.332841	0.304687
	0.125816	0.868627	6.47284	-1.57531
	2.06582	4.25863	-1.03716	1.46469
	0.365816	0.748627	-1.75716	-3.27531
	0.185816	0.0686267	-1.80716	0.0346867
	0.0658164	-0.921373	2.75284	2.46469
	0.495816	-0.361373	-0.777159	-11.4253
	0.735816	1.60863	-1.41716	5.27469
	0.0558164	1.63863	0.232841	3.89469
	0.385816	-0.891373	-1.85716	-2.99531
	1.14582	0.688627	0.872841	-1.12531
	1.01582	-0.731373	2.05284	-1.06531
	-0.0541836	-0.0513733	-0.877159	-0.755313
	0.465816	0.818627	-1.43716	-1.15531
	0.545816	0.0486267	5.84284	-2.11531
	2.10582	1.12863	1.37284	-0.845313
	0.215816	-0.671373	3.00284	6.11469
	-0.104184	1.32863	1.64284	-6.32531
	-0.774184	-0.691373	-3.27716	-0.315313
	0.315816	1.17863	2.51284	2.34469
	0.715816	2.23863	4.22284	9.33469
	0.795816	0.00862667	-1.07716	3.68469
	-0.204184	0.308627	0.102841	-2.32531
	0.665816	0.668627	0.0828415	-1.29531
	-0.454184	-0.181373	0.442841	2.71469
	0.505816	-0.201373	0.622841	7.36469
	0.165816	1.54863	1.55284	0.194687
	-0.244184	-0.781373	2.14284	6.03469
	0.355816	0.978627	8.88284	3.23469
	1.01582	1.44863	0.592841	6.84469
	0.535816	1.91863	4.37284	-6.72531
	0.305816	0.958627	0.462841	5.23469
	0.0158164	-2.03137	2.15284	-5.03531
	1.05582	-1.08137	-11.2672	-8.21531
	-0.124184	0.448627	2.37284	1.39469
	0.455816	0.428627	2.33284	-2.36531
	0.305816	0.298627	1.23284	3.25323
	0.575816	0.418627	8.00458	-9.30677
	-0.0141836	0.608627	10.2646	0.913229
	0.685816	0.0286267	-1.90542	-6.93677
	-0.0341836	-0.471373	-4.15542	-11.2968
	0.365816	0.938627	4.26458	10.8532
	0.115816	0.898627	-6.96542	4.12323
	0.485816	0.108627	0.364581	10.2032
	-0.134184	-0.191373	-1.47542	-9.24677
	0.195816	0.818627	-4.78542	-0.0667709
	0.0658164	0.158627	0.494581	-8.96677
	0.255816	-0.941373	-3.22542	-8.25677
	0.105816	1.26863	2.02458	-9.17677
	1.48582	-0.661373	2.00458	8.30323
	0.0858164	0.308627	1.22458	-8.20677
	-0.204184	0.218627	5.58458	10.6232
	0.0558164	-0.491373	-0.965419	-2.45677
	0.0258164	0.668627	4.15458	6.00323
	-0.384184	0.478627	1.72458	-0.576771
	-0.00418361	-3.39137	2.69458	1.30323
	-0.124184	0.838627	3.21458	7.85323
	-0.464184	-0.511373	0.264581	-7.12677
	0.325816	0.418627	0.614581	-1.35677
	0.0858164	-0.0513733	1.54458	11.4832
	0.335816	0.618627	-2.87542	1.12323
	-0.0641836	1.03863	-1.63542	2.94323
	-0.674184	0.688627	-1.51542	0.213229
	0.535816	0.868627	5.06458	1.80323
	0.195816	-0.741373	0.344581	10.5732
	-0.304184	-1.25137	-0.645419	-6.65677
	0.275816	1.10863	5.46458	-1.90677
	-0.564184	1.05863	2.03458	-0.216771
	3.36582	-0.111373	6.17458	-1.10677
	0.895816	0.108627	2.15458	-8.31677
	0.485816	0.148627	2.27458	-0.0867709
	0.345816	0.608627	3.39458	-1.01677
	0.435816	-0.0413733	-6.71542	0.983229
	0.665816	1.28863	0.484581	0.253229
	0.0558164	-0.111373	0.314581	6.63323
	0.585816	2.17863	5.85458	11.7132
	-0.244184	0.368627	4.59458	-8.99677
	0.495816	0.248627	-1.02542	-9.69677
	1.18582	-0.561373	-0.755419	-7.77677
	-0.714184	-0.0913733	3.24458	3.01323
	0.405816	0.158627	1.21458	10.0732
	0.565816	0.708627	-1.61542	0.683229
	-0.134184	1.25863	-0.945419	-11.3868
	0.215816	0.218627	3.42458	-7.84677
	1.63582	0.388627	0.524581	-8.61677
	0.135816	0.338627	-8.56542	-0.266771
	2.01582	-1.43137	0.554581	-9.96677
	0.105816	-0.301373	-0.725419	9.45323
	3.33582	0.328627	3.16458	-9.33677
	-0.514184	0.998627	-1.93542	-0.876771
	0.475816	-0.271373	2.07458	-1.10677
	1.43582	0.378627	7.34458	-0.796771
	-0.244184	-0.281373	0.814581	-1.99677
	-2.23418	-0.281373	1.44458	3.43323
	0.165816	0.658627	-0.565419	10.1232
	0.435816	-0.741373	2.17458	0.243229
	2.03582	-1.97137	1.16458	-2.87677
	0.295816	-1.35137	-3.33542	-8.21677
	3.47582	0.338627	-0.985419	-8.63677
	0.885816	0.898627	-1.16542	5.72323
	-0.404184	0.828627	-1.12542	-10.1168
	0.415816	-0.691373	-2.16542	9.07323
	0.945816	-0.631373	3.90458	-8.37677
	-0.0841836	-0.781373	-1.31542	0.453229
	0.725816	2.39863	2.91458	-4.27677
	1.24582	1.13863	1.08458	2.95323
	0.235816	-0.261373	-3.03542	1.25323
	-0.0941836	-0.0913733	-0.0854187	10.7332
	-0.174184	-0.221373	4.51458	11.4432
	0.235816	0.558627	2.10458	-0.326771
	1.56582	-1.28137	0.324581	2.49323
	0.0558164	0.0886267	1.88458	-7.30677
	0.195816	0.898627	-1.86542	2.03323
	0.765816	-0.0713733	-3.68542	6.15323
	-0.154184	0.508627	-1.73542	-7.43677
	1.55582	0.498627	3.53458	-0.176771
	-0.124184	2.37863	2.80458	-10.5868
	-0.604184	-1.07137	1.37458	-8.30677
	0.815816	-0.461373	-0.535419	2.06323
	0.215816	-0.221373	-1.02542	0.183229
	0.985816	0.468627	7.23458	7.68323
	0.255816	-1.74137	-3.21542	-1.70677
	0.565816	-1.33137	-3.08542	-1.88677
	0.435816	-1.08137	-0.725419	-1.40677
	1.56582	0.888627	-2.83542	9.14323
	0.0558164		0.824581	-1.06677
	0.245816		1.33458	1.87323
	-0.244184		2.43458	6.70323
	1.16582		0.514581	-1.57677
	0.415816		-7.03542	-7.08677
	-1.30418		-3.17542	-1.59677
	0.515816		-1.32542	-1.21677
	0.0758164		-0.275419	3.55323
	-0.664184		-0.445419	5.50323
	0.765816		-2.25542	7.57323
	0.495816		-0.875419	-3.10677
	1.94582		-0.225419	-9.95677
	-0.604184		-3.27542	-10.2868
	2.41582		0.374581	-7.79677
			-1.44542	-8.15677
			2.16458	-0.776771
			-3.05542	-0.546771
			0.644581	-11.9268
			1.33458	-2.45677
			-0.535419	-0.656771
			2.69458	1.66323
			0.694581	6.21323
			1.03458	-0.266771
			-2.71542	-6.44677
			-2.96542	10.1632
			1.93458	7.88323
			1.29458	10.5832
			1.57458	10.6132
			0.804581	5.94323
			3.32458	0.153229
			2.57458	-7.85677
			1.42458	2.47323
			-1.85542	-1.16677
			-1.60542	-3.91677
			-0.0754187	1.50323
			-0.735419	6.51323
			-0.855419	-1.83677
			-0.815419	3.60323
			0.514581	2.73323
			-6.85542	-0.196771
			0.754581	2.74323
			-0.985419	-2.12677
			0.174581	1.24323
			-1.76542	-0.476771
			-4.80542	0.673229
			0.334581	-3.59677
			-1.14542	7.50323
			-0.935419	3.81323
			3.85458	0.903229
			-4.66542	10.3032
			-0.255419	1.34323
			2.10458	7.46323
			0.294581	3.62323
			-4.93542	1.21323
			-7.13542	-0.376771
			0.734581	-5.37677
			-2.81542	-7.64677
			-2.72542	6.58323
			-0.895419	0.913229
			4.33458	-5.60677
			0.334581	5.58323
			1.94458	-1.22677
			-2.35542	1.21323
			-0.505419	-2.73677
			-2.49542	-5.03677
			-4.48542	1.13323
			0.0945813	-1.39677
			-0.555419	1.34323
			3.65458	1.68323
			-3.54542	-1.68677
			-0.805419	8.81323
			-0.715419	2.38323
			7.43458	-0.346771
			-3.71542	1.37323
			3.61458	-7.10639
			0.784581	-0.0563887
			0.334581	-2.05639
			-2.82542	-0.946389
			4.17458	0.593611
			0.434581	-2.88639
			1.88458	-1.36639
			9.27458	-0.396389
			2.49458	-3.02639
			0.144581	-1.87639
			-1.74542	-0.986389
			-4.86542	0.0636113
			-1.79542	-5.15639
			-1.89542	1.30361
			-2.06542	-1.80639
			-1.16542	-3.13639
			-1.40542	-4.83639
			2.61458	0.543611
			3.16458	0.163611
			-1.27542	0.483611
			-1.46542	-1.22639
			-2.80542	-1.92639
			1.04458	-4.57639
			0.574581	-3.33639
			2.46458	-2.40639
			-5.25542	-2.00639
			-3.54542	-0.616389
			0.0445813	-2.11639
			0.424581	-4.99639
			-2.46542	0.333611
			-3.70542	-1.87639
			-1.4315	-4.07639
			-0.301497	-0.346389
			-1.4415	-0.436389
			-0.991497	0.843611
			-0.081497	0.433611
			-4.0815	-4.50639
			0.058503	-4.38639
			-2.1515	0.413611
			-3.2915	-3.93639
			-0.531497	-2.45639
			0.538503	-1.39639
			-0.091497	-0.556389
			-2.3715	1.07361
			0.898503	-0.786389
			0.578503	-3.34639
			-1.6415	-4.32639
			-2.4015	0.813611
			0.478503	-3.47639
			-0.071497	0.513611
			0.198503	-3.54639
			-0.291497	-3.28639
			-0.071497	1.18361
			-0.741497	-0.446389
			-2.1015	-1.13639
			-0.851497	-3.73639
			0.128503	-0.276389
			0.708503	-5.87639
			-0.381497	0.653611
			-1.9315	0.173611
			-0.131497	-1.11639
			-1.0415	-2.04639
			-1.5815	0.173611
			0.348503	0.0636113
			-0.601497	-1.08639
			0.758503	-5.67639
			0.248503	0.643611
			-5.5115	0.883611
			-1.7015	-1.22639
			1.0185	-5.11639
			-3.1915	-6.43639
			-0.651497	-3.32639
			0.068503	-0.716389
			0.278503	-6.82639
			0.048503	-0.776389
			-1.0215	-7.30639
			-4.5415	-3.27639
			-2.3015	-0.666389
			0.508503	2.19361
			0.218503	-5.15639
			0.738503	-1.56639
			-1.6115	-3.07639
			-1.8115	0.543611
			0.478503	-0.856389
			0.158503	-0.546389
			0.258503	-1.35639
			-3.1715	-5.38639
			-0.401497	-0.0863887
			-1.7715	0.893611
			0.768503	-4.83639
			0.538503	0.963611
			0.178503	0.0136113
			-1.1415	0.0736113
			0.108503	-0.526389
			0.448503	-5.59639
			-0.121497	0.0436113
			-0.711497	0.0536113
			1.2085	-0.856389
			0.868503	0.703611
			0.248503	0.833611
			-1.0515	-0.176389
			-1.4815	-1.24639
			-2.1715	-2.29639
			-0.821497	-2.44639
			1.1585	0.143611
			1.0785	-1.64639
			-1.5715	-1.50639
			-1.5615	0.813611
			-0.351497	1.01361
			0.698503	-1.88639
			-3.5315	-1.54639
			-0.761497	-1.04639
			-1.2115	-0.636389
			0.048503	-1.86639
			-0.131497	-5.35639
			0.308503	1.22361
			-1.2815	-0.196389
			-1.6715	-0.486389
			0.438503	-3.06639
			1.0785	-0.746389
			1.1885	0.133611
			0.258503	0.0536113
			0.718503	-3.24639
			1.2385	1.18361
			0.198503	2.94361
			-0.331497	-2.08639
			0.968503	0.413611
			0.768503	0.433611
			0.358503	-0.466389
			-0.281497	0.673611
			0.548503	0.823611
			1.2385	-0.816389
			-0.061497	2.14361
			-1.6815	-0.386389
			-0.311497	0.233611
			0.678503	-0.256389
			1.8085	-2.71639
			-0.521497	0.553611
			-0.751497	-1.29639
			-0.101497	-3.19639
			0.478503	-0.576389
			-0.831497	1.98361
			0.108503	3.00361
			0.278503	0.00361134
			0.338503	1.56361
			-0.651497	1.36361
			0.938503	-1.33639
			0.528503	-1.71639
			0.458503	0.293611
			-0.341497	0.883611
			-0.751497	-1.52639
			0.818503	1.89361
			0.718503	-0.516389
			-0.621497	-0.0463887
			0.458503	-1.84639
			0.478503	0.763611
			0.638503	-2.63639
			-0.621497	-3.50639
			0.748503	1.01361
			1.0585	0.393611
			-0.171497	-2.07639
			0.128503	-4.53639
			-2.2615	1.39361
			0.128503	1.07361
			1.5585	-0.416389
			-0.961497	-1.82639
			-0.251497	1.20361
			-0.831497	-1.16639
			-0.371497	1.71361
			0.808503	1.92361
			-1.0915	0.223611
			-1.1815	-5.23639
			0.018503	1.43361
			2.0185	0.393611
			0.428503	-0.0463887
			0.148503	1.41361
			0.768503	-0.656389
			-0.081497	1.28361
			1.2085	0.443611
			-0.771497	0.743611
			0.368503	2.74361
			-1.7415	-0.0263887
			-0.111497	-0.286389
			0.298503	0.823611
			2.1385	0.103611
			0.788503	1.25361
			1.0685	1.82361
			-1.2315	1.90361
			-0.231497	0.153611
			0.278503	-1.67639
			1.4885	0.793611
			-0.00149697	-2.44639
			0.498503	2.47361
			0.688503	2.21361
			-0.221497	2.40361
			0.668503	-2.23639
			0.458503	2.89361
			0.308503	1.62361
			-0.611497	1.06361
			0.928503	2.65361
			0.928503	4.88361
			0.038503	3.10361
			0.718503	-0.456389
			0.618503	-3.30639
			0.618503	1.57361
			-0.141497	1.60361
			1.3485	-0.0163887
			0.198503	-0.196389
			-0.00149697	1.11361
			-1.2415	-2.17639
			-0.281497	-1.19639
			1.3985	0.823611
			0.228503	-0.696389
			0.118503	1.46361
			-0.391497	2.81361
			0.018503	2.34361
			-0.121497	-0.256389
			0.198503	1.64361
			0.208503	2.53361
			-0.151497	2.36361
			0.088503	3.03361
			0.458503	1.16361
			0.098503	2.76361
			-0.511497	-1.10639
			1.2385	-0.916389
			0.328503	1.81361
			-0.031497	0.883611
			0.928503	3.08361
			1.1585	2.98361
			-0.431497	-2.26639
			0.568503	-0.836389
			-0.471497	-1.17639
			0.078503	1.50361
			0.408503	2.90361
			-2.1915	3.32361
			0.198503	-1.60639
			1.5585	5.99361
			0.748503	2.59361
			0.848503	1.46361
			1.8785	2.52361
			-1.2515	1.40361
			0.238503	-1.90639
			-0.041497	5.72361
			3.1885	0.133611
			1.4585	1.43361
			1.0585	1.45361
			0.398503	1.66361
			0.438503	1.61361
			0.268503	1.80361
			0.798503	0.0936113
			0.708503	2.66361
			0.908503	-1.13639
			0.328503	1.19361
			0.818503	0.963611
			0.838503	1.48361
			2.0085	1.69361
			-0.061497	2.67361
			0.048503	4.99361
			1.3885	1.53361
			0.118503	0.283611
			-0.061497	3.00361
			0.448503	2.17361
			-0.101497	0.193611
			0.678503	-4.03639
			0.548503	3.10361
			0.978503	5.68361
			-0.961497	5.18361
			-0.251497	1.19361
			0.548503	-0.496389
			0.808503	3.48361
			-0.911497	3.11361
			0.688503	0.173611
			-0.921497	1.41361
			0.288503	1.73361
			0.028503	3.19361
			0.238503	2.12361
			-0.041497	1.54361
			0.648503	2.98361
			0.548503	2.56361
			-1.6415	-1.25639
			1.1485	2.59361
			1.1485	1.30361
			1.2085	0.443611
			-0.201497	1.91361
			-1.0815	2.01361
			1.0985	4.58361
			0.188503	1.23361
			-0.011497	-0.556389
			-1.0615	4.08361
			0.348503	2.81361
			0.398503	0.313611
			1.0085	3.14361
			0.688503	1.70361
			-1.1315	3.03361
			-1.4615	-0.706389
			1.6385	0.343611
			0.838503	1.01361
			0.398503	2.89361
			1.0885	2.23361
			-0.461497	2.85361
			-0.431497	1.19361
			0.688503	1.18361
			0.968503	0.813611
			0.938503	4.11361
			-0.251497	2.49361
			0.108503	1.96755
			0.318503	1.17755
			-1.3215	-1.15245
			0.508503	-6.95245
			-1.4615	1.96755
			-1.0915	-2.73245
			0.318503	-2.96245
			-0.701497	2.65755
			0.588503	-1.73245
			1.1485	-0.622454
			1.2185	-1.30245
			-0.261497	-2.64245
			0.098503	2.05755
			-0.191497	-2.74245
			-0.231497	2.45755
			-0.00149697	0.0575456
			1.4385	-1.57245
			-0.461497	-5.30245
			-0.831497	1.70755
			1.1185	1.75755
			0.328503	2.87755
			0.098503	-0.372454
			-0.071497	0.647546
			2.1485	2.01755
			0.768503	-7.53245
			-0.101497	-1.08245
			-0.301497	-7.03245
			1.6385	-0.682454
			-0.431497	1.97755
			-0.741497	0.627546
			1.5585	-4.12245
			5.83011	-0.992454
			2.02011	0.597546
			0.330114	-1.73245
			-5.97989	-3.07245
			-1.78989	-7.53245
			2.68011	2.96755
			2.91011	-0.942454
			0.780114	-1.73245
			4.09011	0.267546
			2.46011	2.81755
			5.00011	-1.53245
			-4.61989	0.0275456
			-0.369886	-9.05245
			0.950114	-9.25245
			7.54011	-0.452454
			-2.82989	1.79755
			6.38011	-4.17245
			-2.38989	-1.65245
			-1.03989	-3.02245
			-2.20989	0.937546
			0.130114	-3.01245
			3.02011	-2.37245
			0.830114	2.96755
			1.53011	7.19755
			-0.0998862	-8.59245
			1.19011	0.397546
			-6.47989	0.107546
			3.76011	-6.40245
			-0.579886	-6.88245
			-3.45989	-1.61245
			10.4201	-0.472454
			1.65011	-6.80245
			9.42011	11.0175
			4.00011	-3.88245
			-1.94989	5.32755
			0.360114	3.58755
			1.89011	-10.8825
			0.220114	-0.562454
			-2.41989	-5.72245
			-2.85989	2.55755
			3.17011	1.43755
			-4.15989	10.0975
			-5.33989	-5.97245
			-1.43989	-0.462454
			-1.02989	-2.78245
			-3.64989	2.61755
			-5.54989	-8.86245
			-6.87989	1.18755
			0.260114	-2.32245
			-5.67989	-0.0324544
			1.80011	1.53755
			-0.589886	0.847546
			-5.14989	0.0875456
			2.20011	1.64755
			-6.94989	0.797546
			-4.78989	0.587546
			-1.67989	11.7675
			-0.999886	5.73755
			1.01011	6.06755
			-5.42989	-0.262454
			4.04011	3.08755
			-4.32989	0.0475456
			-5.07989	0.777546
			-2.28989	5.38755
			-1.31989	-0.312454
			-1.81989	-6.88245
			-0.259886	-6.62245
			-1.75989	4.00755
			1.04011	3.60755
			-0.669886	2.05755
			2.19011	1.92755
			-2.09989	-0.832454
			-6.06989	1.60755
			0.400114	-0.162454
			-2.66989	-2.63245
			1.79011	-5.40245
			0.680114	-6.85245
			-2.68989	-0.212454
			-0.479886	-7.95245
			-3.39989	-7.04245
			1.45011	2.20755
			0.270114	-1.62245
			-0.149886	-0.732454
			-1.48989	11.8175
			3.16011	-0.522454
			-0.609886	-6.61245
			-0.979886	1.12755
			-1.67989	-0.302454
			0.380114	-0.602454
			-0.239886	9.02755
			1.17011	2.85755
			-0.339886	-1.88245
			-0.759886	5.68755
			1.94011	-3.02245
			2.31011	11.1775
			0.530114	1.24755
			1.19011	-0.0124544
			2.25011	2.42755
			-0.829886	-2.73245
			2.62011	7.14755
			1.57011	0.217546
			-0.769886	2.33755
			0.190114	-4.95245
			1.97011	-6.42245
			-1.70989	-6.34245
			2.58011	8.80755
			3.06011	-0.602454
			1.42011	3.39755
			0.160114	-7.28245
			-3.04989	0.607546
			0.970114	-0.0924544
			-2.82989	-2.06245
			3.96011	4.65755
			0.320114	3.60755
			1.54011	0.577546
			-5.94989	-0.932454
			-0.649886	6.50755
			-5.00989	-5.40245
			0.940114	-11.9025
			0.0501138	-6.15245
			0.360114	10.1475
			-1.90989	-5.85245
			3.25011	-0.0324544
			0.550114	4.10755
			-5.36989	-6.91245
			1.91011	1.88755
			1.89011	5.94755
			-0.249886	3.01755
			4.35011	2.18755
			4.43011	5.37755
			2.38011	5.12755
			2.94011	5.66755
			-1.26989	3.82755
			4.93011	-4.03245
			1.22011	4.14755
			-1.35989	2.02755
			1.46011	-0.502454
			-7.35989	1.96755
			1.40011	5.47755
			7.35011	-2.16245
			1.97011	7.46755
			-0.119886	0.327546
			0.200114	11.5775
			-0.889886	-11.5025
			2.26011	0.577546
			0.500114	9.97755
			3.09011	2.97755
			-4.66989	5.61755
			2.16011	0.957546
			0.520114	11.4175
			-3.32989	10.1375
			2.75011	-0.102454
			3.05011	-0.322454
			2.05011	-11.9325
			2.74011	8.79755
			3.73011	1.64755
			2.23011	2.23755
			4.76011	0.0475456
			1.29011	-3.93245
			-3.40989	-3.53245
			-4.84989
			-0.999886
			-2.94989
			-0.209886
			-0.209886
			-9.52989
			-5.79989
			-4.35989
			-8.47989
			2.35011
			2.65011
			0.670114
			5.78011
			-0.169886
			-6.20989
			-2.70989
			3.58011
			1.12011
			2.08011
			5.17011
			-1.54989
			5.09011
			-0.479886
			0.860114
			3.74011
			-0.769886
			-0.0498862
			-1.29989
			-0.439886
			1.36011
			-3.98989
			0.510114
			-2.52989
			-3.24989
			2.09011
			-1.33989
			-0.309886
			-1.58989
			1.31011
			-0.429886
			-4.86989
			0.400114
			1.63011
