# Supplementary material for: Rhythmic astrocytic GABA production synchronizes neuronal circadian timekeeping in the suprachiasmatic nucleus
Source: EMBO J. 2024 Dec 2;44(2):356–81. doi: 10.1038/s44318-024-00324-w (PMC11731042; doi:10.1038/s44318-024-00324-w)
Supplement: Supplementary file 6 — Source Data Figure [file 44318_2024_324_MOESM6_ESM.zip › Source data/FigEV1_sourcedata.xlsx]

## Sheet: Fig EV1C
Mean fluorescence intensity of reporters and GFAP staining across SCN regions
SCN region	NucBlue				Syn-jRCaMP1a				GfaABC1D-lck-GCaMP6f				GFAP
Dorsal	128.878	110.546	317.471	269.207	798.9	747.675	365.594	333.132	635.609	846.567	420.613	280.808	467.366	976.104	611.121	311.969
Ventral	202.305	159.728	262.945	387.199	525.991	316.07	333.66	643.482	492.739	273.176	347.268	594.123	410.15	492.387	484.037	486.181
Medial	213.153	235.29	122.612	304.62	681.424	471.706	296.615	480.931	577.17	473.208	344.432	383.432	543.824	771.747	523.523	401.923
Lateral	172.514	120.231	243.298	502.08	611.16	543.786	298.959	508.347	586.769	582.297	339.135	386.141	448.57	852.38	545.054	417.387
Two-way RM ANOVA	Matching: Stacked
Assume sphericity?	No
Alpha	0.05
Source of Variation	% of total variation	P value	P value summary	Significant?	Geisser-Greenhouse's epsilon
Region x Reporter	2.193	0.9409	ns	No
Region	2.104	0.3376	ns	No	0.4394
Reporter	39.58	0.0194	*	Yes
Subject	32.56	0.0004	***	Yes
ANOVA table	SS	DF	MS	F (DFn, DFd)	P value
Region x Reporter	51343	9	5705	F (9, 36) = 0.3723	P=0.9409
Region	49255	3	16418	F (1.318, 15.82) = 1.071	P=0.3376
Reporter	926481	3	308827	F (3, 12) = 4.862	P=0.0194
Subject	762278	12	63523	F (12, 36) = 4.145	P=0.0004
Residual	551694	36	15325
Data summary
Number of columns (Reporter)	4
Number of rows (Region)	4
Number of subjects (Subject)	16
Number of missing values	0
Number of families	4
Number of comparisons per family	6
Alpha	0.05
Šídák's multiple comparisons test	Mean Diff.	95.00% CI of diff.	Below threshold?	Summary	Adjusted P Value
NucBlue
D vs. V	-46.52	-272.7 to 179.7	No	ns	0.8751
D vs. M	-12.39	-454.3 to 429.6	No	ns	>0.9999
D vs. L	-53.01	-454.2 to 348.2	No	ns	0.9787
V vs. M	34.13	-262.9 to 331.2	No	ns	0.989
V vs. L	-6.487	-231.4 to 218.4	No	ns	>0.9999
M vs. L	-40.61	-484.6 to 403.4	No	ns	0.9965
Syn-jRCaMP1a
D vs. V	106.5	-891.9 to 1105	No	ns	0.9924
D vs. M	78.66	-462.3 to 619.7	No	ns	0.9674
D vs. L	70.76	-470.6 to 612.1	No	ns	0.9798
V vs. M	-27.87	-510.5 to 454.8	No	ns	0.9997
V vs. L	-35.76	-519.7 to 448.1	No	ns	0.9989
M vs. L	-7.894	-192.1 to 176.3	No	ns	>0.9999
GfaABC1D-lck-GCaMP6f
D vs. V	119.1	-1004 to 1243	No	ns	0.9926
D vs. M	101.3	-512.1 to 714.8	No	ns	0.9444
D vs. L	72.31	-396.8 to 541.4	No	ns	0.9581
V vs. M	-17.73	-554.2 to 518.7	No	ns	>0.9999
V vs. L	-46.76	-712.3 to 618.8	No	ns	0.9992
M vs. L	-29.03	-195.2 to 137.1	No	ns	0.9306
GFAP
D vs. V	123.5	-719.3 to 966.2	No	ns	0.9663
D vs. M	31.39	-403.9 to 466.6	No	ns	0.999
D vs. L	25.79	-275.5 to 327.1	No	ns	0.9976
V vs. M	-92.07	-566.7 to 382.5	No	ns	0.8979
V vs. L	-97.66	-666.1 to 470.8	No	ns	0.935
M vs. L	-5.594	-232.5 to 221.3	No	ns	>0.9999
Test details	Mean 1	Mean 2	Mean Diff.	SE of diff.	N1	N2	t	DF
NucBlue
D vs. V	206.5	253	-46.52	36.57	4	4	1.272	3
D vs. M	206.5	218.9	-12.39	71.46	4	4	0.1734	3
D vs. L	206.5	259.5	-53.01	64.87	4	4	0.8172	3
V vs. M	253	218.9	34.13	48.03	4	4	0.7105	3
V vs. L	253	259.5	-6.487	36.36	4	4	0.1784	3
M vs. L	218.9	259.5	-40.61	71.79	4	4	0.5657	3
Syn-jRCaMP1a
D vs. V	561.3	454.8	106.5	161.4	4	4	0.6599	3
D vs. M	561.3	482.7	78.66	87.47	4	4	0.8992	3
D vs. L	561.3	490.6	70.76	87.53	4	4	0.8085	3
V vs. M	454.8	482.7	-27.87	78.03	4	4	0.3571	3
V vs. L	454.8	490.6	-35.76	78.24	4	4	0.4571	3
M vs. L	482.7	490.6	-7.894	29.78	4	4	0.2651	3
GfaABC1D-lck-GCaMP6f
D vs. V	545.9	426.8	119.1	181.7	4	4	0.6555	3
D vs. M	545.9	444.6	101.3	99.19	4	4	1.022	3
D vs. L	545.9	473.6	72.31	75.85	4	4	0.9534	3
V vs. M	426.8	444.6	-17.73	86.74	4	4	0.2045	3
V vs. L	426.8	473.6	-46.76	107.6	4	4	0.4345	3
M vs. L	444.6	473.6	-29.03	26.86	4	4	1.081	3
GFAP
D vs. V	591.6	468.2	123.5	136.3	4	4	0.906	3
D vs. M	591.6	560.3	31.39	70.38	4	4	0.446	3
D vs. L	591.6	565.8	25.79	48.71	4	4	0.5295	3
V vs. M	468.2	560.3	-92.07	76.74	4	4	1.2	3
V vs. L	468.2	565.8	-97.66	91.91	4	4	1.063	3
M vs. L	560.3	565.8	-5.594	36.69	4	4	0.1525	3

## Sheet: Fig EV1E (top)
Circular variance of cluster phases of neuronal and astrocytic calcium across the A-P axis
	Syn-jRCaMP1a						gfaABC1D-lck-GCaMP6f
Anterior	0.0035669	0.0668215	0.121158	0.0225468			0.00636441	0.00388468	0.00434169	0.00215841
Medial	0.0167266	0.00864275	0.02696	0.005607	0.109314	0.14883	0.0182421	0.00319328	0.001779	0.0055	0.00863811	0.000692
Posterior	0.04286	0.041437					0.015976	0.000138
Two-way RM ANOVA	Matching: Across row
Assume sphericity?	Yes
Alpha	0.05
Source of Variation	% of total variation	P value	P value summary	Significant?
Row Factor x Column Factor	0.4072	0.9502	ns	No
Row Factor	0.1497	0.9797	ns	No
Column Factor	23.17	0.0387	*	Yes
Subject	32.75	0.5492	ns	No
ANOVA table	SS	DF	MS	F (DFn, DFd)	P value
Row Factor x Column Factor	0.0001614	2	8.072e-05	F (2, 9) = 0.05142	P=0.9502
Row Factor	5.935e-05	2	2.967e-05	F (2, 9) = 0.02057	P=0.9797
Column Factor	0.009185	1	0.009185	F (1, 9) = 5.850	P=0.0387
Subject	0.01298	9	0.001443	F (9, 9) = 0.9188	P=0.5492
Residual	0.01413	9	0.00157
Difference between column means
Mean of Syn-jRCaMP1a	0.04945
Mean of gfaABC1D-lck-GCaMP6f	0.006195
Difference between means	0.04326
SE of difference	0.01788
95% CI of difference	0.002800 to 0.08371
Data summary
Number of columns (Column Factor)	2
Number of rows (Row Factor)	3
Number of subjects (Subject)	12
Number of missing values	0
Number of families	2
Number of comparisons per family	3
Alpha	0.05
Šídák's multiple comparisons test	Predicted (LS) mean diff.	95.00% CI of diff.	Below threshold?	Summary	Adjusted P Value
Syn-jRCaMP1a
Anterior vs. Medial	0.0008432	-0.06507 to 0.06676	No	ns	>0.9999
Anterior vs. Posterior	0.01137	-0.07706 to 0.09981	No	ns	0.9822
Medial vs. Posterior	0.01053	-0.07285 to 0.09391	No	ns	0.9831
gfaABC1D-lck-GCaMP6f
Anterior vs. Medial	-0.002153	-0.06807 to 0.06376	No	ns	0.9997
Anterior vs. Posterior	-0.00387	-0.09230 to 0.08457	No	ns	0.9993
Medial vs. Posterior	-0.001716	-0.08509 to 0.08166	No	ns	>0.9999
Test details	Predicted (LS) mean 1	Predicted (LS) mean 2	Predicted (LS) mean diff.	SE of diff.	N1	N2	t	DF
Syn-jRCaMP1a
Anterior vs. Medial	0.05352	0.05268	0.0008432	0.02505	4	6	0.03366	18
Anterior vs. Posterior	0.05352	0.04215	0.01137	0.03361	4	2	0.3384	18
Medial vs. Posterior	0.05268	0.04215	0.01053	0.03169	6	2	0.3323	18
gfaABC1D-lck-GCaMP6f
Anterior vs. Medial	0.004187	0.006341	-0.002153	0.02505	4	6	0.08596	18
Anterior vs. Posterior	0.004187	0.008057	-0.00387	0.03361	4	2	0.1151	18
Medial vs. Posterior	0.006341	0.008057	-0.001716	0.03169	6	2	0.05416	18

## Sheet: Fig EV1E (bottom)
Relative phase of astrocytic calcium relative to neuronal calcium across the A-P axis
Anterior	Medial	Posterior		Watson-Williams test
18.37	21.76	18.06		df	SS	MS	F	p-value
17.28	1.11	23.31		2	0.461416	0.230708	1.20011	0.341077
18.03	19.07			10	2.13573	0.213573
19.5	16.76			12	2.59715
17.59	22.03
	17.46

## Sheet: Fig EV1F (top)
Circular variance of cluster phases of neuronal calcium and extracellular glutamate across the A-P axis
	Syn-jRCaMP1a				gfaABC1D-iGluSnFR
Anterior
Medial	0.012412	0.031063	0.01376	0.0105791	0.009346	0.007826	0.009544	0.00254931
Posterior	0.0168662	0.0797194	0.0286625	0.015335	0.0107497	0.00558369	0.00246429	0.000703
Two-way RM ANOVA	Matching: Across row
Assume sphericity?	Yes
Alpha	0.05
Source of Variation	% of total variation	P value	P value summary	Significant?
Row Factor x Column Factor	7.909	0.2417	ns	No
Row Factor	4.609	0.3723	ns	No
Column Factor	29.59	0.0458	*	Yes
Subject	29.76	0.4737	ns	No
ANOVA table	SS	DF	MS	F (DFn, DFd)	P value
Row Factor x Column Factor	0.0004257	1	0.0004257	F (1, 6) = 1.687	P=0.2417
Row Factor	0.0002481	1	0.0002481	F (1, 6) = 0.9293	P=0.3723
Column Factor	0.001593	1	0.001593	F (1, 6) = 6.310	P=0.0458
Subject	0.001602	6	0.000267	F (6, 6) = 1.058	P=0.4737
Residual	0.001514	6	0.0002524
Difference between row means
Mean of Medial	0.01213
Mean of Posterior	0.02001
Difference between means	-0.007876
SE of difference	0.00817
95% CI of difference	-0.02787 to 0.01212
Difference between column means
Mean of Syn-jRCaMP1a	0.02605
Mean of gfaABC1D-iGluSnFR	0.006096
Difference between means	0.01995
SE of difference	0.007944
95% CI of difference	0.0005167 to 0.03939
Interaction CI
Mean diff, A1 - B1	0.009637
Mean diff, A2 - B2	0.03027
(A1 -B1) - (A2 - B2)	-0.02063
95% CI of difference	-0.05951 to 0.01824
(B1 - A1) - (B2 - A2)	0.02063
95% CI of difference	-0.01824 to 0.05951
Data summary
Number of columns (Column Factor)	2
Number of rows (Row Factor)	2
Number of subjects (Subject)	8
Number of missing values	0
Number of families	1
Number of comparisons per family	2
Alpha	0.05
Šídák's multiple comparisons test	Mean Diff.	95.00% CI of diff.	Below threshold?	Summary	Adjusted P Value
Medial - Posterior
Syn-jRCaMP1a	-0.01819	-0.04728 to 0.01090	No	ns	0.2541
gfaABC1D-iGluSnFR	0.002441	-0.02665 to 0.03153	No	ns	0.9724
Test details	Mean 1	Mean 2	Mean Diff.	SE of diff.	N1	N2	t	DF
Medial - Posterior
Syn-jRCaMP1a	0.01695	0.03515	-0.01819	0.01139	4	4	1.597	12
gfaABC1D-iGluSnFR	0.007316	0.004875	0.002441	0.01139	4	4	0.2142	12

## Sheet: Fig EV1F (bottom)
Relative phase of extracellular glutamate relative to neuronal calcium across the A-P axis
Anterior	Medial	Posterior			Watson-Williams test
	17.61	19.99			df	SS	MS	F	p-value
	18.93	18.98			1	0.82679	0.82679	4.94988	0.0677458
	16.19	22.34			6	1.09725	0.182874
	18.76	2.04			7	1.92404

## Sheet: Fig EV1G (top)
Circular variance of cluster phases of neuronal calcium and extracellular GABA across the A-P axis
	Syn-jRCaMP1a									Syn-GABASnFR
Anterior	0.0781421	0.026596	0.055855	0.032381						0.0512985	0.001889	0.001678	0.002534
Medial	0.028054	0.092808	0.021928	0.024191	0.006558	0.123936	0.117	0.007	0.007181	0.0005	0.030107	0.003604	0.0362816	0.003575	0.00154517	0.015	2.3e-05	0.011905
Posterior	0.097	0.005	0.005534	0.048196	0.004949					0.015	0.000192	0.033873	0.006324	0.000269
Two-way RM ANOVA	Matching: Across row
Assume sphericity?	Yes
Alpha	0.05
Source of Variation	% of total variation	P value	P value summary	Significant?
Region x Reporter	0.9351	0.8055	ns	No
Region	1.279	0.8078	ns	No
Reporter	17.85	0.0111	*	Yes
Sample	44.32	0.2671	ns	No
ANOVA table	SS	DF	MS	F (DFn, DFd)	P value
Region x Reporter	0.0003878	2	0.0001939	F (2, 15) = 0.2195	P=0.8055
Region	0.0005305	2	0.0002653	F (2, 15) = 0.2165	P=0.8078
Reporter	0.007401	1	0.007401	F (1, 15) = 8.378	P=0.0111
Sample	0.01838	15	0.001225	F (15, 15) = 1.387	P=0.2671
Residual	0.01325	15	0.0008834
Difference between column means
Mean of Syn-jRCaMP1a	0.04267
Mean of Syn-GABASnFR	0.01229
Difference between means	0.03038
SE of difference	0.0105
95% CI of difference	0.008008 to 0.05275
Data summary
Number of columns (Reporter)	2
Number of rows (Region)	3
Number of subjects (Sample)	18
Number of missing values	0
Number of families	2
Number of comparisons per family	3
Alpha	0.05
Šídák's multiple comparisons test	Predicted (LS) mean diff.	95.00% CI of diff.	Below threshold?	Summary	Adjusted P Value
Syn-jRCaMP1a
Anterior vs. Medial	0.0006151	-0.04872 to 0.04995	No	ns	>0.9999
Anterior vs. Posterior	0.01611	-0.03896 to 0.07118	No	ns	0.8471
Medial vs. Posterior	0.01549	-0.03030 to 0.06128	No	ns	0.783
Syn-GABASnFR
Anterior vs. Medial	0.002956	-0.04638 to 0.05229	No	ns	0.9983
Anterior vs. Posterior	0.003218	-0.05185 to 0.05829	No	ns	0.9984
Medial vs. Posterior	0.0002618	-0.04553 to 0.04605	No	ns	>0.9999
Test details	Predicted (LS) mean 1	Predicted (LS) mean 2	Predicted (LS) mean diff.	SE of diff.	N1	N2	t	DF
Syn-jRCaMP1a
Anterior vs. Medial	0.04824	0.04763	0.0006151	0.01951	4	9	0.03153	30
Anterior vs. Posterior	0.04824	0.03214	0.01611	0.02178	4	5	0.7395	30
Medial vs. Posterior	0.04763	0.03214	0.01549	0.01811	9	5	0.8555	30
Syn-GABASnFR
Anterior vs. Medial	0.01435	0.01139	0.002956	0.01951	4	9	0.1515	30
Anterior vs. Posterior	0.01435	0.01113	0.003218	0.02178	4	5	0.1478	30
Medial vs. Posterior	0.01139	0.01113	0.0002618	0.01811	9	5	0.01446	30

## Sheet: Fig EV1G (bottom)
Relative phase of extracellular GABA relative to neuronal calcium across the A-P axis
Anterior	Medial	Posterior			Watson-Williams test
18.76	19.04	12.8			df	SS	MS	F	p-value
16.87	18.19	18.93			2	0.193326	0.0966632	0.477109	0.628638
13.9	19.75	19.09			17	3.88445	0.228497
9.1	18.25	17.41			19	4.07778
19.25	17.77	19.43
	17.66
	17.91
	14.4
	18.73
	14.42
