# Supplementary material for: Rhythmic astrocytic GABA production synchronizes neuronal circadian timekeeping in the suprachiasmatic nucleus
Source: EMBO J. 2024 Dec 2;44(2):356–81. doi: 10.1038/s44318-024-00324-w (PMC11731042; doi:10.1038/s44318-024-00324-w)
Supplement: Supplementary file 6 — Source Data Figure [file 44318_2024_324_MOESM6_ESM.zip › Source data/FigEV2_sourcedata.xlsx]

## Sheet: Fig EV2A
Mean circadian phase of Syn-GABASnFR and PER2::LUC relative to Syn-jRCaMP1a
	Syn-GABASnFR	PER2::Luc
	15.45	11.01
	19.65	13.37
	15.21	12.55
	17.59	8.2
	18.56	10.75
	19.39	11.41
	20.09	10.83
	19.1	11.53
	19.47	11.13
	20.19	10.52
	19.57	11.35
	19.23
	18
	17.29
	17.68
	19.12
	18.73
	18.33

## Sheet: Fig EV2C
Mean and SEM time series of clusters of Syn-jRCaMP1a and Syn-GABASnFR
Time (CT)	Mean Syn-jRCaMP1a	SEM Syn-jRCaMP1a	Mean Syn-GABASnFR	SEM Syn-GABASnFR
0	0.37218	0.302468	0.919009	0.0248126
0.5	0.416937	0.303341	0.902179	0.0254734
1	0.459076	0.273564	0.807594	0.0263777
1.5	0.541694	0.244728	0.671141	0.0211651
2	0.611774	0.220188	0.573813	0.0159463
2.5	0.687095	0.182587	0.457631	0.0180172
3	0.750316	0.132406	0.390326	0.00662644
3.5	0.806546	0.0766578	0.311415	0.00150388
4	0.859926	0.0481226	0.268527	0.0159593
4.5	0.913607	0.0361287	0.183434	0.00537426
5	0.946127	0.0306739	0.125735	0.00610955
5.5	0.971081	0.0363113	0.0612372	0.00250164
6	0.978844	0.0414322	0.0169801	0.00512055
6.5	0.974197	0.0478225	0.00262395	0.00247723
7	0.938049	0.0518478	7.25963e-05	0.000108239
7.5	0.901422	0.0662332	0.0129442	0.00430871
8	0.863904	0.0608322	0.0392028	0.0117457
8.5	0.808816	0.0690514	0.0166215	0.0124851
9	0.740139	0.079753	0.0683569	0.00185205
9.5	0.661867	0.0880846	0.119271	0.00218301
10	0.582065	0.0927482	0.181231	0.00519147
10.5	0.498744	0.0900171	0.258391	0.0101614
11	0.409274	0.0938559	0.379684	0.00472723
11.5	0.326593	0.0852493	0.519559	0.0131818
12	0.251352	0.0819104	0.600641	0.00402892
12.5	0.193516	0.0692941	0.7242	0.00935801
13	0.139598	0.0599223	0.801422	0.00541503
13.5	0.0869371	0.0538346	0.850587	0.0105317
14	0.0713549	0.045786	0.905932	0.0102577
14.5	0.0575536	0.0321612	0.920129	0.0111144
15	0.0386937	0.0285438	0.946414	0.00790346
15.5	0.0342214	0.0206541	0.968359	0.0086668
16	0.033973	0.0149885	0.999153	0.00189447
16.5	0.017952	0.0170603	0.931011	0.0202599
17	0.0205736	0.0247668	0.966241	0.00524503
17.5	0.0260478	0.0324711	0.959557	0.0141851
18	0.0293074	0.0534407	0.964298	0.0143556
18.5	0.0435782	0.0795545	0.934884	0.0234149
19	0.0668668	0.107236	0.968735	0.0173574
19.5	0.06687	0.130384	0.953331	0.0198829
20	0.0906267	0.163638	0.975195	0.0172676
20.5	0.122614	0.203031	0.958181	0.0200871
21	0.148626	0.245533	0.961062	0.0187603
21.5	0.177277	0.284282	0.933487	0.0207031
22	0.202076	0.310799	0.942197	0.0191761
22.5	0.247908	0.334036	0.948034	0.0148474
23	0.28273	0.336537	0.929829	0.0163725
23.5	0.320729	0.352452	0.924264	0.0175763
24	0.377978	0.355529	0.928776	0.018412

## Sheet: Fig EV2D and E
Circular variance of cluster phases of co-detected Syn-jRCaMP1a and Syn-GABASnFR
	Syn-jRCaMP1a	Syn-GABASnFR			Paired t test
	0.123936	0.00154517			P value	0.0013
	0.097	0.015			P value summary	**
	0.117	0.015			Significantly different (P < 0.05)?	Yes
	0.026596	0.001889			One- or two-tailed P value?	Two-tailed
	0.007181	0.011905			t, df	t=3.798, df=18
	0.040904	0.036167			Number of pairs	19
	0.055855	0.001678
	0.005534	0.033873			How big is the difference?
	0.048196	0.006324			Mean of differences (B - A)	-0.03648
	0.032381	0.002534			SD of differences	0.04187
	0.004949	0.000269			SEM of differences	0.009605
	0.003683	0.001293			95% confidence interval	-0.05666 to -0.01630
	0.069003	0.023636			R squared (partial eta squared)	0.4448
	0.012055	0.003656
	0.047438	0.007086			How effective was the pairing?
	0.014055	0.004124			Correlation coefficient (r)	0.007847
	0.016597	0.000723			P value (one tailed)	0.4873
	0.033029	0.009698			P value summary	ns
	0.114774	0.00072			Was the pairing significantly effective?	No

## Sheet: Fig EV2G
Circular variance of individual cellular phases of co-detected Syn-jRCaMP1a and Syn-GABASnFR
	Syn-jRCaMP1a	Syn-GABASnFR		Paired t test
	0.196428	0.0210354		P value	0.0076
	0.232605	0.126765		P value summary	**
	0.117993	0.0941769		Significantly different (P < 0.05)?	Yes
	0.0214603	0.00681566		One- or two-tailed P value?	Two-tailed
	0.306622	0.0109236		t, df	t=3.259, df=11
	0.049065	0.01129		Number of pairs	12
	0.079816	0.003378
	0.046567	0.007389		How big is the difference?
	0.10018	0.056685		Mean of differences (B - A)	-0.07708
	0.106532	0.072351		SD of differences	0.08193
	0.050504	0.011522		SEM of differences	0.02365
	0.043707	0.004166		95% confidence interval	-0.1291 to -0.02503
				R squared (partial eta squared)	0.4913
				How effective was the pairing?
				Correlation coefficient (r)	0.3826
				P value (one tailed)	0.1098
				P value summary	ns
				Was the pairing significantly effective?	No
