# Supplementary material for: Rhythmic astrocytic GABA production synchronizes neuronal circadian timekeeping in the suprachiasmatic nucleus
Source: EMBO J. 2024 Dec 2;44(2):356–81. doi: 10.1038/s44318-024-00324-w (PMC11731042; doi:10.1038/s44318-024-00324-w)
Supplement: Supplementary file 6 — Source Data Figure [file 44318_2024_324_MOESM6_ESM.zip › Source data/FigEV3_sourcedata.xlsx]

## Sheet: Fig EV3B
Fraction of Gfap-mCherry::Cre+ cells expressing GFAP or ALDH1A1
	GFAP+/mCherry+	ALDH1A1+/mCherry+
	0.846154	0.923077
	0.960784	0.941176
	0.846154	0.846154
	0.846154	0.923077
	1	0.705882
	0.894737	0.947368

## Sheet: Fig EV3C
Fraction of signal overlap of GFAP and ALDH1A1 in SCN slices
	ALDH1A1/GFAP	GFAP/ALDH1A1
	0.861	0.624
	0.918	0.782
	0.869	0.658
	0.925	0.718
	0.855	0.724
	0.9	0.725

## Sheet: Fig EV3E
Fraction of Gfap-mCherry::Cre+ cells expressing GFAP or MAO-B
	GFAP+/mCherry+	MAO-B+/mCherry+
	0.972222	0.75
	0.977778	0.666667
	0.947368	0.763158
	0.881356	0.440678

## Sheet: Fig EV3F
Fraction of signal overlap of GFAP and MAO-B in SCN slices
	MAO-B/GFAP	GFAP/MAO-B
	0.988	0.868
	0.987	0.871
	0.99	0.91
	0.979	0.879

## Sheet: Fig EV3G
% of hypothalamic astrocytes expressing genes involved in GABA and/or glutamate synthesis in scRNA-Seq data from ABC Atlas
	Gene	% astrocytes expressing gene
	Maob	41.2867
	Aldh1a1	57.3021
	Maob/Aldh1a1	24.6679
	Vgat	2.85172
	Vgat/Maob/Aldh1a1	0.691031
	GLS (from glutamine)	29.3445
	GDH (from α-ketoglutarate)	95.7614
	GDH/GABA-T/SSADH (from GABA)	24.337
	Vglut1	0.141126
	Maob/Aldh1a1 + Glu from glutamine or GABA	10.0054

## Sheet: Fig EV3H top
% of HY astrocytes and SCN neurons expressing genes involved in GABA transport in scRNA-Seq data from ABC Atlas
	Gene	Hypothalamic astrocytes	SCN GABAergic neurons
	Slc6a11 (GAT3)	99.9805	80.719
	Slc6a1 (GAT1)	99.6594	90.0871
	Best1	0.141126	2.34205

## Sheet: Fig EV3H bottom
Normalized gene expression levels of GABA transporters in HY astrocytes and SCN neurons in scRNA-Seq data from ABC Atlas
Gene	HY Astros			SCN Neurons
	Mean	SEM	N	Mean	SEM	N
Slc6a11 (GAT3)	11.5904	0.004185	20549	5.68115	0.067645	1836
Slc6a1 (GAT1)	10.251	0.006353	20549	6.70214	0.0558495	1836
Best1	0.010211	0.001898	20549	0.135672	0.020519	1836
Two-way ANOVA	Ordinary
Alpha	0.05
Source of Variation	% of total variation	P value	P value summary	Significant?
Interaction	1.735	<0.0001	****	Yes
Row Factor	18	<0.0001	****	Yes
Column Factor	2.723	<0.0001	****	Yes
ANOVA table	SS (Type III)	DF	MS	F (DFn, DFd)	P value
Interaction	31174	2	15587	F (2, 67149) = 19636	P<0.0001
Row Factor	323526	2	161763	F (2, 67149) = 203788	P<0.0001
Column Factor	48931	1	48931	F (1, 67149) = 61643	P<0.0001
Residual	53302	67149	0.7938
Difference between column means
Predicted (LS) mean of HY Astros	7.284
Predicted (LS) mean of SCN Neurons	4.173
Difference between predicted means	3.111
SE of difference	0.01253
95% CI of difference	3.086 to 3.135
Data summary
Number of columns (Column Factor)	2
Number of rows (Row Factor)	3
Number of values	67155
Number of families	1
Number of comparisons per family	3
Alpha	0.05
Šídák's multiple comparisons test	Predicted (LS) mean diff.	95.00% CI of diff.	Below threshold?	Summary	Adjusted P Value
HY Astros - SCN Neurons
Slc6a11 (GAT3)	5.909	5.857 to 5.961	Yes	****	<0.0001
Slc6a1 (GAT1)	3.549	3.497 to 3.601	Yes	****	<0.0001
Best1	-0.1255	-0.1773 to -0.07364	Yes	****	<0.0001
Test details	Predicted (LS) mean 1	Predicted (LS) mean 2	Predicted (LS) mean diff.	SE of diff.	N1	N2	t	DF
HY Astros - SCN Neurons
Slc6a11 (GAT3)	11.59	5.681	5.909	0.0217	20549	1836	272.3	67149
Slc6a1 (GAT1)	10.25	6.702	3.549	0.0217	20549	1836	163.5	67149
Best1	0.01021	0.1357	-0.1255	0.0217	20549	1836	5.781	67149

## Sheet: Fig EV3I
Normalized gene expression levels of GABA transporters in SCN astrocytes and neurons in scRNA-Seq data from Wen et al 2021 Nat Neurosci
Gene	SCN Astrocytes			SCN Neurons
	Mean	SEM	N	Mean	SEM	N
Slc6a11 (GAT3)	2.16505	0.016004	8429	0.688562	0.005797	12018
Slc6a1 (GAT1)	1.88968	0.017111	8429	0.964858	0.007656	12018
Best1	0.010409	0.000632	8429	0.05284	0.001302	12018
Two-way ANOVA	Ordinary
Alpha	0.05
Source of Variation	% of total variation	P value	P value summary	Significant?
Interaction	6.493	<0.0001	****	Yes
Row Factor	28.52	<0.0001	****	Yes
Column Factor	10.19	<0.0001	****	Yes
ANOVA table	SS (Type III)	DF	MS	F (DFn, DFd)	P value
Interaction	5858	2	2929	F (2, 61335) = 3416	P<0.0001
Row Factor	25725	2	12862	F (2, 61335) = 15002	P<0.0001
Column Factor	9189	1	9189	F (1, 61335) = 10718	P<0.0001
Residual	52586	61335	0.8574
Difference between column means
Predicted (LS) mean of SCN Astrocytes	1.355
Predicted (LS) mean of SCN Neurons	0.5688
Difference between predicted means	0.7863
SE of difference	0.007595
95% CI of difference	0.7714 to 0.8012
Data summary
Number of columns (Column Factor)	2
Number of rows (Row Factor)	3
Number of values	61341
Number of families	1
Number of comparisons per family	3
Alpha	0.05
Šídák's multiple comparisons test	Predicted (LS) mean diff.	95.00% CI of diff.	Below threshold?	Summary	Adjusted P Value
SCN Astrocytes - SCN Neurons
Slc6a11 (GAT3)	1.476	1.445 to 1.508	Yes	****	<0.0001
Slc6a1 (GAT1)	0.9248	0.8934 to 0.9562	Yes	****	<0.0001
Best1	-0.04243	-0.07384 to -0.01102	Yes	**	0.0038
Test details	Predicted (LS) mean 1	Predicted (LS) mean 2	Predicted (LS) mean diff.	SE of diff.	N1	N2	t	DF
SCN Astrocytes - SCN Neurons
Slc6a11 (GAT3)	2.165	0.6886	1.476	0.01316	8429	12018	112.2	61335
Slc6a1 (GAT1)	1.89	0.9649	0.9248	0.01316	8429	12018	70.3	61335
Best1	0.01041	0.05284	-0.04243	0.01316	8429	12018	3.225	61335

## Sheet: Fig EV3J
Time series of normalized expression levels of Slc6a11 in SCN astrocytes and neurons in scRNA-Seq data from Wen et al 2021 Nat Neurosci
Time (CT)	Slc6a11 in Neurons			Slc6a11 in Astrocytes
	Mean	SEM	N	Mean	SEM	N		eJTK Cycle test of rhythmicity (BH corrected)
14	0.766545	0.02823	635	2.19899	0.036915	1247		Neurons p = 0.2856969
18	0.699127	0.01303	2410	2.13228	0.051836	892		Astrocytes p = 0.004442
22	0.710522	0.019757	1194	2.16112	0.048074	902
2	0.793496	0.023289	966	2.19146	0.052752	712
6	0.578841	0.016882	1045	2.21697	0.059894	523
10	0.73417	0.027863	573	2.1917	0.051768	725
14	0.578903	0.018868	797	2.07577	0.102154	238
18	0.696246	0.020968	982	2.0599	0.05132	931
22	0.598044	0.020666	747	2.11474	0.052077	835
2	0.604101	0.022444	663	2.14519	0.072799	451
6	0.650532	0.016991	1203	2.20379	0.070738	424
10	0.752834	0.024459	803	2.19937	0.062231	549
