# Supplementary material for: Rhythmic astrocytic GABA production synchronizes neuronal circadian timekeeping in the suprachiasmatic nucleus
Source: EMBO J. 2024 Dec 2;44(2):356–81. doi: 10.1038/s44318-024-00324-w (PMC11731042; doi:10.1038/s44318-024-00324-w)
Supplement: Supplementary file 6 — Source Data Figure [file 44318_2024_324_MOESM6_ESM.zip › Source data/FigEV4_sourcedata.xlsx]

## Sheet: Fig EV4B
Mean fluorescence intensity of GFAP antibody, Gfap-mCherry::Ce and GABA antibody signal in SCN slices after treatment with DMSO or selegiline
	DMSO			Selegiline
GFAP	4641.88	1785.06	5480.67	1456.49	1730.63	2504.89
Gfap-mCherry-Cre	1196.56	831.209	1167	784.472	869.207	953.93
GABA	9029.55	4858.75	7959.62	1688.92	1082.33	4796.97
Two-way RM ANOVA	Matching: Stacked
Assume sphericity?	Yes
Alpha	0.05
Source of Variation	% of total variation	P value	P value summary	Significant?
Row Factor x Column Factor	14.04	0.0193	*	Yes
Row Factor	41.31	0.0008	***	Yes
Column Factor	21.95	0.0687	ns	No
Subject	14.35	0.0644	ns	No
ANOVA table	SS	DF	MS	F (DFn, DFd)	P value
Row Factor x Column Factor	15788583	2	7894292	F (2, 8) = 6.733	P=0.0193
Row Factor	46467458	2	23233729	F (2, 8) = 19.82	P=0.0008
Column Factor	24692768	1	24692768	F (1, 4) = 6.119	P=0.0687
Subject	16142917	4	4035729	F (4, 8) = 3.442	P=0.0644
Residual	9379987	8	1172498
Difference between column means
Mean of DMSO	4106
Mean of Selegiline	1763
Difference between means	2342
SE of difference	947
95% CI of difference	-286.8 to 4972
Data summary
Number of columns (Column Factor)	2
Number of rows (Row Factor)	3
Number of subjects (Subject)	6
Number of missing values	0
Number of families	1
Number of comparisons per family	3
Alpha	0.05
Šídák's multiple comparisons test	Mean Diff.	95.00% CI of diff.	Below threshold?	Summary	Adjusted P Value
DMSO - Selegiline
GFAP	2072	-1227 to 5371	No	ns	0.2889
Gfap-mCherry-Cre	195.7	-3103 to 3495	No	ns	0.9979
GABA	4760	1461 to 8059	Yes	**	0.0053
Test details	Mean 1	Mean 2	Mean Diff.	SE of diff.	N1	N2	t	DF
DMSO - Selegiline
GFAP	3969	1897	2072	1191	3	3	1.74	12
Gfap-mCherry-Cre	1065	869.2	195.7	1191	3	3	0.1644	12
GABA	7283	2523	4760	1191	3	3	3.997	12

## Sheet: Fig EV4C
Number of Gfap-mCherry::Cre+ cells per 1000 μm2 in SCN slices after treatment with DMSO or selegiline
	DMSO	Selegiline		Unpaired t test
	0.537229	0.298677		P value	0.3505
	0.29336	0.365182		P value summary	ns
	0.387235	0.320561		Significantly different (P < 0.05)?	No
				One- or two-tailed P value?	Two-tailed
				t, df	t=1.056, df=4
				How big is the difference?
				Mean of column A	0.4059
				Mean of column B	0.3281
				Difference between means (B - A) ± SEM	-0.07780 ± 0.07366
				95% confidence interval	-0.2823 to 0.1267
				R squared (eta squared)	0.2181
				F test to compare variances
				F, DFn, Dfd	13.17, 2, 2
				P value	0.1411
				P value summary	ns
				Significantly different (P < 0.05)?	No
				Data analyzed
				Sample size, column A	3
				Sample size, column B	3

## Sheet: Fig EV4D
Mean and SEM time series of GfaABC1D-iGluSnFR before and after treatment with DMSO or selegiline (aligned)
Time (h)	DMSO BSL Mean	DMSO BSL SEM	DMSO Treatment Mean	DMSO Treatment SEM	Selegiline BSL Mean	Selegiline BSL SEM	Selegiline Treatment Mean	Selegiline Treatment SEM
0	0.285176	0.0274292	0.146128	0.144892	0.252907	0.0795396	0.343267	0.170255
0.5	0.321004	0.0415882	0.16957	0.13091	0.295926	0.0782741	0.347811	0.187037
1	0.371124	0.0289215	0.219106	0.106774	0.333072	0.109325	0.363346	0.211336
1.5	0.388545	0.0308804	0.170115	0.108856	0.356668	0.0726607	0.483789	0.288141
2	0.413879	0.037634	0.229875	0.0845306	0.414781	0.0750151	0.386801	0.240041
2.5	0.435815	0.0405623	0.22359	0.0769234	0.428061	0.0899668	0.422704	0.196792
3	0.488017	0.0376386	0.236841	0.0727277	0.441195	0.078188	0.423903	0.155811
3.5	0.488871	0.049488	0.253862	0.07199	0.463815	0.091648	0.439716	0.147375
4	0.509314	0.039635	0.261028	0.0746637	0.483789	0.0810951	0.432858	0.129385
4.5	0.555132	0.0450604	0.274355	0.0632602	0.501098	0.0795067	0.386507	0.103932
5	0.579007	0.043645	0.299737	0.0453498	0.501232	0.0928942	0.423979	0.111354
5.5	0.582667	0.0465643	0.305202	0.0376099	0.508393	0.0843944	0.458719	0.0955786
6	0.600514	0.0505092	0.294948	0.0489821	0.491956	0.0712924	0.458867	0.0629585
6.5	0.574265	0.0531494	0.301335	0.0383361	0.510744	0.086249	0.487681	0.0763543
7	0.604964	0.051851	0.352676	0.0459219	0.524648	0.095096	0.486831	0.064575
7.5	0.634944	0.0534771	0.354614	0.0562083	0.516074	0.0775392	0.495254	0.0544619
8	0.649156	0.0478446	0.381478	0.0505781	0.53227	0.0802839	0.505263	0.046069
8.5	0.647307	0.0578218	0.400915	0.0361664	0.574356	0.0888568	0.517018	0.0507337
9	0.65878	0.0502791	0.419919	0.0481156	0.566013	0.0930509	0.507181	0.0549389
9.5	0.640835	0.059248	0.443686	0.036617	0.595192	0.0958682	0.500125	0.0361262
10	0.674299	0.0562257	0.484134	0.0539074	0.562005	0.0942339	0.484551	0.0324681
10.5	0.692688	0.0728477	0.514534	0.0551429	0.599249	0.109519	0.533313	0.0546075
11	0.707734	0.0589658	0.542376	0.0449972	0.588718	0.0905632	0.489848	0.0296766
11.5	0.703236	0.0671364	0.581467	0.061264	0.592981	0.0987705	0.513886	0.0401288
12	0.68676	0.0641655	0.634459	0.0658679	0.567678	0.0774987	0.542724	0.0509614
12.5	0.691712	0.0642094	0.647253	0.0728503	0.570256	0.0943728	0.509283	0.0227105
13	0.690769	0.0518504	0.694103	0.0685249	0.560862	0.0871458	0.496432	0.0296444
13.5	0.698718	0.0550083	0.702157	0.0675801	0.591314	0.1052	0.433175	0.0702126
14	0.661217	0.0652738	0.71877	0.0720571	0.523891	0.0682967	0.471403	0.021144
14.5	0.641944	0.0615664	0.643142	0.0724422	0.499063	0.0804279	0.477805	0.0223716
15	0.666214	0.0593129	0.688395	0.0786151	0.497299	0.0869508	0.480913	0.0528802
15.5	0.654738	0.0537575	0.679483	0.0744261	0.481089	0.0572574	0.450662	0.0221937
16	0.622177	0.0575231	0.699602	0.0561641	0.425011	0.0744603	0.438173	0.0450837
16.5	0.597682	0.0572863	0.68129	0.0664346	0.433223	0.0740505	0.412663	0.0327566
17	0.601749	0.0632875	0.717197	0.0616	0.416934	0.0794193	0.396167	0.0732816
17.5	0.53713	0.0737098	0.675585	0.0546538	0.355565	0.0688946	0.398166	0.0539841
18	0.501892	0.0725822	0.656736	0.0704275	0.33315	0.0587324	0.359719	0.0625617
18.5	0.515232	0.0656197	0.644398	0.0596626	0.351169	0.0979602	0.296462	0.0907459
19	0.508729	0.0785425	0.636386	0.0522514	0.380396	0.1047	0.295414	0.0976629
19.5	0.449732	0.0761604	0.632306	0.0487521	0.323612	0.0817761	0.268828	0.102275
20	0.414228	0.0786604	0.591073	0.0527415	0.337644	0.0723467	0.336066	0.065003
20.5	0.412271	0.0736477	0.614013	0.0407526	0.328345	0.08115	0.274011	0.0867462
21	0.395398	0.0839201	0.61426	0.0297645	0.312353	0.100486	0.277223	0.0845605
21.5	0.414962	0.0739378	0.608897	0.0316808	0.343032	0.0910509	0.258638	0.0845776
22	0.406899	0.0585151	0.585873	0.0425894	0.331653	0.0686804	0.208274	0.110056
22.5	0.425205	0.069449	0.538633	0.0249001	0.368592	0.0755936	0.221703	0.0913382
23	0.436265	0.0879552	0.544643	0.0361738	0.352626	0.102066	0.205264	0.0951238
23.5	0.442778	0.0744821	0.479847	0.0216142	0.377863	0.0770474	0.193064	0.10572
24	0.441433	0.0762372	0.462967	0.00472411	0.37297	0.0871556	0.221133	0.0995394
24.5	0.458973	0.0791943	0.435946	0.027516	0.405998	0.0916554	0.214665	0.0907421
25	0.458511	0.0858869	0.441432	0.0309372	0.419523	0.100884	0.260622	0.0906362
25.5	0.480009	0.0799747	0.372647	0.0300827	0.465932	0.0948303	0.25455	0.0842215
26	0.497834	0.0760821	0.373634	0.0624545	0.439769	0.0985181	0.213325	0.103669
26.5	0.524478	0.0830374	0.342492	0.0471029	0.516296	0.107804	0.226539	0.0971112
27	0.536834	0.0953944	0.333236	0.0453008	0.53415	0.103142	0.277413	0.0842338
27.5	0.540558	0.0912754	0.312604	0.0543673	0.540943	0.0961015	0.21001	0.109886
28	0.588125	0.0859775	0.322721	0.0617175	0.559384	0.0820828	0.240667	0.100328
28.5	0.58919	0.067784	0.327177	0.0682822	0.585451	0.079038	0.22558	0.11157
29	0.643731	0.07572	0.301215	0.069803	0.621387	0.0862895	0.267988	0.111567
29.5	0.652795	0.0785459	0.261391	0.0848154	0.629767	0.0846422	0.239426	0.119063
30	0.680988	0.0813345	0.251429	0.0860179	0.626189	0.0811674	0.307464	0.104077
30.5	0.719274	0.0849381	0.289392	0.0855882	0.656618	0.0852528	0.351589	0.0873435
31	0.710171	0.0752237	0.305702	0.0859434	0.689455	0.0683504	0.341439	0.0983438
31.5	0.713988	0.0705453	0.362758	0.0814101	0.714249	0.0698962	0.379685	0.0984987
32	0.75895	0.0817973	0.371765	0.0800408	0.689083	0.0956631	0.399454	0.105818
32.5	0.739802	0.0819889	0.426804	0.0694344	0.704646	0.0876627	0.392064	0.106874
33	0.756877	0.0955718	0.437048	0.0731882	0.703652	0.0950537	0.420794	0.111428
33.5	0.769759	0.0860945	0.428643	0.0811808	0.715031	0.11655	0.394668	0.123218
34	0.719796	0.0896246	0.473129	0.0714635	0.719026	0.105473	0.440576	0.104177
34.5	0.762761	0.0891989	0.517718	0.071455	0.719447	0.112909	0.477196	0.108636
35	0.779857	0.0786727	0.537316	0.068921	0.71773	0.0638584	0.502387	0.0971649
35.5	0.772924	0.0702616	0.556596	0.0670994	0.69711	0.107527	0.500437	0.0876205
36	0.722648	0.0705622	0.59484	0.0812013	0.655753	0.115508	0.509799	0.0817906
36.5	0.711425	0.0785528	0.667642	0.0583596	0.646511	0.0937373	0.48829	0.0901408
37	0.705189	0.0641387	0.688471	0.0494218	0.662318	0.0991529	0.514619	0.0735514
37.5	0.693777	0.0748834	0.742308	0.0599284	0.603325	0.118157	0.516453	0.10104
38	0.676743	0.0600196	0.768943	0.0640276	0.590526	0.123034	0.566665	0.076291
38.5	0.675228	0.0803054	0.79147	0.0576174	0.562692	0.129444	0.522497	0.0830822
39	0.654133	0.0655284	0.773291	0.0644916	0.527711	0.118237	0.519632	0.0902696
39.5	0.597851	0.0774406	0.834552	0.0808948	0.510929	0.0823589	0.533979	0.0678285
40	0.61394	0.0679994	0.818709	0.08076	0.500688	0.0952957	0.480637	0.0955704
40.5	0.609268	0.0712772	0.840913	0.0589072	0.521963	0.1036	0.487148	0.0852642
41	0.576927	0.0790144	0.842477	0.0811278	0.485113	0.110959	0.509787	0.0729165
41.5	0.523749	0.0866249	0.811122	0.0708912	0.378576	0.107608	0.478392	0.0932282
42	0.51107	0.0836116	0.79596	0.0534352	0.368399	0.104014	0.436742	0.0947814
42.5	0.490791	0.0821156	0.808149	0.0479844	0.379172	0.116285	0.496899	0.0707294
43	0.475203	0.0866727	0.811019	0.0602687	0.402535	0.124229	0.472409	0.0841453
43.5	0.466075	0.0984039	0.820225	0.0407705	0.443082	0.119017	0.441786	0.0976831
44	0.413242	0.100285	0.855535	0.0448276	0.387973	0.106501	0.469105	0.0802317
44.5	0.41897	0.112217	0.860885	0.0451028	0.442013	0.106121	0.465631	0.0827344
45	0.425988	0.10028	0.835631	0.0460848	0.459262	0.0949068	0.430495	0.0956879
45.5	0.472321	0.10663	0.824239	0.0358897	0.47894	0.094963	0.420484	0.0992077
46	0.467628	0.118693	0.833697	0.0581157	0.450991	0.107778	0.466743	0.0848022
46.5	0.501977	0.111959	0.830712	0.0472069	0.460134	0.123841	0.45525	0.0788052
47	0.52284	0.116513	0.817741	0.0499819	0.495397	0.125243	0.48823	0.079096
47.5	0.528151	0.118704	0.799432	0.0539358	0.543979	0.11784	0.46374	0.0933445
48	0.537234	0.136439	0.803468	0.0597903	0.507485	0.157495	0.467027	0.0998248
48.5	0.541653	0.145937	0.743371	0.0717646	0.560411	0.155026	0.441404	0.0976744
49	0.542109	0.134062	0.70419	0.059696	0.586111	0.135285	0.501117	0.0709097
49.5	0.571758	0.127511	0.659579	0.0693781	0.59042	0.125317	0.454778	0.0921715
50	0.579573	0.114631	0.625973	0.0654408	0.618149	0.112021	0.527198	0.0795109
50.5	0.59068	0.117615	0.616415	0.0806162	0.62763	0.101047	0.467147	0.0776305
51	0.626428	0.108109	0.605132	0.0889984	0.683515	0.105732	0.515631	0.0780552
51.5	0.632277	0.0952624	0.589672	0.0766562	0.642524	0.0950283	0.520786	0.0729847
52	0.650018	0.0771026	0.532642	0.0727618	0.683255	0.087737	0.517055	0.058665
52.5	0.677556	0.0776246	0.554428	0.0980005	0.695614	0.0684323	0.494963	0.0922071
53	0.703147	0.076337	0.528092	0.0795121	0.74806	0.0583543	0.52725	0.0911201
53.5	0.732387	0.0797224	0.481116	0.074363	0.735564	0.0950898	0.461631	0.120973
54	0.706778	0.0705822	0.505918	0.0802954	0.736863	0.0881459	0.480516	0.106211
54.5	0.73346	0.0627575	0.506973	0.078599	0.768677	0.0719805	0.49454	0.118155
55	0.812398	0.0563516	0.438973	0.0900611	0.757179	0.0663378	0.553273	0.0970843
55.5	0.802169	0.0705612	0.467209	0.0981608	0.798839	0.076944	0.520097	0.130521
56	0.827475	0.0508775	0.50048	0.0963616	0.796555	0.0767875	0.540412	0.132265
56.5	0.83307	0.0533917	0.53505	0.0834119	0.8115	0.0663784	0.578574	0.112779
57	0.81994	0.055677	0.514401	0.0821348	0.826095	0.0769211	0.575699	0.109755
57.5	0.827118	0.0614576	0.540961	0.0914001	0.815843	0.0611936	0.570795	0.123751
58	0.813462	0.0537268	0.568515	0.0704025	0.825964	0.0500844	0.542006	0.157761
58.5	0.855398	0.0531757	0.570081	0.0745846	0.835616	0.0755604	0.594426	0.117091
59	0.827681	0.0347114	0.595042	0.0733619	0.790879	0.0700619	0.570886	0.129344
59.5	0.827812	0.0429456	0.629963	0.064559	0.754349	0.0801722	0.612109	0.126995
60	0.848862	0.066391	0.657141	0.0730217	0.76751	0.0834525	0.607714	0.134621
60.5	0.80561	0.0454712	0.700545	0.0569624	0.754326	0.0823022	0.656325	0.11693
61	0.807287	0.0536963	0.754877	0.0450957	0.762903	0.0671421	0.641313	0.121332
61.5	0.690184	0.111466	0.756325	0.0478998	0.636142	0.132825	0.686559	0.100124
62	0.676108	0.119493	0.824439	0.0402838	0.617382	0.134386	0.712042	0.0991825
62.5	0.667512	0.11949	0.860241	0.0387869	0.614643	0.142456	0.68312	0.117482
63	0.682449	0.11234	0.870598	0.0311575	0.611286	0.117225	0.686959	0.112293
63.5	0.679899	0.113896	0.910257	0.0460267	0.571715	0.127305	0.583826	0.0789668
64	0.647438	0.111772	0.905026	0.0242819	0.541028	0.124819	0.625279	0.0710915
64.5	0.624584	0.105118	0.875862	0.054793	0.506043	0.105996	0.625055	0.060022
65	0.658812	0.0847067	0.928865	0.0374121	0.530595	0.0754531	0.589635	0.0890659
65.5	0.580907	0.0836324	0.880481	0.0609297	0.499236	0.100278	0.662536	0.0567991
66	0.574205	0.0860594	0.894479	0.056555	0.473284	0.0682501	0.600382	0.0506614
66.5	0.530886	0.0802726	0.889344	0.0504288	0.471505	0.0772668	0.656704	0.0301353
67	0.511302	0.0723192	0.859891	0.0707541	0.464037	0.0634397	0.596929	0.0940964
67.5	0.518418	0.0743171	0.923039	0.0463758	0.389589	0.0357551	0.498261	0.103334
68	0.455085	0.060734	0.810797	0.0635741	0.334723	0.0159192	0.514612	0.102617
68.5	0.416692	0.0504913	0.773102	0.0825231	0.292031	0.0468985	0.581346	0.083145
69	0.411782	0.0444123	0.791478	0.0514769	0.265049	0.0921485	0.519594	0.125824
69.5	0.384018	0.0521104	0.779689	0.0305314	0.216534	0.0908494	0.463175	0.134117

## Sheet: Fig EV4E
Rhythmicity test τ values and empirical p-values of rhythms of GfaABC1D-iGluSnFR before and after treatment with DMSO or selegiline
Rhythmicity test τ values											Rhythmicity test p-values
	DMSO					Selegiline						DMSO					Selegiline
Baseline	0.631504	0.612031	0.313512	0.655045	0.675476	0.576544	0.59126	0.312678	0.436612		Baseline	1e-05	1e-05	1e-05	1e-05	1e-05	1e-05	1e-05	1e-05	1e-05
Treatment	0.311993	0.725416	0.387323	0.594769	0.678694	0.404929	0.594851	0.379367	0.535403		Treatment	1e-05	1e-05	1e-05	1e-05	1e-05	1e-05	1e-05	1e-05	1e-05
Two-way RM ANOVA	Matching: Stacked
Assume sphericity?	Yes
Alpha	0.05
Source of Variation	% of total variation	P value	P value summary	Significant?
Row Factor x Column Factor	0.4576	0.7248	ns	No
Row Factor	0.4894	0.7159	ns	No
Column Factor	8.369	0.38	ns	No
Subject	66.73	0.099	ns	No
ANOVA table	SS	DF	MS	F (DFn, DFd)	P value
Row Factor x Column Factor	0.001541	1	0.001541	F (1, 7) = 0.1344	P=0.7248
Row Factor	0.001648	1	0.001648	F (1, 7) = 0.1437	P=0.7159
Column Factor	0.02818	1	0.02818	F (1, 7) = 0.8779	P=0.3800
Subject	0.2246	7	0.03209	F (7, 7) = 2.799	P=0.0990
Residual	0.08027	7	0.01147
Difference between row means
Mean of Baseline	0.5284
Mean of Treatment	0.5091
Difference between means	0.01926
SE of difference	0.05079
95% CI of difference	-0.1009 to 0.1394
Difference between column means
Mean of GluSnFR DMSO	0.5586
Mean of GluSnFR Sel	0.479
Difference between means	0.07962
SE of difference	0.08498
95% CI of difference	-0.1213 to 0.2806
Interaction CI
Mean diff, A1 - B1	0.09824
Mean diff, A2 - B2	0.061
(A1 -B1) - (A2 - B2)	0.03724
95% CI of difference	-0.2030 to 0.2775
(B1 - A1) - (B2 - A2)	-0.03724
95% CI of difference	-0.2775 to 0.2030
Data summary
Number of columns (Column Factor)	2
Number of rows (Row Factor)	2
Number of subjects (Subject)	9
Number of missing values	0
Number of families	2
Number of comparisons per row family	2
Number of comparisons per column family	2
Alpha	0.05
Šídák's multiple comparisons test	Predicted (LS) mean diff.	95.00% CI of diff.	Below threshold?	Summary	Adjusted P Value
Baseline
GluSnFR DMSO vs. GluSnFR Sel	0.09824	-0.1496 to 0.3460	No	ns	0.5616
Treatment
GluSnFR DMSO vs. GluSnFR Sel	0.061	-0.1868 to 0.3088	No	ns	0.7954
GluSnFR DMSO
Baseline vs. Treatment	0.03787	-0.1539 to 0.2297	No	ns	0.8347
GluSnFR Sel
Baseline vs. Treatment	0.000636	-0.2138 to 0.2151	No	ns	>0.9999
Test details	Predicted (LS) mean 1	Predicted (LS) mean 2	Predicted (LS) mean diff.	SE of diff.	N1	N2	t	DF
Baseline
GluSnFR DMSO vs. GluSnFR Sel	0.5775	0.4793	0.09824	0.099	5	4	0.9923	14
Treatment
GluSnFR DMSO vs. GluSnFR Sel	0.5396	0.4786	0.061	0.099	5	4	0.6162	14
GluSnFR DMSO
Baseline vs. Treatment	0.5775	0.5396	0.03787	0.06772	5	5	0.5592	7
GluSnFR Sel
Baseline vs. Treatment	0.4793	0.4786	0.000636	0.07572	4	4	0.0084	7

## Sheet: Fig EV4F
Amplitude of first cycle relative to baseline of GfaABC1D-iGluSnFR before and after treatment with DMSO or selegiline
	DMSO	Selegiline		Unpaired t test
	0.41106	0.230629		P value	0.0947
	1.16403	0.543011		P value summary	ns
	0.603713	0.623181		Significantly different (P < 0.05)?	No
	0.858457	0.50978		One- or two-tailed P value?	Two-tailed
	0.981967			t, df	t=1.932, df=7
				How big is the difference?
				Mean of column E	0.8038
				Mean of column F	0.4767
				Difference between means (F - E) ± SEM	-0.3272 ± 0.1694
				95% confidence interval	-0.7277 to 0.07332
				R squared (eta squared)	0.3477
				F test to compare variances
				F, DFn, Dfd	3.075, 4, 3
				P value	0.383
				P value summary	ns
				Significantly different (P < 0.05)?	No
				Data analyzed
				Sample size, column E	5
				Sample size, column F	4

## Sheet: Fig EV4G
RAE of GfaABC1D-iGluSnFR before and after treatment with DMSO or selegiline
	DMSO					Selegiline
Baseline	0.13	0.11	0.28	0.12	0.11	0.15	0.15	0.28	0.18
Treatment	0.69	0.11	0.29	0.16	0.13	0.31	0.2	0.29	0.23
Two-way RM ANOVA	Matching: Stacked
Assume sphericity?	Yes
Alpha	0.05
Source of Variation	% of total variation	P value	P value summary	Significant?
Row Factor x Column Factor	1.174	0.6577	ns	No
Row Factor	12.84	0.1699	ns	No
Column Factor	0.1586	0.8814	ns	No
Subject	46.37	0.405	ns	No
ANOVA table	SS	DF	MS	F (DFn, DFd)	P value
Row Factor x Column Factor	0.003802	1	0.003802	F (1, 7) = 0.2140	P=0.6577
Row Factor	0.0416	1	0.0416	F (1, 7) = 2.341	P=0.1699
Column Factor	0.0005136	1	0.0005136	F (1, 7) = 0.02394	P=0.8814
Subject	0.1502	7	0.02146	F (7, 7) = 1.207	P=0.4050
Residual	0.1244	7	0.01777
Difference between row means
Mean of Baseline	0.17
Mean of Treatment	0.2668
Difference between means	-0.09675
SE of difference	0.06323
95% CI of difference	-0.2463 to 0.05277
Difference between column means
Mean of GluSnFR DMSO	0.213
Mean of GluSnFR Sel	0.2238
Difference between means	-0.01075
SE of difference	0.06948
95% CI of difference	-0.1750 to 0.1535
Interaction CI
Mean diff, A1 - B1	-0.04
Mean diff, A2 - B2	0.0185
(A1 -B1) - (A2 - B2)	-0.0585
95% CI of difference	-0.3575 to 0.2405
(B1 - A1) - (B2 - A2)	0.0585
95% CI of difference	-0.2405 to 0.3575
Data summary
Number of columns (Column Factor)	2
Number of rows (Row Factor)	2
Number of subjects (Subject)	9
Number of missing values	0
Number of families	2
Number of comparisons per row family	2
Number of comparisons per column family	2
Alpha	0.05
Šídák's multiple comparisons test	Predicted (LS) mean diff.	95.00% CI of diff.	Below threshold?	Summary	Adjusted P Value
Baseline
GluSnFR DMSO vs. GluSnFR Sel	-0.04	-0.2752 to 0.1952	No	ns	0.8955
Treatment
GluSnFR DMSO vs. GluSnFR Sel	0.0185	-0.2167 to 0.2537	No	ns	0.9765
GluSnFR DMSO
Baseline vs. Treatment	-0.126	-0.3648 to 0.1128	No	ns	0.3255
GluSnFR Sel
Baseline vs. Treatment	-0.0675	-0.3345 to 0.1995	No	ns	0.7471
Test details	Predicted (LS) mean 1	Predicted (LS) mean 2	Predicted (LS) mean diff.	SE of diff.	N1	N2	t	DF
Baseline
GluSnFR DMSO vs. GluSnFR Sel	0.15	0.19	-0.04	0.09395	5	4	0.4258	14
Treatment
GluSnFR DMSO vs. GluSnFR Sel	0.276	0.2575	0.0185	0.09395	5	4	0.1969	14
GluSnFR DMSO
Baseline vs. Treatment	0.15	0.276	-0.126	0.08431	5	5	1.494	7
GluSnFR Sel
Baseline vs. Treatment	0.19	0.2575	-0.0675	0.09426	4	4	0.7161	7

## Sheet: Fig EV4H
Period of GfaABC1D-iGluSnFR before and after treatment with DMSO or selegiline
	DMSO					Selegiline
Baseline	24.36	24.57	25.47	24.58	24.23	25.02	24.83	25.47	24.81
Treatment	23.3	24.26	25.01	24.81	24.67	24.44	24.12	25.03	24.29
Two-way RM ANOVA	Matching: Stacked
Assume sphericity?	Yes
Alpha	0.05
Source of Variation	% of total variation	P value	P value summary	Significant?
Row Factor x Column Factor	2.679	0.3145	ns	No
Row Factor	15.48	0.0352	*	Yes
Column Factor	4.977	0.4783	ns	No
Subject	62.11	0.0469	*	Yes
ANOVA table	SS	DF	MS	F (DFn, DFd)	P value
Row Factor x Column Factor	0.1214	1	0.1214	F (1, 7) = 1.174	P=0.3145
Row Factor	0.7014	1	0.7014	F (1, 7) = 6.783	P=0.0352
Column Factor	0.2255	1	0.2255	F (1, 7) = 0.5610	P=0.4783
Subject	2.814	7	0.402	F (7, 7) = 3.888	P=0.0469
Residual	0.7238	7	0.1034
Difference between row means
Mean of Baseline	24.84
Mean of Treatment	24.44
Difference between means	0.3973
SE of difference	0.1525
95% CI of difference	0.03658 to 0.7579
Difference between column means
Mean of GluSnFR DMSO	24.53
Mean of GluSnFR Sel	24.75
Difference between means	-0.2252
SE of difference	0.3007
95% CI of difference	-0.9364 to 0.4859
Interaction CI
Mean diff, A1 - B1	-0.3905
Mean diff, A2 - B2	-0.06
(A1 -B1) - (A2 - B2)	-0.3305
95% CI of difference	-1.052 to 0.3908
(B1 - A1) - (B2 - A2)	0.3305
95% CI of difference	-0.3908 to 1.052
Data summary
Number of columns (Column Factor)	2
Number of rows (Row Factor)	2
Number of subjects (Subject)	9
Number of missing values	0
Number of families	2
Number of comparisons per row family	2
Number of comparisons per column family	2
Alpha	0.05
Šídák's multiple comparisons test	Predicted (LS) mean diff.	95.00% CI of diff.	Below threshold?	Summary	Adjusted P Value
Baseline
GluSnFR DMSO vs. GluSnFR Sel	-0.3905	-1.235 to 0.4535	No	ns	0.4616
Treatment
GluSnFR DMSO vs. GluSnFR Sel	-0.06	-0.9040 to 0.7840	No	ns	0.9808
GluSnFR DMSO
Baseline vs. Treatment	0.232	-0.3440 to 0.8080	No	ns	0.498
GluSnFR Sel
Baseline vs. Treatment	0.5625	-0.08150 to 1.207	No	ns	0.0834
Test details	Predicted (LS) mean 1	Predicted (LS) mean 2	Predicted (LS) mean diff.	SE of diff.	N1	N2	t	DF
Baseline
GluSnFR DMSO vs. GluSnFR Sel	24.64	25.03	-0.3905	0.3372	5	4	1.158	14
Treatment
GluSnFR DMSO vs. GluSnFR Sel	24.41	24.47	-0.06	0.3372	5	4	0.1779	14
GluSnFR DMSO
Baseline vs. Treatment	24.64	24.41	0.232	0.2034	5	5	1.141	7
GluSnFR Sel
Baseline vs. Treatment	25.03	24.47	0.5625	0.2274	4	4	2.474	7
