# Supplementary material for: Rhythmic astrocytic GABA production synchronizes neuronal circadian timekeeping in the suprachiasmatic nucleus
Source: EMBO J. 2024 Dec 2;44(2):356–81. doi: 10.1038/s44318-024-00324-w (PMC11731042; doi:10.1038/s44318-024-00324-w)
Supplement: Supplementary file 6 — Source Data Figure [file 44318_2024_324_MOESM6_ESM.zip › Source data/FigEV5_sourcedata.xlsx]

## Sheet: Fig EV5A
Representative time series of Syn-GABASnFR before and after treatment with different concentrations of A37
Time (h)	DMSO	10μM	25μM	50μM
0	-586.479	-259.985	-194.621	-502.932
0.5	-257.511	-282.552	-2.62391	-452.81
1	-88.7259	-278.128	24.2144	-418.641
1.5	-11.7271	-268.06	-75.0049	-357.703
2	41.2627	-248.805	-125.881	-326.325
2.5	81.9307	-289.098	-116.093	-323.794
3	115.264	-369.837	-5.55058	-336.598
3.5	107.49	-346.327	82.5076	-233.534
4	118.476	-291.686	132.572	-165.391
4.5	152.909	-278.46	137.214	-70.3357
5	163.156	-206.005	145.503	8.45398
5.5	162.714	-159.678	192.432	98.3802
6	147.89	-145.975	250.449	103.145
6.5	162.722	-15.5432	282.307	197.901
7	159.077	-23.8188	320.067	166.68
7.5	158.082	99.0917	356.258	226.975
8	170.414	173.452	404.651	268.108
8.5	166.95	212.735	445.188	291.941
9	175.338	252.405	481.98	316.246
9.5	163.644	311.215	534.756	369.785
10	178.867	343.618	544.638	357.382
10.5	175.232	342.739	585.937	330.837
11	173.547	362.66	579.143	363.704
11.5	196.64	403.155	645.147	352.265
12	189.327	381.408	609.111	379.851
12.5	202.896	407.601	543.683	392.226
13	182.414	400.09	463.257	391.051
13.5	163.677	379.996	406.712	398.168
14	124.924	399.534	302.299	394.421
14.5	82.4815	423.557	204.439	405.681
15	22.4463	416.698	96.1521	404.59
15.5	-16.1242	419.882	-88.6399	401.811
16	-89.3629	407.671	-234.757	383.526
16.5	-148.652	389.308	-416.837	408.607
17	-237.576	355.909	-579.991	391.517
17.5	-316.396	346.635	-779.257	386.077
18	-385.215	311.811	-918.705	339.67
18.5	-454.917	271.17	-1041.32	275.279
19	-553.044	216.675	-1220.87	115.845
19.5	-642.669	146.421	-1391.17	34.2308
20	-682.484	80.3794	-1500.08	-61.1713
20.5	-717.933	11.5551	-1594.26	-181.139
21	-715.899	-17.8588	-1650.31	-202.27
21.5	-689.373	-115.049	-1639.83	-300.743
22	-644.69	-142.401	-1589.37	-331.844
22.5	-562.762	-176.743	-1484.38	-378.142
23	-464.311	-223.4	-1376.18	-400.975
23.5	-361.461	-246.839	-1262.68	-435.959
24	-252.954	-279.367	-1105.6	-418.034
24.5	-127.024	-281.85	-940.493	-413.176
25	-11.1026	-292.324	-744.38	-429.043
25.5	88.1469	-314.507	-575.717	-406.324
26	169.472	-346.564	-402.283	-413.725
26.5	248.179	-330.352	-224.227	-324.335
27	300.326	-259.278	-36.3186	-283.842
27.5	317.42	-233.288	156.303	-241.102
28	343.498	-192.119	346.529	-160.114
28.5	358.077	-119.997	500.86	-67.006
29	362.884	-87.9385	604.327	11.8549
29.5	359.557	-5.00018	726.55	85.9307
30	357.782	95.0915	818.481	177.284
30.5	352.687	140.63	931.979	233.616
31	346.97	203.059	993.897	272.831
31.5	350.516	236.051	1040.33	309.809
32	353.304	281.861	1092.71	333.344
32.5	345.041	320.312	1099.16	357.487
33	342.083	336.697	1149.16	332.681
33.5	349.188	344.32	1157.26	361.127
34	346.603	362.164	1161.82	361.81
34.5	341.085	328.153	1170.15	358.719
35	315.422	364.961	1188.95	363.459
35.5	311.54	335.36	1182.08	338.241
36	305.717	361.074	1176.57	379.017
36.5	312.51	332.937	1153.26	380.239
37	285.416	364.922	1146.35	400.881
37.5	260.912	361.643	1100.04	362.443
38	238.046	306.214	1010.63	393.459
38.5	179.164	315.677	905.736	382.781
39	98.0444	333.466	790.854	381.34
39.5	22.3233	326.775	604.773	354.44
40	-36.6616	284.227	417.696	390.712
40.5	-83.2232	266.956	187.703	350.778
41	-159.364	223.075	-56.906	347.152
41.5	-231.998	186.688	-247.339	328.425
42	-295.417	76.1382	-467.206	302.279
42.5	-362.163	7.24898	-680.716	221.477
43	-435.081	-86.4361	-808.468	80.0509
43.5	-496.002	-167.613	-941.882	-10.197
44	-518.45	-235.58	-1017.95	-148.204
44.5	-538.587	-324.281	-1089.76	-240.489
45	-543.467	-408.605	-1108.36	-334.249
45.5	-536.391	-447.816	-1121.11	-399.741
46	-507.303	-500.113	-1127.18	-468.344
46.5	-476.076	-511.661	-1112.01	-513.995
47	-404.132	-546.107	-1088.11	-558.112
47.5	-340.595	-542.167	-1036.69	-584.813
48	-251.407	-528.448	-973.616	-620.015
48.5	-144.161	-558.666	-871.01	-615.506
49	-39.3391	-501.219	-775.756	-596.634
49.5	75.0547	-508.121	-626.295	-612.167
50	168.418	-469.961	-501.865	-567.253
50.5	250.058	-417.384	-337.935	-543.638
51	293.322	-368.317	-175.285	-482.962
51.5	329.507	-265.616	-10.2231	-399.551
52	334.37	-174.778	191.03	-319.643
52.5	349.019	-104.44	340.527	-238.976
53	330.47	-44.4475	479.437	-150.419
53.5	322.391	14.5225	628.751	-66.8976
54	334.939	128.594	732.141	27.4892
54.5	334.161	181.279	834.616	93.5239
55	332.665	201.533	918.238	147.479
55.5	331.566	209.898	994.808	187.456
56	330.734	273.398	998.576	210.488
56.5	299.604	286.617	1023.6	202.997
57	301.974	274.928	1053.03	227.455
57.5	301.931	298.564	1062.39	243.315
58	291.602	290.389	1049.36	235.179
58.5	276.855	304.377	1048.45	223.248
59	282.947	301.001	1048.75	250.596
59.5	249.974	306.424	1050.64	235.484
60	248.924	277.98	1005.93	243.865
60.5	223.325	286.363	973.172	263.661
61	217.712	299.096	971.417	264.955
61.5	195.835	291.622	949.519	271.938
62	171.379	261.735	921.408	267.602
62.5	136.081	271.708	840.476	277.631
63	57.8203	250.706	751.203	287.187
63.5	-13.3778	234.771	555.9	288.35
64	-89.6055	170.727	375.339	273.915
64.5	-147.706	108.297	164.329	261.943
65	-219.171	35.3453	-55.8687	258.726
65.5	-282.745	-55.735	-259.283	217.897
66	-340.149	-141.88	-497.473	186.087
66.5	-394.948	-227.227	-741.488	154.99
67	-483.153	-351.802	-955.168	6.5976
67.5	-532.917	-451.222	-1120.72	-135.068
68	-582.194	-649.663	-1246.24	-338.576
68.5	-622.836	-702.541	-1376.2	-438.572
69	-647.815	-708.984	-1456.86	-499.154
69.5	-661.536	-731.627	-1515.45	-570.191
70	-640.65	-731.397	-1562.74	-604.76
70.5	-602.65	-751.351	-1538.64	-689.068
71	-573.15	-823.146	-1521.14	-731.524
71.5	-489.572	-789.706	-1514.83	-791.816
72	-409.149	-782.09	-1455.18	-798.89
72.5	-306.383	-735.984	-1388.21	-795.995
73	-175.888	-722.783	-1287.13	-828.378
73.5	-71.4165	-730.276	-1177.89	-873.318
74	31.9288	-607.987	-1076.51	-810.202
74.5	128.065	-542.585	-915.435	-790.607
75	204.4	-378.374	-732.977	-682.412
75.5	215.649	-204.622	-534.6	-545.104
76	231.442	-81.8857	-361.463	-426.341
76.5	241.723	43.2792	-161.205	-302.631
77	228.402	137.166	9.94425	-171.181
77.5	233.595	218.508	202.716	-58.8488
78	248.869	284.749	381.76	56.5272
78.5	255.001	327.822	525.378	164.95
79	260.888	368.14	618.511	225.981
79.5	250.299	406.298	695.649	271.953
80	255.709	441.169	758.334	341.068
80.5	262.116	441.896	741.205	369.088
81	254.808	483.433	748.644	369.896
81.5	254.68	482.163	766.021	388.384
82	249.022	504.45	765.368	387.115
82.5	228.809	509.087	759.115	425.929
83	225.918	532.927	732.073	436.041
83.5	206.548	554.105	711.782	448.121
84	214.065	577.014	698.444	454.373
84.5	182.107	560.666	700.329	478.348
85	161.97	562.377	687.998	482.069
85.5	179.272	550.188	727.252	519.808
86	142.079	544.155	693.242	499.297
86.5	111.52	507.339	667.668	505.279
87	50.3911	505.445	585.691	516.945
87.5	-31.2304	421.667	447.473	514.469
88	-71.6974	374.617	256.353	540.792
88.5	-114.803	269.329	60.642	536.116
89	-145.929	175.336	-223.068	514.695
89.5	-202.909	55.2832	-425.037	490.849
90	-243.586	-23.4773	-718.894	436.652
90.5	-298.932	-115.142	-952.739	389.955
91	-369.291	-156.716	-1223.88	301.541
91.5		-220.238		219.862
92	-227.382	-268.123	-348.527	112.121
92.5	-447.874	-291.138	-317.673	-20.3506
93	-694.216	-297.459	-173.957	-94.0604
93.5	-760.728	-320.254	-188.077	-147.416
94	-782.95	-348.597	-60.3391	-249.165
94.5	-702.793	-346.177	-689.992	-319.116
95	-622.125	-296.699	-1319.58	-385.495
95.5	-494.397	-249.74	-1085.87	-395.052
96	-365.619	-178.406	-1011.51	-398.043
96.5	-250.55		-875.553	-394.526
97	-121.571		-776.458	-344.129
97.5	17.9678		-653.429	-329.97
98	140.717		-532.391	-259.377
98.5	247.337		-422.254	-204.066
99	322.868		-340.983	-132.427
99.5	395.159		-231.377	-20.4367
100	432.851		-186.734
100.5	452.574		-100.99
101	468.288	-643.437	-44.9224	145.971
101.5	473.122	-619.921	50.7503	219.391
102	476.867	-578.776	64.3811	138.291
102.5	484.034	-498.199	173.913	115.973
103	500.241	-389.056	214.627	68.2069
103.5	469.509	-211.864	306.078	80.9545
104	474.499	-144.188	349.667	53.5871
104.5	479.78	-102.815	412.936	-21.8743
105	486.982	-13.8023	451.52	0.351581
105.5	472.246	19.7246	533.389	-28.9441
106	465.911	82.589	556.857	13.89
106.5	463.677	115.934	581.216	19.0949
107	430.375	187.955	582.008	41.7119
107.5	394.485	211.463	647.617	49.9822
108	385.206	219.253	684.245	61.9969
108.5	366.239	278.879	684.704	101.457
109	342.363	295.403	665.637	81.2347
109.5	293.65	278.29	696.146	109.16
110	273.998	285.493	713.225	121.315
110.5	242.529	278.786	648.845	88.13
111	176.371	273.822	671.399	70.6569
111.5	91.1255	274.525	635.6	82.0267
112	13.9822	292.139	606.82	82.9406
112.5	-53.619	234.416	567.062	50.4098
113	-106.588	226.391	540.249	65.2454
113.5	-184.285	227.497	477.372	17.8288
114	-227.989	201.038	427.385	15.4211
114.5	-319.29	159.157	376.17	-16.2665
115	-367.15	174.708	270.039	-32.5128
115.5	-440.906	119.415	279.066	-55.7566
116	-502.5	68.9402	141.462	-67.3767
116.5	-550.792	45.8384	120.501	-97.6619
117	-598.06	-29.0772	9.26419	-190.001
117.5	-604.066	-70.6231	-6.10499	-212.083
118	-634.839	-69.4956	-36.9642	-238.736
118.5	-632.639	-97.0312	-31.7009	-159.409
119	-614.036	-120.266	-37.3126	-167.792
119.5	-558.85	-130.027	-45.6067	-224.503
120	-512.841	-126.411	-39.8406	-227.42
120.5	-445.509	-127.543	-7.18172	-216.752
121	-342.103	-129.37	34.7224	-253.549
121.5	-223.054	-142.769	49.4844	-261.029
122	-90.4023	-84.456	67.9968	-244.921
122.5	54.9033	-89.9774	99.7421	-238.934
123	189.722	-66.4097	161.673	-222.056
123.5	311.395	-58.3994	154.222	-253.236
124	386.431	9.64731	224.201	-207.653
124.5	416.911	77.7738	261.014	-161.746
125	436.675	75.2838	286.013	-180.794
125.5	459.412	83.3507	335.469	-149.155
126	438.963	96.7682	395.417	-107.219
126.5	447.598	95.0299	437.328	-91.1536
127	460.457	113.969	428.835	-94.508
127.5	447.75	142.49	537.381	-54.8412
128	427.538	125.656	572.947	-13.7717
128.5	457.079	167.64	594.127	1.39147
129	424.944	229.766	643.404	55.8696
129.5	413.344	226.968	642.409	59.2839
130	404.808	239.088	665.466	94.6556
130.5	396.797	222.812	676.176	113.456
131	372.19	236.332	672.653	144.926
131.5	349.467	239.622	701.659	201.417
132	306.489	264.616	676.286	188.74
132.5	278.336	248.386	615.637	175.996
133	247.367	216.297	606.716	189.217
133.5	226.603	220.443	551.003	205.454
134	176.554	183.196	470.772	236.228
134.5	145.8	160.181	399.505	222.25
135	62.4102	110.541	290.466	224.951
135.5	-11.5542	83.9087	166.185	219.953
136	-82.4635	33.849	45.837	208.797
136.5	-170.338	14.5549	-51.9168	195.413
137	-228.587	-1.48979	-191.223	185.744
137.5	-281.22	-65.1317	-301.76	152.3
138	-349.589	-116.237	-409.325	130.183
138.5	-418.242	-157.723	-558.655	111.324
139	-474.79	-215.834	-651.448	69.3432
139.5	-538.282	-252.939	-740.06	19.343
140	-615.729	-308.173	-823.101	-9.60587
140.5	-646.92	-366.773	-939.796	-43.1021
141	-692.315	-476.215	-1039.23	-115.715
141.5	-729.445	-598.565	-1115.83	-185.742
142	-757.989	-589.71	-1175.33	-198.903
142.5	-756.887	-554.237	-1259.06	-161.177
143	-741.389	-526.061	-1297.96	-182.313
143.5	-716.736	-520.16	-1330.25	-175.318
144	-660.546	-530.759	-1362.85	-188.553
144.5	-611.5	-522.736	-1371.97	-200.845
145	-525.608	-598.645	-1340.4	-272.474
145.5	-396.4	-601.755	-1299.84	-316.798
146	-270.515	-550.941	-1235.3	-275.316
146.5	-136.555	-540.41	-1214.07	-321.558
147	27.1425	-503.968	-1131.13	-292.061
147.5	149.406	-387.972	-1062.54	-230.965
148	234.376	-276.198	-947.235	-197.098
148.5	311.353	-167.152	-840.693	-159.059
	316.106	-62.201	-761.642	-113.548
149.5	328.956	22.1786	-621.69	-66.8819
150	344.003	67.5806	-499.524	-49.7906
150.5	358.157	152.958	-376.242	-31.7427
151	344.717	232.546	-244.311	-5.92694
151.5	349.184	332.576	-156.99	48.5878
152	352.289	382.233	-44.6839	106.523
152.5	348.89	444.77	107.828	122.139
153	347.289	503.66	175.009	143.978
153.5	340.434	518.988	293.981	190.251
154	335.077	591.147	376.698	216.909
154.5	329.897	623.471	450.511	236.553
155	306.085	630.282	518.843	257.985
155.5	288.87	644.095	601.427	279.825
156	217.702	671.333	561.985	293.865
156.5	182.832	686.71	569.171	333.707
157	166.69	679.47	599.795	339.15
157.5	143.105	636.555	662.411	355.727
158	97.0781	621.4	674.452	359.988
158.5	87.2389	583.968	682.36	350.486
159	16.7074	520.712	661.988	394.43
159.5	-21.8761	485.807	607.688	374.493
160	-103.502	412.296	490.402	390.535
160.5	-209.089	342.972	400.174	348.818
161	-269.659	293.989	258.235	339.842
161.5	-321.7	212.39	130.339	329.02
162	-376.753	129.61	-67.3216	282.462
162.5	-426.978	62.3413	-249.985	271.449
163	-487.964	-17.312	-470.089	237.943
163.5	-580.763	-75.8065	-752.809	197.195
164	-673.052	-161.019	-1035.11	143.476
164.5	-617.043	-237.595	-1075.84	115.078
165	-512.826	-271.481	-951.64	90.4206
165.5	-502.64	-319.314		-9.77396
166	-478.975	-475.891	-1010.84	-85.9346
166.5	-747.562	-553.887	-988.536	-205.81
167		-610.88		-269.44
167.5	-643.578	-651.434	-1565.83	-336.661
168	-528.629	-671.438	-1192.67	-364.274
168.5	-355.691	-668.088	-1027.63	-407.338
169	-245.364	-637.859	-956.463	-451.38
169.5	-109.598	-513.458	-885.847	-339.18
170	24.0381	-431.352	-764.413	-318.936
170.5	167.273	-443.457	-699.997	-370.738
171	239.957	-354.719	-662.068	-374.244
171.5	294.341	-315.595	-576.943	-375.452
172	370.374	-200.472	-484.65	-346.613
172.5	418.707	-262.905	-344.245	-473.844
173	454.099	-218.992	-209.296	-459.664
173.5	484.741	-114.568	-69.3408	-416.112
174	514.703	-94.0204	49.6731	-407.287
174.5	526.144	-51.1651	220.678	-418.858
175	516.436	41.9814	353.608	-370.634
175.5	488.907	85.1925	526.794	-280.312
176	498.168	192.732	660.499	-236.163
176.5	490.719	251.763	775.655	-153.665
177	493.6	276.56	934.226	-101.916
177.5	462.512	315.356	1015.58	-76.1057
178	434.134	366.694	1118.19	-17.5628
178.5	430.475	350.368	1243.8	32.514
179	425.978	421.633	1294.09	100.736
179.5	410.21	447.17	1372.92	161.464
180	399.663	469.795	1438.17	223.76
180.5	373.377	500.98	1480.02	250.555
181	349.161	520.629	1503.05	323.269
181.5	318.626	540.775	1538.39	396.435
182	288.671	489.523	1538.08	425.152
182.5	252.477	422.796	1483.96	414.754
183	196.284	315.827	1472.79	389.29
183.5	134.962	225.949	1400.72	401.932
184	80.771	147.288	1329	445.501
184.5	-26.4992	40.2454	1233.64	419.479
185	-102.848	-49.1645	1138.69	397.696
185.5	-175.126	-172.828	927.026	372.304
186	-236.533	-272.962	689.57	334.824
186.5	-291.979	-366.112	484.007	319.267
187	-324.733	-471.846	253.28	272.234
187.5	-413.566	-532.348	-52.5002	207.567
188	-457.838	-628.297	-271.519	144.007
188.5	-525.498	-656.268	-541.796	79.9242
189	-577.696	-731.748	-780.486	-17.1891
189.5	-619.973	-746.693	-935.519	-91.432
190	-631.429	-750.869	-1104.81	-146.743
190.5	-630.662	-735.934	-1223.9	-182.962
191	-627.594	-740.472	-1374.17	-242.797
191.5	-616.084	-699.752	-1410.93	-265.786
192	-579.672	-613.859	-1453.85	-309.809
192.5	-531.308	-574.7	-1474.36	-316.855
193	-460.842	-484.22	-1486.35	-355.862
193.5	-345.524	-401.587	-1464.59	-349.418
194	-264.064	-295.088	-1483.93	-337.744
194.5	-122.002	-184.217	-1392.16	-329.257
195	24.3331	-98.8325	-1297.08	-344.827
195.5	148.13	26	-1204.99	-316.192
196	294.719	89.7938	-1053.03	-336.531
196.5	388.941	187.083	-887.526	-298.643
197	447.845	292.44	-703.899	-262.146
197.5	484.342	402.659	-516.054	-215.21
198	521.842	459.384	-327.426	-184.373
198.5	519.554	467.089	-129.635	-138.904
199	509.759	554.616	78.0133	-93.6315
199.5	543.697	574.719	262.751	-24.4349
200	532.757	595.653	559.98	2.07722
200.5	521.461	608.36	676.704	67.1362
201	507.197	594.674	830.594	101.123
201.5	503.577	580.199	1007.82	143.399
202	495.43	569.008	1171.69	214.496
202.5	488.826	578.355	1311.87	257.844
203	457.175	593.754	1350.66	328.715
203.5	456.627	592.407	1475.26	392.97
204	448.153	564.859	1561.76	434.71
204.5	430.332	480.113	1557.93	453.087
205	403.705	398.313	1624.5	421.321
205.5	350.061	364.623	1592.57	463.724
206	315.341	290.245	1571.2	440.687
206.5	280.074	229.404	1565.04	458.091
207	245.932	104.222	1570.34	492.297
207.5	214.383	31.9648	1547.48	510.658
208	172.307	-66.4955	1515.83	515.053
208.5	92.1061	-179.885	1451.6	508.954
209	24.8088	-295.37	1403.54	495.512
209.5	-79.4845	-439.658	1288.9	449.659
210	-146.234	-555.993	1267.63	443.965
210.5	-215.589	-662.684	1152.93	390.372
211	-281.81	-718.296	937.027	380.832
211.5	-356.086	-790.056	750.724	315.104
212	-380.209	-830.93	508.755	225.251
212.5	-437.456	-870.234	184.551	112.203
213	-487.47	-850.456	-124.674	6.8127
213.5	-552.569	-850.771	-429.978	-57.9499
214	-578.963	-856.766	-716.899	-201.073
214.5	-624.863	-804.287	-1001.72	-266.406
215	-672.898	-816.451	-1227.47	-353.828
215.5	-683.278	-729.344	-1471.64	-443.976
216	-663.854	-637.322	-1621.07	-510.14
216.5	-638.834	-513.923	-1702.7	-548.2
217	-604.17	-350.122	-1791.66	-551.542
217.5	-557.681	-234.886	-1879.23	-623.777
218	-510.456	-102.501	-1921.25	-630.204
218.5	-403.397	72.1968	-1891.09	-617.9
219	-271.732	182.61	-1895.19	-634.485
219.5	-143.252	301.633	-1839.5	-637.637
220	-11.1269	427.678	-1728.38	-633.406
220.5	89.1536	460.771	-1659.59	-633.05
221	153.38	581.183	-1473.96	-589.568
221.5	218.141	638.79	-1287.61	-547.328
222	210.508	695.114	-1158.06	-500.601
222.5	227.741	703.988	-995.851	-454.723
223	236.179	753.528	-817.173	-408.905
223.5	202.203	756.245	-586.193	-340.454
224	205.733	767.704	-356.108	-282.87
224.5	188.188	748.558	-142.576	-215.142
225	171.66	720.481	125.806	-152.048
225.5	161.477	730.287	366.8	-75.9975
226	156.691	708.078	528.419	23.2113
226.5	153.77	712.259	674.485	101.679
227	157.936	721.203	766.411	139.278
227.5	123.458	702.534	831.309	180.508
228	116.786	650.165	921.993	248.702
228.5	106.431	631.73	976.384	270.409
229	109.991	598.913	1045.84	269.341
229.5	92.8388	540.576	1067.59	299.65
230	69.3927	434.394	1165.14	332.267
230.5	56.3831	331.021	1140.93	327.833

## Sheet: Fig EV5B
Amplitude first cycle relative to baseline of Syn-GABASnFR before and after treatment with different concentrations of A37
DMSO	10μM	25μM	50μM
1.55383	0.574059	0.47934	0.395582
1.70053	0.447002	0.224202	0.313603
0.549725	1.39941	0.444397	0.292347
0.963014		0.331411
		0.636007
		0.410882
ANOVA summary
F	4.975
P value	0.018
P value summary	*
Significant diff. among means (P < 0.05)?	Yes
R squared	0.5543
Brown-Forsythe test
F (DFn, DFd)	2.935 (3, 12)
P value	0.0766
P value summary	ns
Are SDs significantly different (P < 0.05)?	No
Bartlett's test
Bartlett's statistic (corrected)
P value
P value summary
Are SDs significantly different (P < 0.05)?
ANOVA table	SS	DF	MS	F (DFn, DFd)	P value
Treatment (between columns)	1.856	3	0.6187	F (3, 12) = 4.975	P=0.0180
Residual (within columns)	1.492	12	0.1244
Total	3.348	15
Data summary
Number of treatments (columns)	4
Number of values (total)	16
Number of families	1
Number of comparisons per family	3
Alpha	0.05
Šídák's multiple comparisons test	Mean Diff.	95.00% CI of diff.	Below threshold?	Summary	Adjusted P Value	A-?
DMSO vs. 10μM	0.385	-0.3612 to 1.131	No	ns	0.4455	B	10μM
DMSO vs. 25μM	0.7707	0.1401 to 1.401	Yes	*	0.0161	C	25μM
DMSO vs. 50μM	0.8579	0.1118 to 1.604	Yes	*	0.0233	D	50μM
Test details	Mean 1	Mean 2	Mean Diff.	SE of diff.	n1	n2	t	DF
DMSO vs. 10μM	1.192	0.8068	0.385	0.2693	4	3	1.429	12
DMSO vs. 25μM	1.192	0.421	0.7707	0.2276	4	6	3.386	12
DMSO vs. 50μM	1.192	0.3338	0.8579	0.2693	4	3	3.185	12

## Sheet: Fig EV5C
RAE relative to baseline of Syn-GABASnFR before and after treatment with different concentrations of A37
	DMSO				10μM			25μM						50μM
Treatment	0.541354	0.478299	1.04174	1.04748	1.49963	1.2	0.958333	1.32061	2.18681	1.96664	2.24598	1.15143	2.4105	3.14564	2.28571	1.5
Washout	0.717946	0.585095			0.598684	0.4	0.208333	0.908179	0.806627	0.992571	1.59615	0.936227	0.854345	2.39435	3	0.875
Mixed-effects model (REML)	Matching: Stacked
Assume sphericity?	Yes
Alpha	0.05
Fixed effects (type III)	P value	P value summary	Statistically significant (P < 0.05)?	F (DFn, DFd)
Row Factor	0.009	**	Yes	F (1, 10) = 10.45
Column Factor	0.0065	**	Yes	F (3, 12) = 6.713
Row Factor x Column Factor	0.1432	ns	No	F (3, 10) = 2.266
Random effects	SD	Variance
Subject	0.3707	0.1374
Residual	0.3673	0.1349
Was the matching effective?
Chi-square, df	3.180, 1
P value	0.0746
P value summary	ns
Is there significant matching (P < 0.05)?	No
Difference between row means
Predicted mean of Treatment	1.547
Predicted mean of Washout	1.074
Difference between predicted means	0.4733
SE of difference	0.1464
95% CI of difference	0.1470 to 0.7995
Data summary
Number of columns (Column Factor)	4
Number of rows (Row Factor)	2
Number of subjects (Subject)	16
Number of missing values	2
Number of families	6
Number of comparisons per row family	6
Number of comparisons per column family	1
Alpha	0.05
Šídák's multiple comparisons test	Predicted (LS) mean diff.	95.00% CI of diff.	Below threshold?	Summary	Adjusted P Value
Treatment
Syn-GABASnFR DMSO vs. Syn-GABASnFR 10uM	-0.4421	-1.594 to 0.7095	No	ns	0.8599
Syn-GABASnFR DMSO vs. Syn-GABASnFR 25uM	-1.103	-2.076 to -0.1298	Yes	*	0.0206
Syn-GABASnFR DMSO vs. Syn-GABASnFR 50uM	-1.533	-2.685 to -0.3816	Yes	**	0.0052
Syn-GABASnFR 10uM vs. Syn-GABASnFR 25uM	-0.661	-1.727 to 0.4052	No	ns	0.4209
Syn-GABASnFR 10uM vs. Syn-GABASnFR 50uM	-1.091	-2.322 to 0.1400	No	ns	0.1023
Syn-GABASnFR 25uM vs. Syn-GABASnFR 50uM	-0.4301	-1.496 to 0.6361	No	ns	0.8308
Washout
Syn-GABASnFR DMSO vs. Syn-GABASnFR 10uM	0.3841	-0.9387 to 1.707	No	ns	0.958
Syn-GABASnFR DMSO vs. Syn-GABASnFR 25uM	-0.2292	-1.400 to 0.9417	No	ns	0.9943
Syn-GABASnFR DMSO vs. Syn-GABASnFR 50uM	-1.303	-2.626 to 0.01953	No	ns	0.055
Syn-GABASnFR 10uM vs. Syn-GABASnFR 25uM	-0.6133	-1.680 to 0.4529	No	ns	0.5053
Syn-GABASnFR 10uM vs. Syn-GABASnFR 50uM	-1.687	-2.919 to -0.4563	Yes	**	0.004
Syn-GABASnFR 25uM vs. Syn-GABASnFR 50uM	-1.074	-2.140 to -0.007882	Yes	*	0.0477
Syn-GABASnFR DMSO
Treatment vs. Washout	-0.00924	-0.7753 to 0.7568	No	ns	0.9791
Syn-GABASnFR 10uM
Treatment vs. Washout	0.817	0.1487 to 1.485	Yes	*	0.0214
Syn-GABASnFR 25uM
Treatment vs. Washout	0.8646	0.3921 to 1.337	Yes	**	0.0022
Syn-GABASnFR 50uM
Treatment vs. Washout	0.2207	-0.4476 to 0.8889	No	ns	0.4788
Test details	Predicted (LS) mean 1	Predicted (LS) mean 2	Predicted (LS) mean diff.	SE of diff.	N1	N2	t	DF
Treatment
Syn-GABASnFR DMSO vs. Syn-GABASnFR 10uM	0.7772	1.219	-0.4421	0.3986	4	3	1.109	22
Syn-GABASnFR DMSO vs. Syn-GABASnFR 25uM	0.7772	1.88	-1.103	0.3369	4	6	3.275	22
Syn-GABASnFR DMSO vs. Syn-GABASnFR 50uM	0.7772	2.31	-1.533	0.3986	4	3	3.847	22
Syn-GABASnFR 10uM vs. Syn-GABASnFR 25uM	1.219	1.88	-0.661	0.369	3	6	1.791	22
Syn-GABASnFR 10uM vs. Syn-GABASnFR 50uM	1.219	2.31	-1.091	0.4261	3	3	2.561	22
Syn-GABASnFR 25uM vs. Syn-GABASnFR 50uM	1.88	2.31	-0.4301	0.369	6	3	1.166	22
Washout
Syn-GABASnFR DMSO vs. Syn-GABASnFR 10uM	0.7865	0.4023	0.3841	0.4579	2	3	0.839	22
Syn-GABASnFR DMSO vs. Syn-GABASnFR 25uM	0.7865	1.016	-0.2292	0.4053	2	6	0.5656	22
Syn-GABASnFR DMSO vs. Syn-GABASnFR 50uM	0.7865	2.09	-1.303	0.4579	2	3	2.847	22
Syn-GABASnFR 10uM vs. Syn-GABASnFR 25uM	0.4023	1.016	-0.6133	0.369	3	6	1.662	22
Syn-GABASnFR 10uM vs. Syn-GABASnFR 50uM	0.4023	2.09	-1.687	0.4261	3	3	3.96	22
Syn-GABASnFR 25uM vs. Syn-GABASnFR 50uM	1.016	2.09	-1.074	0.369	6	3	2.911	22
Syn-GABASnFR DMSO
Treatment vs. Washout	0.7772	0.7865	-0.00924	0.3438	4	2	0.02687	10
Syn-GABASnFR 10uM
Treatment vs. Washout	1.219	0.4023	0.817	0.2999	3	3	2.724	10
Syn-GABASnFR 25uM
Treatment vs. Washout	1.88	1.016	0.8646	0.2121	6	6	4.077	10
Syn-GABASnFR 50uM
Treatment vs. Washout	2.31	2.09	0.2207	0.2999	3	3	0.7358	10

## Sheet: Fig EV5D
Representative time series of Syn-GABASnFR and PER2::LUC before and after treatment with 100μM A37
Time (h)	PER2::LUC	Syn-GABASnFR
0	3810.4	15615.4
0.5	3904.2	15735.5
1	3948.79	15913.6
1.5	3991.13	16029.1
2	4047.01	16170
2.5	4064.75	16308.8
3	4077.4	16457.1
3.5	4063.55	16534.8
4	4061.77	16594.2
4.5	4051.08	16675.3
5	4010.7	16728.7
5.5	3959.01	16769
6	3897.49	16804.6
6.5	3789.62	16839.5
7	3683.14	16855.9
7.5	3564.35	16851.1
8	3435.15	16828.5
8.5	3317.39	16842.6
9	3212.63	16840
9.5	3096.8	16847.7
10	3003.15	16821.4
10.5	2923.72	16797.8
11	2865.59	16799
11.5	2819.73	16799.2
12	2752.92	16788.2
12.5	2712.66	16782.3
13	2683.9	16760.7
13.5	2651.32	16741.2
14	2639.53	16715.3
14.5	2627.96	16690
15	2619.03	16658.4
15.5	2617.99	16606.8
16	2615.89	16550
16.5	2621.09	16500.3
17	2632.49	16397.6
17.5	2639.05	16325.8
18	2682.84	16258
18.5	2689.25	16201
19	2716.68	16150
19.5	2774.94	16121.6
20	2818.73	16037.2
20.5	2888.23	15997.3
21	2980.12	15934
21.5	3053.53	15886.1
22	3150.2	15848.2
22.5	3213.03	15841
23	3326.47	15846
23.5	3413.3	15853.3
24	3508.25	15869.1
24.5	3604.45	15909.7
25	3671.23	15962.2
25.5	3745.49	16036.8
26	3818.56	16156.3
26.5	3856.4	16241.9
27	3892.93	16388
27.5	3914.05	16538.4
28	3937.21	16666.2
28.5	3933.84	16816.8
29	3931.59	16915.1
29.5	3903.37	16978
30	3869.75	17018.4
30.5	3812.07	17059.8
31	3747.48	17061.5
31.5	3639.27	17055.5
32	3534.92	17093.3
32.5	3417.01	17086.2
33	3320.89	17078.8
33.5	3201.04	17068.3
34	3111.79	17068.4
34.5	3024.64	17064
35	2961.49	17061.2
35.5	2870.83	17033.2
36	2824.54	17036.3
36.5	2772.54	17031.5
37	2732.05	17017.3
37.5	2700.41	16994.3
38	2667.81	16944.2
38.5	2645.62	16913.1
39	2633.05	16881.4
39.5	2617.39	16850.7
40	2602	16822.7
40.5	2610.25	16784.1
41	2609.69	16707.3
41.5	2610.93	16643.4
42	2622.1	16542.5
42.5	2619.28	16479.1
43	2660.27	16413.1
43.5	2682.68	16350.2
44	2706.82	16279.2
44.5	2777.11	16258.4
45	2806.41	16204.4
45.5	2881.76	16157.6
46	2950.13	16095.7
46.5	3029.35	16072.5
47	3114.68	16029.7
47.5	3205.67	15984.8
48	3302.44	15977.5
48.5	3378.96	16000
49	3477.64	16028.1
49.5	3559.18	16065.8
50	3615.5	16115.3
50.5	3685.34	16165.5
51	3743.07	16275.5
51.5	3782.65	16410.1
52	3801.29	16541.5
52.5	3836.82	16676.5
53	3841.01	16779.6
53.5	3825.78	16846.7
54	3811.06	16914.2
54.5	3769.37	16909.4
55	3737.8	16929.3
55.5	3690.6	16940.5
56	3619.01	16909.2
56.5	3504.59	16915.4
57	3415.22	16900.5
57.5	3309.71	16886.6
58	3218.16	16879
58.5	3114.06	16876.8
59	3033.92	16876.4
59.5	2954.56	16883.1
60	2888.49	16851.1
60.5	2822.53	16846.9
61	2781.62	16839
61.5	2740.66	16845
62	2700.78	16830.2
62.5	2674.78	16809.1
63	2646.87	16798.4
63.5
64	2972.15	19067.1
64.5	2967.64	18887
65	2904.95	18858.2
65.5	2924.74	18752.5
66	3003.21	18627.5
66.5	3072.3	18519.7
67	3130.06	18518.9
67.5	3174.65	18454.2
68	3159.89	18219.8
68.5	3165.03	18075.4
69	3188.57	17967
69.5	3205.89	17858
70	3243.72	17772.7
70.5	3286.35	17742.3
71	3341.52	17699.8
71.5	3388.6	17649.9
72	3409.6	17626.2
72.5	3440.06	17597.8
73	3443.56	17546.3
73.5	3414.28	17532.9
74	3397.44	17495.8
74.5	3352.35	17430.8
75	3295.32	17356.6
75.5	3270.51	17336.7
76	3193.99	17237.5
76.5	3130.6	17170
77	3089.7	17095.8
77.5	3052.69	17021.6
78	2978.1	16917.9
78.5	2941.88	16841.1
79	2910.24	16746.8
79.5	2871.71	16675.7
80	2831.7	16588.6
80.5	2810.24	16499.3
81	2785.22	16410.6
81.5	2757.91	16319.8
82	2738.89	16242.3
82.5	2710.79	16154.5
83	2686.88	16068.7
83.5	2693.41	15989.6
84	2661.29	15891.1
84.5	2651.1	15830.4
85	2647.07	15765.9
85.5	2639.51	15691.1
86	2621.81	15602.7
86.5	2611	15508.6
87	2595.04	15410.7
87.5	2587.82	15277.1
88	2563.49	15154
88.5	2579.5	15048.8
89	2546.72	14952.6
89.5	2543.86	14846.2
90	2537.63	14842
90.5	2529.11	14806.4
91	2534.75	14782.5
	2521.68	14764.5
92	2513.34	14740.6
92.5	2514.81	14758.9
93	2500.41	14727.5
93.5	2502.22	14711.4
94	2487.83	14689.4
94.5	2483.68	14684.9
95	2489.18	14664.1
95.5	2472.6	14658.1
96	2476.23	14696.5
96.5	2475.43	14672.5
97	2461.96	14643.4
97.5	2460.77	14628.4
98	2473.34	14598.8
98.5	2461.82	14598
99	2461.55	14573.6
99.5	2471.76	14543.8
100	2472.09	14545.7
100.5	2491.83	14504.7
101	2468.97	14516.7
101.5	2472.24	14518.1
102	2462.32	14494.9
102.5	2471.4	14485.2
103	2467.57	14473.9
103.5	2474.68	14474.2
104	2470.69	14458.6
104.5	2466.57	14463
105	2483.33	14451.9
105.5	2482.84	14458
106	2471.11	14458.5
106.5	2480.12	14473.5
107	2490.83	14477.4
107.5	2472.58	14475.4
108	2478.75	14477
108.5	2501.6	14472.1
109	2478.09	14485.9
109.5	2468.35	14486.5
110	2488.47	14500
110.5	2481.1	14501.3
111	2474.22	14503.2
111.5	2480.25	14477.1
112	2479.93	14488.7
112.5	2485.31	14482.3
113	2482.28	14478.5
113.5	2481.59	14497.9
114	2480.64	14498.5
114.5	2484.25	14498.5
115	2491.92	14519.4
115.5	2484.36	14518.1
116	2485.67	14516.6
116.5	2499.21	14535.3
117	2476.35	14545.6
117.5	2492.35	14545.9
118	2485.72	14560.1
118.5	2491.47	14548.4
119	2449.37	14567.7
119.5	2477.23	14569
120	2477.97	14580.2
120.5	2482.69	14575.4
121	2476.81	14594.2
121.5	2475.76	14606.9
122	2483.58	14608.4
122.5	2475.98	14635.3
123	2480.28	14620.9
123.5	2478.06	14652.4
124	2472.78	14673.7
124.5	2478.52	14711.6
125	2467.67	14685.3
125.5	2476.63	14667.5
126	2479.05	14670.5
126.5	2484.45	14673.6
127	2477.57	14683.3
127.5	2476.1	14680.8
128	2479.98	14684.1
128.5	2474.82	14700.4
129	2476.31	14705.7
129.5	2486.11	14732.5
130	2478.92	14726.9
130.5	2485.3	14740.9
131	2500.65	14744
131.5	2487.42	14759.6
132	2499.04	14739.5
132.5	2493.72	14730.2
133	2490.3	14728.1
133.5	2486.88	14727
134	2487.93	14728.4
134.5	2492.02	14723.9
135	2491.36	14716.9
135.5	2485.64	14718.7
136	2483.46	14717.6
136.5	2485.27	14726.7
137	2492.53	14759.8
137.5	2485.68	14711.1
138	2473.65	14709.5
138.5	2483.67	14749.2
139	2486.78	14786
139.5	2482.59	14786.5
140	2488.49	14817.1
140.5	2500.22	15101.8
141	2493.41	14858.2
141.5	2489.39	14863.6
142	2485.63	14879.7
142.5	2486.26	14898.4
143	2492.35	14906.1
143.5	2486.33	14897.9
144	2480.65	14903.1
144.5	2480.74	14896.8
145	2474	14906
145.5	2474.06	14930.2
146	2480.34	14937.2
146.5	2479.7	14918.5
147	2484.03	14946.4
147.5	2476.56	14923
148	2473.13	14945.4
148.5	2468.46	14929.4
149	2473.45	14930.4
149.5	2476.54	14940.5
150	2476.08	14953.8
150.5	2473.79	14946.7
151	2476.49	14940.9
151.5	2466.22	14946.2
152	2473.19	14956.2
152.5	2471.15	14973.7
153	2475.13	14968.5
153.5	2474.29	14985.2
154	2482.21	15000.7
154.5	2480.59	14992.2
155	2492.67	15011.1
155.5	2487.14	15013.8
156	2483.21	15020.6
156.5	2486.21	15043.4
157	2479.85	15055.9
157.5	2484.86	15060.9
158	2486.54	15076.7
158.5	2480.97	15079.2
159	2481.54	15106.3
159.5	2484.05	15130.6
160	2493.62	15139.5
